# Supplementary material for: Paleogenomics Reveals a Loss of Bovine Lineages in Mid-latitude Asia Over the Last 200,000 Years
Source: Genome Biol Evol. 2025 Nov 6;17(11):evaf206. doi: 10.1093/gbe/evaf206 (PMC12628791; doi:10.1093/gbe/evaf206)
Supplement: evaf206_Supplementary_Data [file evaf206_supplementary_data.zip]

Archive with 3 entries (3 files):
- Supporting_information_Gilardet_Oppenheimer.pdf
- Supplementary_Tables_Gilardet_Oppenheimer.xlsx
- Gilardet_Oppenheimer_BEAST_input.xml
