# Supplementary material for: Paleogenomics Reveals a Loss of Bovine Lineages in Mid-latitude Asia Over the Last 200,000 Years
Source: Genome Biol Evol. 2025 Nov 6;17(11):evaf206. doi: 10.1093/gbe/evaf206 (PMC12628791; doi:10.1093/gbe/evaf206)
Supplement: evaf206_Supplementary_Data [file evaf206_supplementary_data.zip › Supplementary_Tables_Gilardet_Oppenheimer.xlsx]

## Sheet: S1_sequencing_metrics
	Table S1: Sequencing metrics per sample that generated a mitochondrial depth of coverage > 0.1× and was competitively mapped.
	MQ stands for mapping quality.
	Endogenous content represents the number of mapped fragments prior deduplication divided by fragments that had passed fastp preprocessing (sequences_post_fastp: merging, base quality and length filterings).
	Complexity per sample represents the number of unique fragments divided by mapped fragments.
	Deduplicated and indel-realigned BAM files were used to calculate the number of MQ20 fragments, estimate DNA damage as 5' C-to-T substitution rate on the first base, minimum, maximum and average fragment lengths (MQ20) and mitochondrial depth (samtools depth -a -q 30 -Q 20).
	mito_depth is generated from mapping by GenErode to the steppe bison mitogenome KX269145 concatenated in the reference.
	Two first hits from competitive mapping on the first screening panel are shown, as well as the highest bovine hit from second competitive mapping.
	Depth from iterative mapping (MIA) and used seed are also shown if > 3×, otherwise NA (Not Applicable).
				GenErode												Competitive mapping						MIA
Sample	number extracts	extraction method	number libraries	raw_sequences	sequences_post_fastp	total_mapped	total_unique	total_MQ20	endogenous	complexity	mito_depth	min fragment length	max fragment length	average fragment length	damage 5pCtoT	first hit	first hit number of reads	second hit	second hit number of reads	bovine hit	bovine hit number of reads	MIA seed	MIA depth	included in bovine phylogeny?
AG008	3	high- & low-throughput	4	607863884	368118948	10995758	5601558	3988330	0.02987	0.50943	6.1197	25	186	26.8396	0.0476174	Bos taurus	1216	Coelodonta antiquitatis	97	Bos mutus	457	Bos mutus	3.963	Yes
AG018	4	high- & low-throughput	4	448035711	299585361	7535399	5041402	3673743	0.02515	0.66903	10.1295	25	209	27.2265	0.0501947	Bos taurus	2649	Cervus elaphus	169	Bos mutus	958	Bos mutus	9.68	Yes
AG019	2	high- & low-throughput	2	43961030	31331192	762354	592065	468363	0.02433	0.77663	0.599228	25	113	26.1328	0.0261683	Bos taurus	207	Coelodonta antiquitatis	26	Bos mutus	86	NA	NA	No
AG028	2	high- & low-throughput	2	315558371	228196091	8566679	5852893	3825851	0.03754	0.68322	4.33623	25	277	32.1998	0.109748	Bos taurus	911	Coelodonta antiquitatis	80	Bos mutus	348	Bos mutus	3.924	Yes
AG029	1	high-throughput	1	18394155	13889936	401533	331601	226290	0.02891	0.82584	0.188588	25	198	29.8997	0.104707	Bos taurus	131	Homo sapiens	13	Bison bonasus	62	NA	NA	No
AG030	2	high- & low-throughput	2	45995023	26220100	996811	758781	581306	0.03802	0.76121	0.17774	25	174	27.0348	0.036687	Bos taurus	92	Coelodonta antiquitatis	46	Bison bonasus	43	NA	NA	No
AG031	1	high-throughput	3	57436873	31075395	2892293	1999237	1109094	0.09307	0.69123	1.98523	25	181	32.2913	0.124237	Bos taurus	1226	Crocuta crocuta	976	Bos primigenius	811	Bos primigenius	3.687	Yes
AG032	2	high- & low-throughput	2	23800710	14495039	977577	615861	341177	0.06744	0.62999	0.410701	25	201	36.4276	0.121719	Bos taurus	121	Gulo gulo	17	Bos mutus	43	NA	NA	No
AG034	1	high-throughput	3	132941974	67467373	5504624	3226163	1897443	0.08159	0.58608	1.37289	25	153	27.6533	0.0910011	Bos taurus	725	Coelodonta antiquitatis	75	Bison bonasus	353	NA	NA	No
AG036	3	high- & low-throughput	5	31600772	25581476	19336860	18034430	12391223	0.75589	0.93265	11.9861	25	232	41.8511	0.204737	Bos taurus	3942	Crocuta crocuta	317	Bos mutus	1431	Bos mutus	17.202	Yes
AG041	1	high-throughput	1	12039690	6821608	493732	463826	329792	0.07238	0.93943	0.304793	25	143	28.6143	0.0526624	Bos taurus	73	Cervus elaphus	20	Bison priscus	38	NA	NA	No
AG043	1	high-throughput	1	13172709	6738615	659634	611421	433941	0.09789	0.92691	0.155675	25	135	31.2858	0.116083	Bos taurus	47	Gulo gulo	19	Bison priscus	19	NA	NA	No
AG044	4	high- & low-throughput	4	112491683	79327321	2393973	1616808	1183377	0.03018	0.67537	0.26091	25	266	27.4808	0.0385462	Bos taurus	151	Coelodonta antiquitatis	40	Bison bonasus	75	NA	NA	No
AG048	1	high-throughput	1	12018873	7000301	1661118	1451429	928660	0.23729	0.87377	0.573302	25	141	35.4614	0.166095	Bos taurus	195	Crocuta crocuta	41	Bos mutus	70	NA	NA	No
AG049	3	high- & low-throughput	3	117103678	60462059	4325910	1061608	284505	0.07155	0.24541	1.20268	25	259	35.7734	0.112475	Bos taurus	691	Cervus elaphus	42	Bison bonasus	350	NA	NA	No
AG050	4	high- & low-throughput	6	235091245	178560903	101634746	60106616	33172407	0.56919	0.5914	26.9173	25	286	40.9851	0.163139	Bos taurus	14092	Cervus elaphus	629	Bison bonasus	7841	Bison bonasus	57.739	Yes
AG051	1	high-throughput	1	22398047	16461100	2625023	1409465	661805	0.15947	0.53693	0.549583	25	153	39.4217	0.123083	Bos taurus	285	Crocuta crocuta	122	Bison bonasus	161	NA	NA	No
AG052	1	high-throughput	1	13844318	7896228	367352	295696	188599	0.04652	0.80494	0.157698	25	138	28.7327	0.0758218	Bos taurus	82	Crocuta crocuta	60	Bison bonasus	31	NA	NA	No
AG053	1	high-throughput	1	25547771	10258201	616929	500796	328388	0.06014	0.81176	0.173572	25	136	28.4373	0.0614273	Bos taurus	61	Gulo gulo	20	Bison priscus	17	NA	NA	No
AG054	4	high- & low-throughput	4	227168615	160594089	5419449	3452885	2429983	0.03375	0.63713	2.32146	25	242	29.7184	0.0499136	Bos taurus	678	Crocuta crocuta	132	Bos mutus	258	Bos mutus	3.819	Yes
AG060	1	high-throughput	1	40932145	31068254	4721788	2861650	1587422	0.15198	0.60605	0.503677	25	184	38.4545	0.162744	Bos taurus	193	Gulo gulo	39	Bos mutus	72	NA	NA	No
AG062	1	high-throughput	3	102592550	53974583	2278601	1006988	563363	0.04222	0.44193	0.295906	25	133	28.1355	0.0503496	Bos taurus	143	Gulo gulo	39	Bison bonasus	62	NA	NA	No
AG064	1	high-throughput	1	12271557	8091033	960185	578822	303137	0.11867	0.60282	0.169037	25	143	37.1997	0.174823	Bos taurus	92	Gulo gulo	20	Bison bonasus	52	NA	NA	No
AG076	1	high-throughput	1	22869936	15355307	1474029	431158	138051	0.09599	0.2925	0.319441	25	141	33.2887	0.0970682	Crocuta crocuta	216	Bos taurus	200	Bison bonasus	95	NA	NA	No
AG077	1	high-throughput	1	2617751	2193863	41508	37662	26653	0.01892	0.90734	0.17112	25	99	28.5159	0.0781824	Bos taurus	53	Cervus elaphus	3	Bison priscus	20	NA	NA	No
AG078	1	high-throughput	3	98978581	52132445	2070636	906758	505976	0.03972	0.43791	2.36522	25	113	27.4028	0.05443	Bos taurus	646	Cervus elaphus	61	Bos mutus	253	NA	NA	No
AG079	1	high-throughput	1	38153374	27244116	3546700	2740901	1564663	0.13018	0.7728	0.169343	25	134	32.8463	0.226203	Bos taurus	84	Gulo gulo	44	Bos mutus	25	NA	NA	No
AG084	1	high-throughput	1	33804082	24089391	3575333	2535348	1589209	0.14842	0.70912	1.59083	25	227	40.7791	0.132276	Bos taurus	931	Cervus elaphus	56	Bison bonasus	498	Bison bonasus	4.208	Yes
AG085	1	high-throughput	1	6769551	5751209	3780033	3370324	2299283	0.65726	0.89161	0.31987	25	236	43.1883	0.111075	Bos taurus	191	Gulo gulo	33	Bison bonasus	99	NA	NA	No
AG088	1	high-throughput	1	31210134	19699511	819379	296847	174222	0.04159	0.36228	0.169098	25	124	26.9768	0.0334769	Bos taurus	64	Gulo gulo	18	Bos mutus	21	NA	NA	No
AG100	4	high- & low-throughput	4	169579209	125265714	2391836	1209924	869869	0.01909	0.50586	0.964391	25	212	26.9733	0.0481996	Bos taurus	376	Coelodonta antiquitatis	86	Bos mutus	134	NA	NA	No
AG181	1	high-throughput	1	7452611	4925472	980824	829889	511991	0.19913	0.84611	0.176269	25	145	34.5218	0.189581	Bos taurus	68	Gulo gulo	12	Bos mutus	28	NA	NA	No
AG185	1	high-throughput	2	55234535	32056988	1038694	642570	393089	0.0324	0.61863	1.07765	25	139	26.7599	0.0397669	Bos taurus	319	Gulo gulo	33	Bos mutus	110	NA	NA	No
AG186	1	high-throughput	3	83213072	43341290	2608175	1971601	1330189	0.06018	0.75593	0.730878	25	214	30.1448	0.0640088	Bos taurus	202	Gulo gulo	59	Bos mutus	69	NA	NA	No
AG187	1	high-throughput	3	135847096	72081374	4313647	2326538	1377022	0.05984	0.53934	0.803138	25	182	29.223	0.0803132	Bos taurus	221	Coelodonta antiquitatis	48	Bos mutus	78	NA	NA	No
AG188	1	high-throughput	1	18267082	14388852	415323	335010	242578	0.02886	0.80663	0.360811	25	155	28.2976	0.0579479	Bos taurus	145	Coelodonta antiquitatis	11	Bison priscus	51	NA	NA	No
AG189	1	high-throughput	1	17850416	12979092	680614	475802	301473	0.05244	0.69908	0.121782	25	153	30.3449	0.106848	Bos taurus	51	Gulo gulo	22	Bos mutus	18	NA	NA	No
AG195	1	high-throughput	1	14024825	10850204	1904888	1679064	1080239	0.17556	0.88145	0.194349	25	174	35.2033	0.224453	Bos taurus	74	Gulo gulo	21	Bos mutus	30	NA	NA	No
AG197	1	high-throughput	3	129053435	50808353	4582261	3159366	1915383	0.09019	0.68948	1.05289	25	137	27.8451	0.0930853	Bos taurus	588	Coelodonta antiquitatis	96	Bison bonasus	272	NA	NA	No
AG201	1	high-throughput	3	90506690	50102681	4393073	3212368	1869619	0.08768	0.73123	1.70863	25	228	33.1403	0.123585	Bos taurus	473	Crocuta crocuta	379	Bos mutus	168	NA	NA	No
AG203	1	high-throughput	1	15301968	12686704	1340156	1190401	791137	0.10563	0.88826	0.122886	25	162	36.3926	0.212589	Bos taurus	44	Gulo gulo	18	Bison priscus	17	NA	NA	No
AG213	1	high-throughput	1	12690723	6266350	555981	506427	357333	0.08872	0.91087	0.338747	25	136	30.0768	0.091851	Bos taurus	131	Gulo gulo	21	Bos mutus	43	NA	NA	No
AG216	1	high-throughput	1	22961176	10144613	768557	588508	321748	0.07576	0.76573	0.261829	25	84	27.0073	0.0435758	Crocuta crocuta	268	Bos taurus	114	Bos primigenius	36	NA	NA	No
AG218	1	high-throughput	1	12250623	6444476	468454	396747	252757	0.07269	0.84693	0.2291	25	121	28.8849	0.147917	Bos taurus	94	Gulo gulo	18	Bison priscus	28	NA	NA	No
AG219	1	high-throughput	1	9706499	5453806	318380	194086	115587	0.05838	0.6096	0.519	25	135	31.5533	0.0932902	Bos taurus	119	Cervus elaphus	16	Bison priscus	38	NA	NA	No
AG220	1	high-throughput	1	12955309	8575740	4081833	3490286	2193868	0.47597	0.85508	1.2679	25	139	36.2287	0.25908	Bos taurus	383	Crocuta crocuta	92	Bos mutus	146	NA	NA	No
AG224	1	high-throughput	1	103161868	32012631	14052147	8228686	4147024	0.43896	0.58558	1.65194	25	201	34.5064	0.220508	Bos taurus	765	Gulo gulo	73	Bos primigenius	474	NA	NA	No
AG261	1	high-throughput	1	30347820	12118527	762826	540245	367985	0.06295	0.70822	0.130363	25	97	27.1296	0.0703667	Bos taurus	66	Camelus dromedarius/Gulo gulo	19	Bison bonasus	30	NA	NA	No
AG263	1	high-throughput	1	22794971	7169137	428016	287724	179974	0.0597	0.67223	0.255332	25	141	27.5634	0.0992983	Bos taurus	142	Gulo gulo	14	Bison bonasus	62	NA	NA	No
AG264	1	high-throughput	1	21836323	7214825	772281	686110	439441	0.10704	0.88842	0.117247	25	126	28.0172	0.112389	Bos taurus	54	Gulo gulo	28	Bos mutus	22	NA	NA	No
AG269	1	high-throughput	1	24166270	12079199	629402	461750	297145	0.05211	0.73363	0.469539	25	138	28.74	0.127669	Bos taurus	142	Gulo gulo	19	Bos mutus	50	NA	NA	No
AG272	1	high-throughput	1	13433728	6440280	401025	362646	257382	0.06227	0.9043	0.191591	25	137	28.4982	0.111201	Bos taurus	72	Gulo gulo	15	Bison priscus	25	NA	NA	No
AG274	1	high-throughput	1	17499180	9107112	594000	526273	368648	0.06522	0.88598	0.303567	25	143	29.0767	0.145041	Bos taurus	192	Gulo gulo	17	Bison bonasus	104	NA	NA	No
AG275	1	high-throughput	1	25871269	10510874	1325589	928567	553850	0.12612	0.70049	0.459978	25	139	29.1791	0.139221	Bos taurus	206	Gulo gulo	37	Bison bonasus	113	NA	NA	No
AG276	1	high-throughput	1	95070420	33951168	12940988	8376544	4321510	0.38116	0.64729	4.40439	25	237	33.6719	0.246103	Bos taurus	980	Gulo gulo	80	Bos mutus	363	Bos mutus	3.83	Yes
AG277	1	high-throughput	1	20051290	11094161	831671	594780	381320	0.07496	0.71516	0.207894	25	134	31.1834	0.124472	Bos taurus	96	Gulo gulo	21	Bison bonasus	53	NA	NA	No
AG278	1	high-throughput	1	21123811	11608156	583712	468377	322775	0.05028	0.80241	0.183685	25	127	26.7143	0.0365108	Bos taurus	112	Coelodonta antiquitatis	29	Bison bonasus	53	NA	NA	No
BS791	4	Rohland et al. (2018)	4	413158954	394757402	233740508	222546107	161015092	0.59211	0.95211	1463.47	25	186	63.9593	0.250503	Bos taurus	199189	Cervus elaphus	6366	Bos mutus	82735	Bos mutus	2209.78	Yes
UP174	1	Rohland et al. (2018)	1	145384683	134119867	8975215	8615097	5989662	0.06692	0.95988	37.9356	25	186	59.3757	0.249776	Bos taurus	7115	Cervus elaphus	234	Bos mutus	3000	Bos mutus	51.729	Yes
UP175	1	Rohland et al. (2018)	1	164492027	148308211	19718144	18342177	12745740	0.13295	0.93022	172.138	25	186	55.7409	0.273358	Bos taurus	27788	Cervus elaphus	945	Bos mutus	11817	Bos mutus	208.222	Yes
UP193	1	Rohland et al. (2018)	1	307855150	299851253	236949540	225226596	168640113	0.79022	0.95053	988.049	25	186	74.5649	0.256175	Bos taurus	118777	Cervus elaphus	2798	Bos mutus	51992	Bos mutus	1590.2	Yes
UP199	1	Rohland et al. (2018)	1	169978741	150949053	43787679	40318141	27940899	0.29008	0.92076	205.089	25	186	61.6536	0.333081	Bos taurus	26592	Cervus elaphus	744	Bos mutus	11358	Bos mutus	280.439	Yes
UP203	1	Rohland et al. (2018)	1	277818652	253057842	121745041	86347290	54835099	0.4811	0.70925	300.979	25	186	61.8524	0.240881	Bos taurus	23129	Cervus elaphus	783	Bos mutus	9646	Bos mutus	196.213	Yes

## Sheet: S2_downsampled_competitive_mapp
Table S2: Downsampled competitive mapping of higher mitochondrial depth of coverage samples from Figure 2.
Sample	mito_depth (Table S2)	sequences_downsampled	mito_depth_downsampled	bovine hit (Table S2)	bovine hit downsampled	bovine hit downsampled number of reads
AG008	6.1197	6050000	0.23	Bos mutus	Bos mutus	22
AG018	10.1295	2960000	0.16	Bos mutus	Bison priscus	26
AG028	4.33623	5265000	0.16	Bos mutus	Bos mutus	20
AG031	2	1600000	0.18	Bos primigenius	Bos primigenius	105
AG036	12	265000	0.12	Bos mutus	Bos mutus	15
AG050	27	665000	0.25	Bison bonasus	Bison bonasus	60
AG054	2.32146	6920000	0.12	Bos mutus	Bos mutus	14
AG084	1.6	1550000	0.14	Bison bonasus	Bison bonasus	47
AG276	4.40439	2200000	0.56	Bos mutus	Bos mutus	73
BS791	1463.47	27000	0.15	Bos mutus	Bison priscus	8
UP174	37.9356	355000	0.11	Bos mutus	Bos mutus	9
UP175	172.138	86200	0.09	Bos mutus	Bos mutus	9
UP193	988.049	30400	0.05	Bos mutus	Bos mutus	4
UP199	205.089	73610	0.16	Bos mutus	Bison priscus	9
UP203	300.979	84100	0.21	Bos mutus	Bos mutus	18

## Sheet: S3_sample_metadata
Table S3: Sample metadata. Stratigraphy and ages at Denisova Cave taken from Brown et al. (2021) and Jacobs et al. (2019 and 2025).
NA (Not Applicable), ka (thousand years before present), cal BP (calibrated before present), MIS (Marine Oxygen Isotope Stage).
Lab ID	Collection ID	Site	Material	Chamber (Denisova Cave)	Layer (Denisova Cave)	Age layer (Denisova Cave)	Radiocarbon age ka cal BP (IntCal20) (94.5% probability)	C14 date	±	C14 lab code	Period	Notes
AG041	DC6475	Denisova Cave	Bone fragment	South	11	25 ± 4 - 18 ± 6 ka					Late Pleistocene
AG043	DC6461
AG044	DC6446
AG048	DC6405							>50,000		VIE-1476
AG049	DC6396
AG050	DC6386							>47,800		VIE-1477
AG051	DC6381
AG052	DC6377
AG053	DC6277
AG054	DC6229
AG085	DC4824			Main	11.2	44 ± 5 - 38 ± 3 ka	42.2 - 40.6	36570	570	VIE-1478
AG213	DC5313			East	11.2	63 ± 6 - 55 ± 6 ka
AG216	DC5370
AG084	DC4866			Main	11.3	44 ± 5 - 38 ± 3 ka
AG088	DC4015			East	11.3	80 ± 9 - 70 ± 8 ka
BS791	NA	Proskuryakov Cave	Metacarpal	NA	NA	NA	44.5 - 42.7	40320	650	UCIAMS 243219
UP203		Hyaena's Den Cave, Altai, Russia	Humerus
UP174								non-finite		UCIAMS 260615
UP175								>50,000		UCIAMS 260614
UP193		Yenesei River, near Kurtak					27.3 - 27.1	22890	90	UCIAMS 260592
UP199		Nizhnyaya Tavda	Radius					>50,000		UCIAMS 260602
AG064	DC8049	Denisova Cave	Bone fragment	East	11.4	120 ± 11 - 105 ± 11 ka					MIS 5
AG060	DC8158				12	141 ± 10 - 105 ± 11 ka
AG062	DC8109
AG076	DC3998
AG077	DC3995
AG078	DC3990
AG079	DC3976
AG218	DC3899
AG219	DC3910
AG220	DC3918
AG224	DC3951
AG028	DC5859				12.1-12.2
AG029	DC5855
AG030	DC5846
AG031	DC5843
AG032	DC5842
AG034	DC5831
AG036	DC5827							>50,000		VIE-1475		Tip dated to Late Pleistocene
AG274	DC6062
AG275	DC6070
AG276	DC6064
AG277	DC6069
AG278	DC6065
AG181	DC15429	Denisova Cave	Bone fragment	East	13	156 ± 15 - 146 ± 11 ka					MIS 6
AG185	DC15435
AG187	DC15646
AG188	DC15715
AG189	DC15656
AG195	DC15683
AG197	DC15651
AG201	DC15638
AG203	DC15700
AG261	DC15767
AG263	DC15799
AG264	DC15752
AG269	DC15790
AG272	DC15444
AG100	DC8892				14	193 ± 12 - 187 ± 14 ka
AG008	DC7356	Denisova Cave	Bone fragment	East	15	203 ± 14 - 197 ± 12 ka					MIS 7
AG018	DC7445
AG019	DC7478
AG186	DC10764			South	18	247 ± 39 - 202 ± 35 ka

## Sheet: S4_mitochondrial_panel
Table S4: Mitochondrial reference panels used for competitive mapping.
First screening panel on the left, and second bovine-specific panel on the right. Initially based on the panel from Kirillova et al. 2017.
GenBank ID	Species	Common name	Family		GenBank ID	Species	Common name
NC_006853	Bos taurus	Cattle	Bovidae		KX773459	Bison bonasus	European bison
NC_009849	Camelus dromedarius	Camel	Camelidae		NC_027233	Bison priscus	Steppe bison
NC_008092	Canis lupus	Wolf	Canidae		NC_024818	Bos gaurus	Gaur
NC_007704	Cervus elaphus	Red deer	Cervidae		NC_025563	Bos mutus	Yak
NC_007596	Mammuthus primigenius	Mammoth	Elephantidae		NC_013996	Bos primigenius	Aurochs
NC_001640	Equus caballus	Horse	Equidae
NC_010638	Uncia uncia	Snow leopard	Felidae
NC_012920	Homo sapiens	Human	Hominidae
NC_020670	Crocuta crocuta	Spotted hyena	Hyaenidae
NC_009685	Gulo gulo	Wolverine	Mustelidae
NC_012681	Coelodonta antiquitatis	Woolly rhinoceros	Rhinocerotidae
NC_000845	Sus scofra	Pig	Suidae
NC_011112	Ursus spelaeus	Cave bear	Ursidae

## Sheet: S5_external_sequences_IQ-TREE
Table S5: External sequences included in the bovine phylogenetic analysis.
Individual ID is provided if no GenBank ID was available (*). NA (Not Available). Clade label from Figure 2 is shown.
GenBank ID	Species	Clade		GenBank ID	Species	Clade		GenBank ID	Species	Clade		GenBank ID	Species	Clade		GenBank ID	Species	Clade		GenBank ID	Species	Clade
KR350472	Steppe bison (Bison priscus)	American & steppe bison		GQ464247	Domestic yak (Bos grunniens)	Yak A-H		KX898017	European bison (Bison bonasus)	European bison Bb2		JQ437479	Aurochs (Bos primigenius)	P		TW35*	Aurochs-cattle hybrids	C		MZ901740	Cattle (Bos taurus)	T
KX269109				GQ464248				KX592175				GU985279				TW38*				MZ901741
KX269110				GQ464249				KX898013				MF169211				KF525852	Aurochs (Bos primigenius)			MZ901742
KX269111				GQ464251				KX898009				MF169212				OQ160842				MZ901743
KX269112				GQ464255				KX898008				MF169213				OQ160844				MZ901716
KX269113				GQ464256				KX898012				MZ901404	Cattle (Bos taurus)			OQ160845				MZ901717
KX269114				GQ464257				KX898011				MZ901405				OQ160855				MZ901718
KX269115				GQ464258				NC_01404				MZ901406				Y5*				MZ901719
KX269116				GQ464259				KX592176				MZ901407				Y6*				MZ901379
KX269117				GQ464260				HQ223450				MZ901408				Y13*				MZ901380
KX269118				GQ464261				JN632602				DQ124389				Y14*				MZ901410
KX269119				GQ464262				KX592184	European bison (Bison bonasus)	Bb1/1		HQ184038	Cattle (Bos taurus)	Q		Y25*				MZ901411
KX269120				GQ464266				KX592185				HQ184030				Y54*				MZ901394
KX269121				GQ464264				KX592186				HQ184031				Y58*				MZ901395
KX269122				GQ464265				KX592187				HQ184032				Borly2*				MZ901396
KX269123				NC_006380				KX592188				HQ184039				Baikal1*				MZ901397
KX269124				GQ464252				KX898007				HQ184036				Tula1*				MZ901402
KX269125				GQ464246				KX592189				HQ184037				NVL1*	NA			MZ901403
KX269126				GQ464263				KX592183				HQ184033				NVL3*				MZ901409
KX269127				GQ464267				KX592179				HQ184034				Borly1*	Aurochs (Bos primigenius)	K		MZ901412
KX269128				GQ464268				KX592180				HQ184035				Var2*				MZ901413
KX269129				GQ464269				KX592177				FJ971081				Gyu1*				MZ901414
KX269130				GQ464270				KX898015				FJ971082				Mon4 *	NA	E		MZ901415
KX269131				GQ464272				KX592178				FJ971080				Rhi1*	Aurochs (Bos primigenius)	G		MZ901416
KX269132				GQ464275				KX898006	European bison (Bison bonasus)	Bb1/2		FJ971083				Rhi2*				MZ901417
KX269133				GQ464280				KX898005				EU177866								MZ901418
KX269134				GQ464282				KX592182	European bison (Bison bonasus)	A4089		EU177867								MZ901419
KX269135				GQ464283				KX898016		Mez128		MZ901639								MZ901420
KX269136				GQ464284				KX592181		A007		MZ901648								MZ901421
KX269137				GQ464286				KU886087		GAO1		MZ901652								MZ901422
KX269138				GQ464287								KT184471								MZ901423
KX269139				GQ464288								KT184472								MZ901424
KX269140				GQ464292								KP637147								MZ901425
KX269141				GQ464293								HQ184040	Cattle (Bos taurus)	R						MZ901426
KX269142				GQ464295								HQ184041								MZ901398
KX269143				GQ464296								HQ184042								MZ901399
KX269144				GQ464297								HQ184043								MZ901400
KX269145				GQ464298								HQ184044								MZ901401
KM593920				GQ464300								HQ184045								MZ901427
MN549280				GQ464303								FJ971085								MZ901428
MN049905				GQ464304								FJ971086								MZ901429
MN049906				GQ464305								FJ971084								MZ901430
MN049907				GQ464306								FJ971087								MZ901387
MN049908				GQ464307								AY126697	Zebu (Bos indicus)	I						MZ901388
MN049909				GQ464309								NC_005971								MZ901722
MN049910				GQ464310								GU256940								MZ901723
MN049911				GQ464311								EU177868								MZ901724
MN049912				GQ464313								FJ971088								MZ901725
MN049913				GQ464314								KP143771								MZ901726
NC_027233				EF494177								EU177870								MZ901727
MF134653				EF494178								EU177869								MZ901728
KX592174				EF494179								AF492350								MZ901729
KX898010				GQ464250																MZ901389
KX898014				BG-67*																MZ901390
KX898018				KR106993	Wild yak (Bos mutus)															MZ901391
KX898019				MK033130																MZ901392
KX898020																				MZ901393
GU946976	American bison (Bison bison)																			MZ901711
GU946977																				MZ901712
GU946978																				MZ901713
GU946979																				MZ901714
GU946980																				MZ901715
GU946981																				MZ901673
GU946982																				MZ901674
GU946983																				MZ901675
GU946984																				MZ901676
EU177871																				MZ901677
																				MZ901748
																				MZ901749
																				MZ901750
																				MZ901751
																				MZ901381
																				MZ901382
																				MZ901383
																				MZ901752
																				MZ901753
																				MZ901754
																				MZ901678
																				MZ901679
																				MZ901655
																				MZ901656
																				MZ901636
																				MZ901637
																				MZ901638
																				MZ901640
																				MZ901641
																				MZ901642
																				MZ901691
																				MZ901692
																				MZ901693
																				MZ901694
																				MZ901643
																				MZ901644
																				MZ901645
																				MZ901646
																				MZ901647
																				MZ901649
																				MZ901650
																				MZ901651
																				MZ901653
																				MZ901654
																				MZ901608
																				MZ901609
																				MZ901610
																				MZ901611
																				MZ901612
																				MZ901613
																				MZ901614
																				MZ901615
																				MZ901616
																				MZ901617
																				MZ901618
																				MZ901619
																				MZ901580
																				MZ901581
																				MZ901582
																				MZ901583
																				MZ901584
																				MZ901585
																				MZ901586
																				MZ901587
																				MZ901588
																				MZ901589
																				MZ901590
																				MZ901591
																				MZ901592
																				MZ901593
																				MZ901594
																				MZ901595
																				MZ901596
																				MZ901597
																				MZ901598
																				MZ901599
																				MZ901600
																				MZ901601
																				MZ901602
																				MZ901603
																				MZ901604
																				MZ901605
																				MZ901606
																				MZ901607
																				MZ901433
																				MZ901434
																				MZ901435
																				MZ901436
																				MZ901437
																				MZ901438
																				MZ901439
																				MZ901461
																				MZ901462
																				MZ901463
																				MZ901467
																				MZ901468
																				MZ901469
																				MZ901431
																				MZ901464
																				MZ901432
																				MZ901460
																				MZ901465
																				MZ901466
																				MZ901470
																				MZ901440
																				MZ901441
																				MZ901442
																				MZ901443
																				MZ901444
																				MZ901445
																				MZ901446
																				MZ901447
																				MZ901448
																				MZ901449
																				MZ901450
																				MZ901451
																				MZ901452
																				MZ901453
																				MZ901454
																				MZ901455
																				MZ901456
																				MZ901457
																				MZ901458
																				MZ901459
																				MZ901620
																				MZ901625
																				MZ901626
																				MZ901627
																				MZ901628
																				MZ901629
																				MZ901631
																				MZ901632
																				MZ901630
																				MZ901633
																				MZ901634
																				MZ901635
																				MZ901621
																				MZ901622
																				MZ901623
																				MZ901624
																				MZ901669
																				MZ901670
																				MZ901671
																				MZ901672
																				MZ901687
																				MZ901688
																				MZ901689
																				MZ901690
																				MZ901736
																				MZ901737
																				MZ901738
																				MZ901739
																				MZ901703
																				MZ901704
																				MZ901705
																				MZ901706
																				MZ901707
																				MZ901708
																				MZ901709
																				MZ901710
																				MZ901756
																				MZ901757
																				MZ901759
																				MZ901758
																				MZ901755
																				MZ901471
																				MZ901472
																				MZ901473
																				MZ901474
																				MZ901475
																				MZ901476
																				MZ901481
																				MZ901486
																				MZ901492
																				MZ901497
																				MZ901504
																				MZ901511
																				MZ901516
																				MZ901536
																				MZ901537
																				MZ901538
																				MZ901539
																				MZ901540
																				MZ901541
																				MZ901542
																				MZ901543
																				MZ901544
																				MZ901545
																				MZ901546
																				MZ901547
																				MZ901548
																				MZ901549
																				MZ901550
																				MZ901551
																				MZ901552
																				MZ901553
																				MZ901554
																				MZ901555
																				MZ901556
																				MZ901557
																				MZ901558
																				MZ901559
																				MZ901560
																				MZ901561
																				MZ901562
																				MZ901563
																				MZ901564
																				MZ901565
																				MZ901566
																				MZ901567
																				MZ901568
																				MZ901569
																				MZ901570
																				MZ901571
																				MZ901572
																				MZ901573
																				MZ901574
																				MZ901575
																				MZ901576
																				MZ901577
																				MZ901578
																				MZ901579
																				MZ901477
																				MZ901478
																				MZ901479
																				MZ901480
																				MZ901482
																				MZ901483
																				MZ901484
																				MZ901485
																				MZ901487
																				MZ901488
																				MZ901489
																				MZ901490
																				MZ901491
																				MZ901493
																				MZ901494
																				MZ901495
																				MZ901496
																				MZ901498
																				MZ901499
																				MZ901500
																				MZ901501
																				MZ901502
																				MZ901503
																				MZ901505
																				MZ901506
																				MZ901507
																				MZ901508
																				MZ901509
																				MZ901510
																				MZ901512
																				MZ901513
																				MZ901514
																				MZ901515
																				MZ901517
																				MZ901518
																				MZ901519
																				MZ901520
																				MZ901521
																				MZ901522
																				MZ901523
																				MZ901524
																				MZ901525
																				MZ901526
																				MZ901527
																				MZ901528
																				MZ901529
																				MZ901530
																				MZ901531
																				MZ901532
																				MZ901533
																				MZ901534
																				MZ901535
																				MZ901720
																				MZ901721
																				MZ901384
																				MZ901385
																				MZ901386
																				MZ901699
																				MZ901700
																				MZ901701
																				MZ901702
																				MZ901730
																				MZ901733
																				MZ901734
																				MZ901735
																				MZ901731
																				MZ901732
																				MZ901680
																				MZ901681
																				MZ901682
																				MZ901683
																				MZ901684
																				MZ901744
																				MZ901745
																				MZ901746
																				MZ901747
																				MZ901657
																				MZ901658
																				MZ901659
																				MZ901660
																				MZ901661
																				MZ901662
																				MZ901663
																				MZ901664
																				MZ901378
																				MZ901375
																				MZ901376
																				MZ901377
																				EU177833
																				EU177834
																				EU177849
																				EU177852
																				EU177838
																				EU177839
																				EU177857
																				EU177858
																				EU177859
																				EU177860
																				EU177835
																				EU177836
																				EU177837
																				EU177848
																				EU177856
																				EU177864
																				EU177865
																				EU177840
																				EU177850
																				EU177851
																				EU177818
																				EU177819
																				EU177820
																				EU177822
																				EU177825
																				EU177828
																				EU177841
																				EU177845
																				EU177846
																				EU177853
																				EU177854
																				EU177855
																				EU177816
																				EU177823
																				EU177842
																				EU177824
																				EU177829
																				EU177844
																				EU177831
																				EU177832
																				EU177815
																				EU177863
																				EU177830
																				EU177843
																				EU177861
																				EU177817
																				EU177862
																				EU177821
																				EU177826
																				EU177827
																				EU177847
																				V00654
																				JN817321
																				JN817322
																				JN817323
																				JN817324
																				JN817325
																				JN817326
																				JN817327
																				JN817328
																				JN817329
																				JN817348
																				JN817349
																				JN817331
																				JN817340
																				JN817341
																				JN817342
																				JN817312
																				JN817306
																				JN817313
																				JN817314
																				JN817315
																				JN817316
																				JN817350
																				JN817317
																				JN817318
																				JN817319
																				JN817320
																				JN817334
																				JN817335
																				JN817336
																				JN817337
																				JN817338
																				JN817339
																				JN817351
																				JN817332
																				JN817333
																				JN817343
																				JN817344
																				JN817345
																				JN817346
																				JN817347
																				JN817307
																				JN817308
																				JN817300
																				JN817301
																				JN817309
																				JN817310
																				JN817311
																				AY526085
																				NC_006853
																				JQ967333
																				GU947019
																				GU947020
																				GU947021
																				GU947007
																				AF492351
																				KF163061
																				KF163062
																				KF163063
																				KF163064
																				KF163065
																				KF163066
																				KF163067
																				KF163068
																				KF163069
																				KF163070
																				KF163071
																				KF163072
																				KF163073
																				KF163074
																				KF163075
																				KF163076
																				KF163077
																				KF163078
																				KF163079
																				KF163080
																				KF163081
																				KF163082
																				KF163083
																				KF163084
																				KF163085
																				KF163086
																				KF163087
																				KF163088
																				KF163089
																				KF163090
																				KF163091
																				KF163092
																				KF163093
																				KF163094
																				HQ025805
																				KJ709681
																				KJ709682
																				KJ709683
																				KJ709684
																				KJ709685
																				KJ709686
																				KC153972
																				KC153973
																				KC153974
																				KC153975
																				KC153976
																				KC153977
																				AB074962
																				AB074963
																				AB074964
																				AB074965
																				AB074966
																				AB074967
																				AB074968
																				KT184452
																				KT184456
																				KT184457
																				KT184460
																				KT184462
																				KT184463
																				KT184469
																				KT184470
																				KT184451
																				KT184453
																				KT184454
																				KT184455
																				KT184458
																				KT184459
																				KT184461
																				KT184464
																				KT184465
																				KT184466
																				KT184467
																				KT184468
																				AY676860
																				AY676858
																				AY676861
																				AY676856
																				AY676857
																				AY676859
																				AY676862
																				AY676863
																				AY676864
																				AY676865
																				AY676866
																				AY676867
																				AY676868
																				AY676869
																				AY676870
																				AY676871
																				AY676872
																				AY676873
																				AY676855
																				DQ124387
																				DQ124388
																				DQ124390
																				DQ124391
																				DQ124392
																				DQ124393
																				DQ124394
																				DQ124395
																				DQ124396
																				DQ124397
																				DQ124398
																				DQ124399
																				DQ12400
																				DQ12401
																				DQ12402
																				DQ124371
																				DQ124372
																				DQ124373
																				DQ124374
																				DQ124375
																				DQ124376
																				DQ124377
																				DQ124378
																				DQ124379
																				DQ124380
																				DQ124381
																				DQ124382
																				DQ124383
																				DQ124384
																				DQ124385
																				DQ124386
																				DQ12404
																				DQ12405
																				DQ12406
																				DQ12407
																				DQ12408
																				DQ12409
																				DQ12410
																				DQ12411
																				DQ12412
																				DQ12413
																				DQ12414
																				DQ12415
																				DQ12416
																				DQ12417
																				DQ12418
																				KF926377
																				HM045018
																				GQ129207
																				GQ129208
																				MZ901685
																				MZ901686
																				MZ901665
																				MZ901666
																				MZ901667
																				MZ901668
																				MZ901695
																				MZ901696
																				MZ901697
																				MZ901698
																				JN817298
																				JN817302
																				JN817303
																				JN817304
																				JN817299
																				JN817305
																				JN817330

## Sheet: S6_external_sequences_BEAST
Table S6: External sequences used in the BEAST phylogenetic analysis.
NA (Not Available).
GenBank ID	Individual ID	Species	Date
GU946980	B877	American bison	modern
GU946976	B790		modern
KX269129	MS018	Steppe bison	30,664 (IntCal20)
KX269135	MS058		38,490 (IntCal20)
KX269119	AF019		12,977 (IntCal20)
KR350472	AE061		10,811 (IntCal20)
KX269128	MS014		15,399 (IntCal20)
KX269116	AE017		37,131 (IntCal20)
KX269141	MS226/DC009		125000
GQ464247	W08	Domestic yak	modern
GQ464248	W10		modern
GQ464249	W13		modern
GQ464251	W17		modern
GQ464255	W136		modern
GQ464256	W1313		modern
GQ464257	W30		modern
GQ464258	W40		modern
GQ464259	W50		modern
GQ464260	W71		modern
GQ464261	W72		modern
GQ464262	W73		modern
GQ464266	W77		modern
GQ464264	W75		modern
GQ464265	W76		modern
NC_006380	NA		modern
GQ464252	W18		modern
GQ464246	W02		modern
GQ464263	W74		modern
GQ464267	DB		modern
GQ464268	HZ1		modern
GQ464269	HZ2		modern
GQ464270	HZ3		modern
GQ464272	MQ1		modern
GQ464275	TZ4		modern
GQ464280	GL13		modern
GQ464282	GL15		modern
GQ464283	GL23		modern
GQ464284	GL32		modern
GQ464286	JZ2		modern
GQ464287	JZ3		modern
GQ464288	JZ4		modern
GQ464292	YS1		modern
GQ464293	YS4		modern
GQ464295	YS7		modern
GQ464296	YS9		modern
GQ464297	YS10		modern
GQ464298	YS12		modern
GQ464300	HY1		modern
GQ464303	HY4		modern
GQ464304	HY5		modern
GQ464305	KD		modern
GQ464306	MYL		modern
GQ464307	XZ11		modern
GQ464309	XZ37		modern
GQ464310	XZ38		modern
GQ464311	XZ48		modern
GQ464313	XZ67		modern
GQ464314	DQ3		modern
EF494177	bg013		modern
EF494178	bg006		modern
EF494179	bg008		modern
GQ464250	W15		modern
NA	BG-67		2,463 (IntCal20)
KR106993	NA	Wild yak	modern
MK033130	NA		modern
