# Supplementary material for: Paleogenomics Reveals a Loss of Bovine Lineages in Mid-latitude Asia Over the Last 200,000 Years
Source: Genome Biol Evol. 2025 Nov 6;17(11):evaf206. doi: 10.1093/gbe/evaf206 (PMC12628791; doi:10.1093/gbe/evaf206)
Supplement: evaf206_Supplementary_Data [file evaf206_supplementary_data.zip › Gilardet_Oppenheimer_BEAST_input.xml]

<?xml version="1.0" standalone="yes"?>

<!-- Generated by BEAUTi v1.10.4 Prerelease #bc6cbd9                         -->
<!--       by Alexei J. Drummond, Andrew Rambaut and Marc A. Suchard         -->
<!--       Department of Computer Science, University of Auckland and        -->
<!--       Institute of Evolutionary Biology, University of Edinburgh        -->
<!--       David Geffen School of Medicine, University of California, Los Angeles-->
<!--       http://beast.community/                                           -->
<beast version="1.10.4">
	

	<!-- The list of taxa to be analysed (can also include dates/ages).          -->
	<!-- ntax=77                                                                 -->
	<taxa id="taxa">
		<taxon id="AG054">
			<date value="0.0" direction="backwards" units="years"/>
		</taxon>
		<taxon id="AG008">
			<date value="0.0" direction="backwards" units="years"/>
		</taxon>
		<taxon id="AG276">
			<date value="0.0" direction="backwards" units="years"/>
		</taxon>
		<taxon id="AG028">
			<date value="0.0" direction="backwards" units="years"/>
		</taxon>
		<taxon id="AG018">
			<date value="0.0" direction="backwards" units="years"/>
		</taxon>
		<taxon id="MS058">
			<date value="38490.0" direction="backwards" units="years"/>
		</taxon>
		<taxon id="MS018">
			<date value="30664.0" direction="backwards" units="years"/>
		</taxon>
		<taxon id="MS014">
			<date value="15399.0" direction="backwards" units="years"/>
		</taxon>
		<taxon id="AE061">
			<date value="10811.0" direction="backwards" units="years"/>
		</taxon>
		<taxon id="AF019">
			<date value="12977.0" direction="backwards" units="years"/>
		</taxon>
		<taxon id="B877">
			<date value="0.0" direction="backwards" units="years"/>
		</taxon>
		<taxon id="B790">
			<date value="0.0" direction="backwards" units="years"/>
		</taxon>
		<taxon id="AE017">
			<date value="37131.0" direction="backwards" units="years"/>
		</taxon>
		<taxon id="MS226/DC009">
			<date value="125000.0" direction="backwards" units="years"/>
		</taxon>
		<taxon id="AG036">
			<date value="0.0" direction="backwards" units="years"/>
		</taxon>
		<taxon id="UP193">
			<date value="27227.0" direction="backwards" units="years"/>
		</taxon>
		<taxon id="BS791">
			<date value="43564.0" direction="backwards" units="years"/>
		</taxon>
		<taxon id="UP199">
			<date value="0.0" direction="backwards" units="years"/>
		</taxon>
		<taxon id="UP203">
			<date value="0.0" direction="backwards" units="years"/>
		</taxon>
		<taxon id="UP175">
			<date value="0.0" direction="backwards" units="years"/>
		</taxon>
		<taxon id="UP174">
			<date value="0.0" direction="backwards" units="years"/>
		</taxon>
		<taxon id="GQ464260_1_Bos_grunniens_W71_hgG">
			<date value="0.0" direction="backwards" units="years"/>
		</taxon>
		<taxon id="GQ464265_1_Bos_grunniens_W76_hgE">
			<date value="0.0" direction="backwards" units="years"/>
		</taxon>
		<taxon id="GQ464266_1_Bos_grunniens_W77_hgF">
			<date value="0.0" direction="backwards" units="years"/>
		</taxon>
		<taxon id="GQ464252_1_Bos_grunniens_W18_hgB">
			<date value="0.0" direction="backwards" units="years"/>
		</taxon>
		<taxon id="GQ464270_1_Bos_grunniens_HZ3_hgB">
			<date value="0.0" direction="backwards" units="years"/>
		</taxon>
		<taxon id="GQ464272_1_Bos_grunniens_MQ1_hgB">
			<date value="0.0" direction="backwards" units="years"/>
		</taxon>
		<taxon id="GQ464297_1_Bos_grunniens_YS10_hgB">
			<date value="0.0" direction="backwards" units="years"/>
		</taxon>
		<taxon id="GQ464256_1_Bos_grunniens_W1313_hgB">
			<date value="0.0" direction="backwards" units="years"/>
		</taxon>
		<taxon id="GQ464248_1_Bos_grunniens_W10_hgB">
			<date value="0.0" direction="backwards" units="years"/>
		</taxon>
		<taxon id="GQ464258_1_Bos_grunniens_W40_hgB">
			<date value="0.0" direction="backwards" units="years"/>
		</taxon>
		<taxon id="GQ464286_1_Bos_grunniens_JZ2_hgB">
			<date value="0.0" direction="backwards" units="years"/>
		</taxon>
		<taxon id="GQ464314_1_Bos_grunniens_DQ3_hgB">
			<date value="0.0" direction="backwards" units="years"/>
		</taxon>
		<taxon id="EF494178_1_Bos_grunniens_bg006_hgB">
			<date value="0.0" direction="backwards" units="years"/>
		</taxon>
		<taxon id="GQ464268_1_Bos_grunniens_HZ1_hgB">
			<date value="0.0" direction="backwards" units="years"/>
		</taxon>
		<taxon id="EF494177_1_Bos_grunniens_bg013_hgB">
			<date value="0.0" direction="backwards" units="years"/>
		</taxon>
		<taxon id="GQ464259_1_Bos_grunniens_W50_hgE">
			<date value="0.0" direction="backwards" units="years"/>
		</taxon>
		<taxon id="GQ464247_1_Bos_grunniens_W08_hgA">
			<date value="0.0" direction="backwards" units="years"/>
		</taxon>
		<taxon id="GQ464264_1_Bos_grunniens_W75_hgA">
			<date value="0.0" direction="backwards" units="years"/>
		</taxon>
		<taxon id="GQ464246_1_Bos_grunniens_W02_hgA">
			<date value="0.0" direction="backwards" units="years"/>
		</taxon>
		<taxon id="KR106993_1_Bos_mutus_hgA">
			<date value="0.0" direction="backwards" units="years"/>
		</taxon>
		<taxon id="GQ464255_1_Bos_grunniens_W136_hgA">
			<date value="0.0" direction="backwards" units="years"/>
		</taxon>
		<taxon id="GQ464282_1_Bos_grunniens_GL15_hgA">
			<date value="0.0" direction="backwards" units="years"/>
		</taxon>
		<taxon id="GQ464306_1_Bos_grunniens_MYL_hgA">
			<date value="0.0" direction="backwards" units="years"/>
		</taxon>
		<taxon id="GQ464298_1_Bos_grunniens_YS12_hgA">
			<date value="0.0" direction="backwards" units="years"/>
		</taxon>
		<taxon id="GQ464283_1_Bos_grunniens_GL23_hgA">
			<date value="0.0" direction="backwards" units="years"/>
		</taxon>
		<taxon id="NC_006380_3_Bos_grunniens_hgA">
			<date value="0.0" direction="backwards" units="years"/>
		</taxon>
		<taxon id="EF494179_1_Bos_grunniens_bg008_hgA">
			<date value="0.0" direction="backwards" units="years"/>
		</taxon>
		<taxon id="GQ464280_1_Bos_grunniens_GL13_hgA">
			<date value="0.0" direction="backwards" units="years"/>
		</taxon>
		<taxon id="GQ464305_1_Bos_grunniens_KD_hgA">
			<date value="0.0" direction="backwards" units="years"/>
		</taxon>
		<taxon id="GQ464309_1_Bos_grunniens_XZ37_hgA">
			<date value="0.0" direction="backwards" units="years"/>
		</taxon>
		<taxon id="GQ464275_1_Bos_grunniens_TZ4_hgA">
			<date value="0.0" direction="backwards" units="years"/>
		</taxon>
		<taxon id="GQ464310_1_Bos_grunniens_XZ38_hgA">
			<date value="0.0" direction="backwards" units="years"/>
		</taxon>
		<taxon id="GQ464307_1_Bos_grunniens_XZ11_hgA">
			<date value="0.0" direction="backwards" units="years"/>
		</taxon>
		<taxon id="GQ464263_1_Bos_grunniens_W74_hgA">
			<date value="0.0" direction="backwards" units="years"/>
		</taxon>
		<taxon id="GQ464292_1_Bos_grunniens_YS1_hgA">
			<date value="0.0" direction="backwards" units="years"/>
		</taxon>
		<taxon id="GQ464295_1_Bos_grunniens_YS7_hgA">
			<date value="0.0" direction="backwards" units="years"/>
		</taxon>
		<taxon id="MK033130_1_Bos_mutus_hgA">
			<date value="0.0" direction="backwards" units="years"/>
		</taxon>
		<taxon id="BG-67">
			<date value="2463.0" direction="backwards" units="years"/>
		</taxon>
		<taxon id="GQ464251_1_Bos_grunniens_W17_hgH">
			<date value="0.0" direction="backwards" units="years"/>
		</taxon>
		<taxon id="GQ464311_1_Bos_grunniens_XZ48_hgH">
			<date value="0.0" direction="backwards" units="years"/>
		</taxon>
		<taxon id="GQ464313_1_Bos_grunniens_XZ67_hgH">
			<date value="0.0" direction="backwards" units="years"/>
		</taxon>
		<taxon id="GQ464257_1_Bos_grunniens_W30_hgD">
			<date value="0.0" direction="backwards" units="years"/>
		</taxon>
		<taxon id="GQ464262_1_Bos_grunniens_W73_hgD">
			<date value="0.0" direction="backwards" units="years"/>
		</taxon>
		<taxon id="GQ464293_1_Bos_grunniens_YS4_hgD">
			<date value="0.0" direction="backwards" units="years"/>
		</taxon>
		<taxon id="GQ464300_1_Bos_grunniens_HY1_hgD">
			<date value="0.0" direction="backwards" units="years"/>
		</taxon>
		<taxon id="GQ464284_1_Bos_grunniens_GL32_hgD">
			<date value="0.0" direction="backwards" units="years"/>
		</taxon>
		<taxon id="GQ464288_1_Bos_grunniens_JZ4_hgD">
			<date value="0.0" direction="backwards" units="years"/>
		</taxon>
		<taxon id="GQ464269_1_Bos_grunniens_HZ2_hgD">
			<date value="0.0" direction="backwards" units="years"/>
		</taxon>
		<taxon id="GQ464287_1_Bos_grunniens_JZ3_hgD">
			<date value="0.0" direction="backwards" units="years"/>
		</taxon>
		<taxon id="GQ464303_1_Bos_grunniens_HY4_hgD">
			<date value="0.0" direction="backwards" units="years"/>
		</taxon>
		<taxon id="GQ464250_1_Bos_grunniens_W15_hgD">
			<date value="0.0" direction="backwards" units="years"/>
		</taxon>
		<taxon id="GQ464261_1_Bos_grunniens_W72_hgD">
			<date value="0.0" direction="backwards" units="years"/>
		</taxon>
		<taxon id="GQ464267_1_Bos_grunniens_DB_hgC">
			<date value="0.0" direction="backwards" units="years"/>
		</taxon>
		<taxon id="GQ464249_1_Bos_grunniens_W13_hgC">
			<date value="0.0" direction="backwards" units="years"/>
		</taxon>
		<taxon id="GQ464296_1_Bos_grunniens_YS9_hgC">
			<date value="0.0" direction="backwards" units="years"/>
		</taxon>
		<taxon id="GQ464304_1_Bos_grunniens_HY5_hgC">
			<date value="0.0" direction="backwards" units="years"/>
		</taxon>
	</taxa>
	
	
	<taxa id="Himalayan_yak">
		<taxon idref="BG-67"/>
		<taxon idref="EF494177_1_Bos_grunniens_bg013_hgB"/>
		<taxon idref="EF494178_1_Bos_grunniens_bg006_hgB"/>
		<taxon idref="EF494179_1_Bos_grunniens_bg008_hgA"/>
		<taxon idref="GQ464246_1_Bos_grunniens_W02_hgA"/>
		<taxon idref="GQ464247_1_Bos_grunniens_W08_hgA"/>
		<taxon idref="GQ464248_1_Bos_grunniens_W10_hgB"/>
		<taxon idref="GQ464249_1_Bos_grunniens_W13_hgC"/>
		<taxon idref="GQ464250_1_Bos_grunniens_W15_hgD"/>
		<taxon idref="GQ464251_1_Bos_grunniens_W17_hgH"/>
		<taxon idref="GQ464252_1_Bos_grunniens_W18_hgB"/>
		<taxon idref="GQ464255_1_Bos_grunniens_W136_hgA"/>
		<taxon idref="GQ464256_1_Bos_grunniens_W1313_hgB"/>
		<taxon idref="GQ464257_1_Bos_grunniens_W30_hgD"/>
		<taxon idref="GQ464258_1_Bos_grunniens_W40_hgB"/>
		<taxon idref="GQ464259_1_Bos_grunniens_W50_hgE"/>
		<taxon idref="GQ464260_1_Bos_grunniens_W71_hgG"/>
		<taxon idref="GQ464261_1_Bos_grunniens_W72_hgD"/>
		<taxon idref="GQ464262_1_Bos_grunniens_W73_hgD"/>
		<taxon idref="GQ464263_1_Bos_grunniens_W74_hgA"/>
		<taxon idref="GQ464264_1_Bos_grunniens_W75_hgA"/>
		<taxon idref="GQ464265_1_Bos_grunniens_W76_hgE"/>
		<taxon idref="GQ464266_1_Bos_grunniens_W77_hgF"/>
		<taxon idref="GQ464267_1_Bos_grunniens_DB_hgC"/>
		<taxon idref="GQ464268_1_Bos_grunniens_HZ1_hgB"/>
		<taxon idref="GQ464269_1_Bos_grunniens_HZ2_hgD"/>
		<taxon idref="GQ464270_1_Bos_grunniens_HZ3_hgB"/>
		<taxon idref="GQ464272_1_Bos_grunniens_MQ1_hgB"/>
		<taxon idref="GQ464275_1_Bos_grunniens_TZ4_hgA"/>
		<taxon idref="GQ464280_1_Bos_grunniens_GL13_hgA"/>
		<taxon idref="GQ464282_1_Bos_grunniens_GL15_hgA"/>
		<taxon idref="GQ464283_1_Bos_grunniens_GL23_hgA"/>
		<taxon idref="GQ464284_1_Bos_grunniens_GL32_hgD"/>
		<taxon idref="GQ464286_1_Bos_grunniens_JZ2_hgB"/>
		<taxon idref="GQ464287_1_Bos_grunniens_JZ3_hgD"/>
		<taxon idref="GQ464288_1_Bos_grunniens_JZ4_hgD"/>
		<taxon idref="GQ464292_1_Bos_grunniens_YS1_hgA"/>
		<taxon idref="GQ464293_1_Bos_grunniens_YS4_hgD"/>
		<taxon idref="GQ464295_1_Bos_grunniens_YS7_hgA"/>
		<taxon idref="GQ464296_1_Bos_grunniens_YS9_hgC"/>
		<taxon idref="GQ464297_1_Bos_grunniens_YS10_hgB"/>
		<taxon idref="GQ464298_1_Bos_grunniens_YS12_hgA"/>
		<taxon idref="GQ464300_1_Bos_grunniens_HY1_hgD"/>
		<taxon idref="GQ464303_1_Bos_grunniens_HY4_hgD"/>
		<taxon idref="GQ464304_1_Bos_grunniens_HY5_hgC"/>
		<taxon idref="GQ464305_1_Bos_grunniens_KD_hgA"/>
		<taxon idref="GQ464306_1_Bos_grunniens_MYL_hgA"/>
		<taxon idref="GQ464307_1_Bos_grunniens_XZ11_hgA"/>
		<taxon idref="GQ464309_1_Bos_grunniens_XZ37_hgA"/>
		<taxon idref="GQ464310_1_Bos_grunniens_XZ38_hgA"/>
		<taxon idref="GQ464311_1_Bos_grunniens_XZ48_hgH"/>
		<taxon idref="GQ464313_1_Bos_grunniens_XZ67_hgH"/>
		<taxon idref="GQ464314_1_Bos_grunniens_DQ3_hgB"/>
		<taxon idref="KR106993_1_Bos_mutus_hgA"/>
		<taxon idref="MK033130_1_Bos_mutus_hgA"/>
		<taxon idref="NC_006380_3_Bos_grunniens_hgA"/>
	</taxa>
	<taxa id="all_yaks">
		<taxon idref="AG008"/>
		<taxon idref="AG018"/>
		<taxon idref="AG028"/>
		<taxon idref="AG036"/>
		<taxon idref="AG054"/>
		<taxon idref="AG276"/>
		<taxon idref="BG-67"/>
		<taxon idref="BS791"/>
		<taxon idref="EF494177_1_Bos_grunniens_bg013_hgB"/>
		<taxon idref="EF494178_1_Bos_grunniens_bg006_hgB"/>
		<taxon idref="EF494179_1_Bos_grunniens_bg008_hgA"/>
		<taxon idref="GQ464246_1_Bos_grunniens_W02_hgA"/>
		<taxon idref="GQ464247_1_Bos_grunniens_W08_hgA"/>
		<taxon idref="GQ464248_1_Bos_grunniens_W10_hgB"/>
		<taxon idref="GQ464249_1_Bos_grunniens_W13_hgC"/>
		<taxon idref="GQ464250_1_Bos_grunniens_W15_hgD"/>
		<taxon idref="GQ464251_1_Bos_grunniens_W17_hgH"/>
		<taxon idref="GQ464252_1_Bos_grunniens_W18_hgB"/>
		<taxon idref="GQ464255_1_Bos_grunniens_W136_hgA"/>
		<taxon idref="GQ464256_1_Bos_grunniens_W1313_hgB"/>
		<taxon idref="GQ464257_1_Bos_grunniens_W30_hgD"/>
		<taxon idref="GQ464258_1_Bos_grunniens_W40_hgB"/>
		<taxon idref="GQ464259_1_Bos_grunniens_W50_hgE"/>
		<taxon idref="GQ464260_1_Bos_grunniens_W71_hgG"/>
		<taxon idref="GQ464261_1_Bos_grunniens_W72_hgD"/>
		<taxon idref="GQ464262_1_Bos_grunniens_W73_hgD"/>
		<taxon idref="GQ464263_1_Bos_grunniens_W74_hgA"/>
		<taxon idref="GQ464264_1_Bos_grunniens_W75_hgA"/>
		<taxon idref="GQ464265_1_Bos_grunniens_W76_hgE"/>
		<taxon idref="GQ464266_1_Bos_grunniens_W77_hgF"/>
		<taxon idref="GQ464267_1_Bos_grunniens_DB_hgC"/>
		<taxon idref="GQ464268_1_Bos_grunniens_HZ1_hgB"/>
		<taxon idref="GQ464269_1_Bos_grunniens_HZ2_hgD"/>
		<taxon idref="GQ464270_1_Bos_grunniens_HZ3_hgB"/>
		<taxon idref="GQ464272_1_Bos_grunniens_MQ1_hgB"/>
		<taxon idref="GQ464275_1_Bos_grunniens_TZ4_hgA"/>
		<taxon idref="GQ464280_1_Bos_grunniens_GL13_hgA"/>
		<taxon idref="GQ464282_1_Bos_grunniens_GL15_hgA"/>
		<taxon idref="GQ464283_1_Bos_grunniens_GL23_hgA"/>
		<taxon idref="GQ464284_1_Bos_grunniens_GL32_hgD"/>
		<taxon idref="GQ464286_1_Bos_grunniens_JZ2_hgB"/>
		<taxon idref="GQ464287_1_Bos_grunniens_JZ3_hgD"/>
		<taxon idref="GQ464288_1_Bos_grunniens_JZ4_hgD"/>
		<taxon idref="GQ464292_1_Bos_grunniens_YS1_hgA"/>
		<taxon idref="GQ464293_1_Bos_grunniens_YS4_hgD"/>
		<taxon idref="GQ464295_1_Bos_grunniens_YS7_hgA"/>
		<taxon idref="GQ464296_1_Bos_grunniens_YS9_hgC"/>
		<taxon idref="GQ464297_1_Bos_grunniens_YS10_hgB"/>
		<taxon idref="GQ464298_1_Bos_grunniens_YS12_hgA"/>
		<taxon idref="GQ464300_1_Bos_grunniens_HY1_hgD"/>
		<taxon idref="GQ464303_1_Bos_grunniens_HY4_hgD"/>
		<taxon idref="GQ464304_1_Bos_grunniens_HY5_hgC"/>
		<taxon idref="GQ464305_1_Bos_grunniens_KD_hgA"/>
		<taxon idref="GQ464306_1_Bos_grunniens_MYL_hgA"/>
		<taxon idref="GQ464307_1_Bos_grunniens_XZ11_hgA"/>
		<taxon idref="GQ464309_1_Bos_grunniens_XZ37_hgA"/>
		<taxon idref="GQ464310_1_Bos_grunniens_XZ38_hgA"/>
		<taxon idref="GQ464311_1_Bos_grunniens_XZ48_hgH"/>
		<taxon idref="GQ464313_1_Bos_grunniens_XZ67_hgH"/>
		<taxon idref="GQ464314_1_Bos_grunniens_DQ3_hgB"/>
		<taxon idref="KR106993_1_Bos_mutus_hgA"/>
		<taxon idref="MK033130_1_Bos_mutus_hgA"/>
		<taxon idref="NC_006380_3_Bos_grunniens_hgA"/>
		<taxon idref="UP174"/>
		<taxon idref="UP175"/>
		<taxon idref="UP193"/>
		<taxon idref="UP199"/>
		<taxon idref="UP203"/>
	</taxa>
	<taxa id="outgroup">
		<taxon idref="B790"/>
		<taxon idref="B877"/>
		<taxon idref="AE061"/>
		<taxon idref="AE017"/>
		<taxon idref="AF019"/>
		<taxon idref="MS014"/>
		<taxon idref="MS018"/>
		<taxon idref="MS058"/>
		<taxon idref="MS226/DC009"/>
	</taxa>
	<taxa id="tip_dating">
		<taxon idref="AG008"/>
		<taxon idref="AG018"/>
		<taxon idref="AG028"/>
		<taxon idref="AG036"/>
		<taxon idref="AG054"/>
		<taxon idref="AG276"/>
		<taxon idref="UP174"/>
		<taxon idref="UP175"/>
		<taxon idref="UP199"/>
		<taxon idref="UP203"/>
	</taxa>
	<taxa id="yakX">
		<taxon idref="AG008"/>
		<taxon idref="AG018"/>
		<taxon idref="AG028"/>
		<taxon idref="AG036"/>
		<taxon idref="AG054"/>
		<taxon idref="AG276"/>
		<taxon idref="BS791"/>
		<taxon idref="UP174"/>
		<taxon idref="UP175"/>
		<taxon idref="UP193"/>
		<taxon idref="UP199"/>
		<taxon idref="UP203"/>
	</taxa>
	

	<!-- The sequence alignment (each sequence refers to a taxon above).         -->
	<!-- ntax=77 nchar=15790                                                     -->
	<alignment id="alignment" dataType="nucleotide">
		<sequence>
			<taxon idref="AG054"/>
			NNNNNNNNNNNNNNNNNNNNNNNNNNNNNNNNNNTGTGCTGTCATACATTTGGTATTTTTTTATTTTGGNGGATGCTTGGACTNNNNNNNNNNNNNNNAANNNNNNNNNNNNNNNNNNNTATTGTAGCTGNANTTAACTGCATCTTGAGCACNANNNNNNNNNNNNNNNNNNNNNNNNNNNNNNNNNNNNNNNNNNNNNNNNNNNNNNNNNNNNNNNNNNNNNNNNNNNNANNCCCCCTTAAATATTTACCACTACTTTTAACAGATTTTTCCCTAGTTACTTATTTAAAATTTCCACACTTTCAATACTCAAATTAGCACTNNATATAAAGTCAATATATAAACGCAGGCCCCCTCNCCCCGTTGATGTAGCTTAATCCAAAGCAAGGCACTGAAAATGCCTAGATGAGTCTCCCAACTNNATAAACACATAGNTTTGGTCCCAGCCTNNNNNNNNNNNNNNNNNNNNNNNNNNNNNNNNNNNNNNNNNNNNNNNNNNNNNNNNNNNNCTNNNNNNNNNNNACCAAGAGGAGCTGGCATCAAGNANACANCCTGTAGCTCACGACGCNTTGNTTAACCANACCCCNANGGGAAACAGCAGTGACAAAAATTGAGCCATAAANNNAANTTTGACTAAGTTATATTAATTAGGGTTGGTAAATCTCNNNNCAGCNANNGNGGTCANACGATTAACCCAAGCTAANAGGAATACGGCGTAAAACGTGTTAAAGCACNANATTANNNNNNNNNNNNNNNNNNNNAAGCTGTAAAAAGNNATGATTAAAATAAAAATAAATGANGAAAGTGACCCTANAATAGCCGATGCANTATAGNTAAGACCCAAACTGGGATTAGATACCCCACTATGCTTAGCCCTAAACACAGATAATTACATAANNNNNNNNNNNNNNNNNNNNNNNNNNNGCANNAGNNTAAAACTCAAAGGANTTGNCGGNGCTTTATATCNCTCTAGAGGANNNTNTTCTGTAATCNATNNNNNNNNATAANNNNCACCAGTTCTTGCTAATACAGTNTATATANNGCCATCTTNAGCAAACCCTAAAAAGGAAAAAAAGTAAGCGCAATCATGATACATAAAAACGTTAGGTCAAGGTGTAANNTATGAAATGGAAAGAAATGGGCNNNNNNNNNNNNNNNNNNNNNNNNNNNTANGAAAGTTNTTATGAAATTAGTAACCAAAGGAGGATTTAGCAGTAAACTAAGANTAGAGTGCTTAGTTGAATTAGGCCATGAAGCACGCANANANCNCNNNNNNNNNNNNNNNNNNNNNNNNAATGCATCTAANCTTATTTAAACGCANTAGCTATATGAGAGGAGACAAGTCGTAANAAGGTAAGCATANTGGAAAGTGTGCTTGGATNAATCAAGATATAGNTTAAANNNNNNNNNNNNNNNANANNNNNNAGANTTNATTCATTATGAATATCTTGAACTAAATNNNNNNNNNNAACNNNNNNNNNACTAAANTANCAAAANAAAATAAAANAAAACATTNAATCCCAATTTAAAGTATAGGAGATAGAAATCTAGAATATGGCGNNNNNGAGAAAGTANCGCAAGGGAACGATGAAAGAAAAANTAAAAGTACAAAAAAGCAAAGATTATCCCTCGTACCTTTTGCATAATGAATTAACNAGTATAAGACTTAANAAAATGAANTTNAGCTAAGCAACCCGAAACCANNNNNNNNANTTACAAANNNNNNNNNAAGAACTAACTCATCTATGTGGCAAAATAGTGAGAAGATTTGTANNNNNNNNNNNNNNNNNNNNNNNNNNNNNNNNNNNNNNNNNNNNNNNNNNNNNNNNNNNNNNNNNNNNNNNNAGATACCAAAGATTCAAATAAATCTCACTGTAACTTTAAAAGTTAGTCTAAAANNNNNNNNNNNNNNNNNNNNNNATANAANNTTGANTAGAGAGTAAAATNTAANANTANCATAGTAGGCNTAAAAGCAGCCANCAATTGAGAAAGCGTTAAAGCTCAACAACNAAAATTAAACAGATCCCAATAACAAGTAATTAACTCCTAGNCCCAATACTGGANTAATCNNNNATTGAANNNNNNNNNNNNNNNNNNNNNNNNNNNNNNNNNNNNNNNNNNNNNNNNNNNNNNNNNNNNNNNNNNNNNNNNNNNNTNTGANNATTAACAGCTAATAAAAATAACCCAACAATAAACAATTTATTAACTATACTGTTAATNNAANACAGGAGTGCATCTAAGGAAAGATTAAAAGAAGTAAAAGGAACTCGGCAAACACAAANNNCGCCTGTTTACNAAAAACATCACCTCCAGCATNCCTAGTATTGGAGGNACTGCCTGCCCAGTGACAACTGTTTAACGGNCGCGGTATCCTGACCGTGCAAAGGTAGCATANNNNNNNNNNNNNNNNNNNNGGACTTGTATGAATGGCCACACGAGGGTTTTACTGTNTNTTANTTNNAATCAGTGAAATTGACNTTCCCGTGAAGAGGNGGGAATACATAAATAAGACGAGAAGACCCTATGGAGNTTTAACTAACNAACCCAAAGAAAATAAATTTAACCATTAAGGAACAACAACAATCTCCATGAGTTGGTANTTTNNNNNNNNNNNNNNNNNNNNNNNNNNNNNNNNNNNNNNNNNNNNTAAAGACTAGACCCACAAGTCAAATCACTCTATCGCTNATTGATNNAAAAATTTGATCAANGGAANAAGTTACCCTAGGGATAANNNNGNAATNNTATNNNNNNNNNNNNNTNGANAATAGGGTTTACGACCTCGATGTTGGATCAGGACATCCNGANNNNNNNNNNNNNNNNNNNNNNNNNNNNNNNNNNNNNNNNNNGTNNTACGNGATCTGAGTTCAGACCGGAGCAATCNAGGTCNGTTTNTATCTATTANNTNNNNNTCNNNNNNNGAAAGNNNNNNNNNNNNNNNNNNNNNNNNNNNNNNNNNNNNNNNNNNNNNNNNNNNNNNNNNNNNNNNNNNNNNNNNNNNNNNNNNNCCNTAGAACAGGGNTTAGTNNNNNNGGCAGAGCCCGGTAATTGCNTAAAACTTAAACTTTTATANCCAGAGATTCAAATCCTCTNNNNNNNNNNNNNNNNNNNNNNNNNNNNNNNNNNNNNNNNNNNNNNNNNNNNNNNNNNNNNGCATTCCTCACATTAGTAGAANGAAAAGTTNTAGGNTACATACAATTCCGAAAAGGTCCAAATGTCGTNNNNNNNNNNNNNNNACTCCAANNCATCGCNGATGNAATCAAACTCTTCATCAAANAACCATTACGNNNNNNCNNNNNNNNNNNNNNNNNNNNNNNNNNNNNNNNNNNNNNNNCCCTGGGCCTAGCCTTAACCATGTGAATTCCCCTACCAATACCCNNNNNNNNNNNNNNNNTAAACCTAGGAGTCNTATTTATGNTAGCCATATCAAGCCTAGCCGTGTACTCCATCCTNNNATNAGGCTGAGNTTCCAACTCAAAATACGCANTAATNGGAGCCCTANGAGNAGTAGCACAAACAANNNNNNATGNNNNNNNNNNNNNNNNNNNNNNNNNNNNNNNNNNNNNNNNNNNNNNNNNNNTTACCCTCTCCACATTAATNNNNNNNNNNNNNNNNNNNNNNNNNNNNNNNNNNNNNTGACCTCTAGNAATAATATGATTTATCTNAACATTAGCAGAAACAAACCGANCTNCCTTTGATCTAANTGAAGGAGAATCAGAACTAGTCTCGGGCTTCAACGTAGANNNNNNNNNNNNNNNNNNNNNNNNNNNNNNNNNNNNNNAGTACGCAAATATCATCATAATAAACATNNNNNNNGCAATTCTNNNNNNNNNNNNNNNCCACAANCCNNNNNNNNCAGAACTCTACACAATCAACTTTATCATCAAGTCCCTGCNNNNNNNNNNNNNNNNNNNNNNNNNNNNNNNNNNNNNNNNNNNNTTCCGCTATGACCAACTGATACACTTACTATGAAAAAATTTCCTNCCCCTAACACTAGCCCTATGCATATGGCACGTATCACTGCCCATCNTTANNNNNNNNNNNCCACCACAAACATAAGAAATATGTCTGAAAAAAGAGTTACTTTGATAGAGTAAATAATANANGTTTAAANCCTCTTATTTCTAGAATTATAGGAATTGAACCTACTNNTAAGAATCCAAAACTCTCCGTGCTCCCAATTACACCAAATTCTATTAGTAANNNNNNNNNNNNNNNNNNNNNNNNNNNNNNNNNNNNNNNNNNNNNNNNNNNNNNNNNNNNNNNNNNNNNNNNNNNNNNNNNNNNTANTATTTTATTAACCATTATACTAGGAACCATTATTGTCATAATTANTTCTCACTGACTACTTGTCTGAATCGGATTTGAAATAAATATACTNGCCATTATNNNNNTCATAATAAAAAANNANAANCCACGAGCTACAGAAGNATCAANTAAATATTTTCTAACTCAATCAACAGCCTCAATACTACTAATANTANCNNNNNNNNNNNNNNNNNNNNNNNNNNNNNNNNNNNNNGTAATAAAATTATTTAACCCAATAGCNTCNATANTCATAACAATAGCCCTNGCTATAAAACTAGGAATAGNNNNNNNNNNNNNNNNNNNNNNNNNNNNNNNNNNGGGNATCNNTCTATCCTCAGGCTTAATCCTACTGACATGACAAAAACTAGCACNTATATNNNNNNTTTANCAAATCTTCCCATCAATTAACCTAAACTTAATTCTGACCNTATCAATTCTATCAATCCTAATTGNNNNNNNNNNAGGACTAAACCAAACACAACTCCGAAAAATCATAGCCTACTCATCAATCGNNCACATGGGNNNNNNNNNNNNNNNNNNNNNNNNNNNNNNNNNNNNNNNNNNNNNNNNCTTAGTCATNTACATTATTATAACTTCCACTATANNNNNNATATTTATAGCCNNNNNNNNNNNNNCCNNNNNNNNNNNNNNNNNNNNNNNNNNNNNNNNNNNNNNNNNNNNNNNNNNNNNNNNNNNNNNNNNNNNNNNNNNNNNNNNNTTNCCTCNNNTATCAGGATTTATANCAAAATGAATAATNATCCAAGAAATAACAAAAAACAATAGCATTATNNNNNNNNNNNNNNNNGCAATCACAGCCNNNNNNNNNNNNNNNNNNNNNNNNNNNNNCACATATTCTACTGCACTAACAATATTCCCCTCTACAAACAACATAAAAATAAAATGACAATTTNNCNTTATAAAAAAAATAACCTTTCTACCAACAATAGTCGTATTATCTACTATAACACTACCGCTCACACCAATATTATCAGTATTAGAATAGGAATTTAGGTTAAANAGACCAAGAGCCNNNNNNNNNNNNNNNNNNNNNNNNNNNNNNNNNNNNNNNNNAGGATTGCAAGACTACACCTTACATCAATTGAATGCAAATCAACCACTTTAATTAAGCTAAATCCTCACTAGACTGNTGGNNNNNNNNNNNNNNAAACTTTAGTTAACAGCTAAACACNCTAATTAATCAGGCTTNAATCTACTTCTNCCGCCGCAAGAAAAAAANNNNNNNNNNNNNNNNNNNNNNNNNNNNNNNNNNTCTCTNAATTTNCAATTCAACNTNTAAACTNACCACAGGNCTTGGTAAANNNAGGAGTCAAACCTNTATCTTTANATTTACAGTCTAATGCTTTACTCAGCNNNNTTACCCATNNTNATTAANNGCTGACTATTCTCAACCAACCATAAAGATATNGNNNNNNNNNNNNNNNNNNNNNNAGCNTGGGCCGGTATAGTAGGAACAGCTCTAAGCCTTNTAATTCGNGNNNNNNNNNNNNNNNNNNNNANNNNNNNNNNAGANGANCAAATCTANAANGTAGTTGTAACCGNNNNNNNNNNNNNNNNNNNNNNNNNNNNNNNNNNNNNNNNNNNNNNNNGAGGGTTCGGTAACTGACTTGTTCCTCTAATAATTGGCGNTCCCGANNNNNNNNNNNNNNNNNNNNNNNNNNNNNNNNNNNNANTNNNNNNNNNNNNNNNNNNNNNNNNNNNNNNNNNNNNNNNNNNNNNNNNNNNNNNNNGAACAGGCTGAACCGTGTACCCTCCCTTAGCAGNNNACCTAGCCCATGCAGGAGNCTCAGTAGATCTAACCATCTTCTCTTTACACTTAGCANGAGTTTCCTCTATTTTANNANCCATCAACTTCATNNNNNNNNNNNNNNNCNNNNNNNNNNNNNNNNNNNNNNNNNNNCAAACNCCTTTATTCGTATGATCCGTAATAATNACCGCNNNNNTNNNNNNCCTCTCACTCCCTGTATTAGCAGCCNGCATTANNATGCTGCTAACAGATCGGAANNTAAATACAACCTTCTTCGACCCAGCAGGAGGAGGAGACCCCATTTTATACCAACACTTATTNTGNTTCTTTGGNCACCCNGANGTCTATATTTTAATTTTACCTGNATTTGNAATAATCTCNCATATTGTAACNTANTANTCAGGAAAAAAAGAACCATTNGGATATATANNNNTAGTNTGANCTATAATNTCAATCGGATTTTTAGGTTTCATCGTATGAGCTCACCATATATTCACAGTCGGAATAGACGTCGACACACGAGNNTANTTCANATNAGCTACTATAATTATTGCTATTCCAACCGGAGTAAANGTTTTNAGCTGACTNNNNNNNNNNCATGGAGNTAATATCAAATGNTCTCCTGCTATAATGTGAGCCCTAGGCTTTATTTTCTTATTTACANTAGGGGGTTTAACCGNAATTNTCCTAGCTAACTNTTCTCTCGACATTGTTCTTCACGATACATATTACGTTGTCGCACACTTCCACTNTGTTTTATCAATANNNNNNNNNNNNNNNNNNNNNNNNNNNNNNNNNNNNNNNNNNNNNNNNNNNNNNNNNNNNNNNNNNNNNNNTACATGAGCNAAAATCCACTTCGCAATTATGTTTGTAGGCGTCAATATGACCTTCTTCCCACAANANTTTCTAGNACTATNNNNNNNNNNNNNNNNATACTCCGACTANCNAGATGCATATACAATATGAAATACTGTCTNATCAATAGGCTCATTCATTTCTCTAACAGCAGTCATACTAATAGNNNNNNNNNNNNNNNNNNNNNNNNNNNNNNNNNNNNNNNNNNNNNNNNNNNNNNNAACNACGACAAATCTAGAATGATTAAACGGATGCCCTNCACCATANNNNANATTTGAAGAGNCCACCTATGTCAACCTAAAATAAGAAAGGAAGGAATCGAACNNCCTACTATTGNTTTCAAGCCAANATCATAACCTCTATGTCTCTCTCAATAAACGAGNTNTTANTAAAANATTATATAANTTTGTCAAAGTTAAGTTACAAGTNAAAACCCTNNNNNNCTCATATGGCATATCCCATACAACTAGGNTTNNANNNNNNNNNNNNNNNNNNNNNNNNNNNNNNNNNNNNNNNNNNNNNNNNNNNNNNNNNNNNNNNNNNNNNNNTTAGCTCATTAGTACTTTACATTATCTNNNNNNNNNNNNNNNNAAAACTAACTCATANAAGCACAANNNNNNNNNNNNNNNNNNNNNNNNNNNNNNNNNNNNNNNNNNNNNNNNNNNNNNNNNNNNNNNNNNTTCCTNNNNNNNNNNNNNNNNNNATNNNNNNNNAAATTAATAACNNATCCCTTACGGTAAAAGCAATAGGACATCAGTGATACTGAAGNTATGANNNNNNNNATTATGANNNNNNNNNNTTNGACTCCTACATAATTCCAACATCAGAATTAAAGCCAGGGGAATTANGANTATTAGAAGTCGATAATCGAGTTGTANTGCNAATAGANNNNNNNNNNNNNNNNNNNNNNNNNNNNNNNNNNNNNNNNNNNNNNNNNNNNNNNNNNNNNNNNNNNCTGAAAACAGATGCAATCCCAGGNCGTNTGAACCAAACAACCCTTATATCGACCCGTCCANNCCTNTACTATGGTCANTGTTCAGAAATCTGCGGATCAAACCATAGTTTCATNNNNNNNNNNNNNNNNNNNNNNNNNNNNNNNNNNNNNNNNNNNNNNNNNNNNNNNNNNNNNNNNNNNNNNNNNNNNNNNNNNNNNCACTAANNTTTTAAGTTAGAGATTGAGAGCAGTATTCTCTNNTTNNTGATATNNCACAACTNNNNNNNNNNNNNNNNNNNNNNNNNNNNNNNNNNNNNNNNNNNNNNNNNNNNNNNNNNNNNNAATTAAAAATTTNNNNACACAACTTTTANTACAACCCAGAANTAACATCAACAAAAATATTAAAACAAAACACCNCTTGAGAAACAAAATGAACGAAAANNNNNNTGNCTNTTTTATTACCCCTATAATTCTANGTCTCCNNNNNNNNNNNNNNNNNNNNNNNNNNNNNNNNNNNNNNNNNNNAANATCAAATCGATTAGTGAACAATCGCTTTGTAGCCCTCCAACAATGAATGCTTNAACTTGTATCAAAACAAATAATGAGTATCNACAANNNNAAAGGACAAANATGAANNNNNNNNNNNNNNNNNNNNNNNNNNNNNNNNNNNNNNNNNNNNNNATTAGGCCTNTTACCCCATTCATTCANANNAACAACACAACTATCAATAAACCTAGGCATAGCCATTNNCCTNNNNNNNNNNNNNNNNNNNNNAGGATTCCGCAATAAAACTAAAACATCACTTGCCCATTTCTTACCACAAGGAACACCAACTCCANTAATCCCAATACTAGTAATTATCGAAACTATCAGNNNNNNNNNNNNNNNNNNAGCCCTCGCCGTGNGGTTAACAGCCAACATCANNNNNNNNNNNNNNNNNNNNNNNNNNNNNNNNNNNNNNNNNNNNNNNNNNNNNNNNNNNNNNNNNNNNNNNNNNNNNNNNNNNNNNNNNNNNNNNNNNNNNNNNNNNNNNNNNNNNNNNNNNNNNNNNNNNNNNNNNNNNNNNNNNNNNNNNNNNNNNNNNNNNNNNNNNNNGCANGACAACACATAATNACACACCAAACCCATGCTTATCATATAGTAAATCCAAGCCCTTGACCCCTTACAGGAGCTCTATCCGCCCTCTTAATAACATCCGGNTTANNNATNTGGTTTCATTTNNACTCAANNNNTCTGCTAATAATTGGCNTAACAACAAACATACTAACAATATACNAATGATGACGGGATATTATTCGAGAAAGCACTTTCCAAGGACANCATACCCCAGCTGTCCAAAAAGGCCTNNGNTANGNAATANTCCTNNTTATTATCTNNGANGTCCTATTCTTTACCGGATTTTTCTGAGCATNNNNNNNNNNNNNNNNNNNNNNNNNNNNNNNNNNNNNNNNNNNNNNNNNNNNNNNNNNNNNNNNNCCACTAAANNCCCTAGAAGTNCCACTGCTNAANNNCTCNGTCCTATTNGNNTCCGGNGTNTCTATTACCTGAGCCNNNNATAGNCTAATAGAAGGAGACCGAAACCATATATTACAAGCCNNNNNNNNNNNNNTCACATTAGGAGTCTACTTTACACTACTACAAGCCTCAGAGTACTATGAGGCACCCTTTACTATCTCCGACGGAATCTACGGCTCAACTTTTTTCGTAGCCACAGGCNNNNNNNNNNNNNNNNNNNNNNNNGGATCCACCTTCTTAATTGTCTGCTTTTTCCGCCAACTAAAATTCCATTTNACTTCNAACCACCACTTCGGCTTTGAAGCCGCTGCCTGATACTNACATTTCGTAGACGTAGTTTGACTTTTCCTCTATNTTTCTATCTATTNATGAGGCTCCTATTCTNNNNNNNNNNNNNNNNNNNNNNNNNNNNNNNNNNNNNNNNNNNNGTCTANNCNGAAAAAGAATAATAAANCTAATANTAGNCCTCCTGACCAATTTTANTCTANCTNNNNNNNNNNNNNNNNNNNNNNNNNNNNNNNNNNNNNNAAATGTATACTCTGAGAAGACAAGTCCATANNNNNNNNNNNNNNNNNNNNNNNNNTNANNNNNNCTNCCCTTCTCCATAAAATTCTTTCTANTAGCCATCACATTCCTCTTATTNNNNNNAGAAATTGCACTCCNNNNNNCACTGNNNNNNNCCTCACAAANAACAAACCTAAANACAATGCTTANCATANCCCTCTTCCTAATTATCCTACTAGCTGTAAGCCTAGNCTACGAATGAACTCAAAAAGGACTGGAATGAACNNAATATGGNNNNNNNNNNNNNNNNNNNNNNNNNATTTCNNNNNNNNNNNNNNNNNNNNNNNNCATAATTACCAAATGTCTATAGTANANNNNNNNNNNNNNNNNNNNNNNNNNNNNNNNNNNNNNNNNNNNNNNNNNNNNNNNNNNCACCTAATATCTTCCCTTCTATGCTTANAAGGAATAATACTATCCCTATTCGTTATAGCAGCTCTAACAATCCTCAATTCACATTTTANNNNNNNTAGCATAATACNNATTATCCTACNNNNNNNCGCAGCCTGTGAAGNAGNNNTAGNNNNNNNNNNNNNNNNNNNNNNNNNNNNNNNNNNNNNNNNNNNNNNNNTACAAAATNTCAANCTACTNNANNNNNNNNNNNNNNNNNNNNNNNNNNNNNNNNNNNNNNNNNNNNCTGAATATCAAAAGNTAATATAATCTGAGTTAACTCCACAGCACACANCCTACTAATTAGCTTTACAAGCCTTCTCCTTATAAATCAGTTTGGTGACAATANCCTCAATTTTTCACTANTATTTTTCTCTGACTCCCTATNNNNNNNNNNNNTAATTTTNNNNNNNNNNNNNNNNNNNNNNNNNNNNNNNNNNNNNNNNNATNACNTATCAAAAGAAAACCTAACNCGAAAAAAANTATTNNNNNNNNNNNNNNNNNNNNNNNNNNNNNNNNNNNNNNNNNNNNNNNNNNNNNNAGAACTAATCTTCTTTTATATNCTATTTGAAGNAANANTAGTANCAANNNNNNNNNNNNNNNNNNNNNNNNNAAACNNNNNNNNNNNNNNNNNNNNNNNNNNNNNNNNNNTATTCTATACATTAGCTGGNTCCTNNNNNNNNNNNNNNNNNNNNNNNNNNNNNCAAAACATAGTANGANNNNTAAATTTNNTAATACTCCAATATTGAGTANAACNTATGCATAACTCTTGATCTAATATTTTCATATGACTAGNNNNNNNNNNNNNNNNNNNNNNNNNNNNNNNNNNNNNNGGNNTTNNNCTTTGACTANNNNNNNNNNNNNNNNNNNNNNNNNNNNNNNNNNNNNNNNNNNNNNNNNNNNNNNTACTAAAACTAGGAGGGTACGGTATGCTACNAATCANACTAATCCTAAACCCTATAACCGACTTTATANCATACCCATTCATTATACTCTCNTTATGAGGCATAATCATAACCAGCTCAATNTGCCTCNNTNAAACGGACCTAAAATCACTCATTGNNNNNNNNNNNNNNNNNNNNNNNNNNNNNNNNNNNNNNNNNNNNNNNNNNNNNNNNNNNNNNNNNNNNNNNNNNNNNNNNNNNNNNNNNNNNNNNNNNNNNNNNNNNNNNNNNNTACTTTTCTGTNTANCAAANTCAAACTACGAACGAATCCATAGCNGAACTATAATTCTAGCTCGAGGCCTACAAACGCTCCTTCCACTNNNNGNCACCTGATGACTACTAGCAAGTNTAACCAACCTAGCTTTACCCCCAACAATCAACTTNNNNNNNNAACTATTTGTAATAATGTNAACNTTTNNNNNNNNNNNNNNNNCAATNATTNTAATAGGAANAAATATAGTANNNNNNNNNNNNNNNNNNNNNNNNNNNNNNNNNNNNNNNNNNNNNNNNNNNNNNACNNACCACATTAATAATATCTCACCTTCCTTTACACGAGANNNNNNNNNNNNNNNNNNNNNNNNNNNNNNNNNNNNNNNCTTATCCCTAAATCCAAAAATTATTCTAGGACCTCTATACTGTAAATATAGTTTAACAAAAANATTAGATTGTGAATCTAACAATAGAAACTCATTACNTTNNTANNNNNNNNNNNNNNNNNCANGAACTGCTAATTCTATGCTCCCATACTTAACAGTATGGCTTTTTCNAANTNNNNNNNNNNAGTAGTCATCCGTTGGTNTTAGGAACCGAAAAATTGGTGCAACTCCAAATAAAAGTAATAAACATATTCTCCTCNTTCTCACTAGTTANTTTACTCCTACTAANANTACNNNTTNNNNCAACAAGCCTCAACACCTACAAATCTTCCAACTACCCGCTCTACGTAAAAACAANTATNTNATATGNNNNNNNNNNNAGCATAATTCCNNNNNNNNNNNNNNNNNNNNNANGCNAANNNNNAATNATNTCAAACTNACATTGATTAACTATNCAAACCCTCAAACTATCTCTCAGCTTTAAAATAGACTATTTCTCAATAATATTCGTCNCAGTANCACTATNNNNNNNNNNNNNNNNNATNNNNNNNNNNNNNNNNNACATACACTCANANNNNAACATTAACNNNNNNNNNNNNNNNNNNNNNNTATTCCTCATCACTATGANNNNNNNNNNNNNNNNNNNNNNNNNNNNNNNNNNNNNNNNNNNNNNNNNNNNNNNNNNNNNNNNNNNNNNNNNNNNNNNNNNNNNNNNNNNNNNNNNNNNNNNNNNNNNNNNNNNNNNNNNNNNNNNNNNNNNNNNNNNNNNNNNNNNNNNNNTTGGTTTTATNNTAGNANNAGNATGATTTCTAACAAACCTAAATANCTGAGANNNNNAACAGATCTTCATACTAGACCCAAACAACTCAAATACACCCTTAATCGGACTAGTACTAGCTGCAACCGGAAAATCCGCCCAATTTGGCCTCCACCCATGACTTCCCTCTGNAATAGAAGGCCCAACTCCCGTCTCAGNACTACTTCACTCAANCANAATAGNNNNNNNNNNNNNNNNNNNNNNNNTCCNCTTTTANNCACTCACAGAAAATAATAAGCANATTNAATNNNNNNNNNNNNNNNNNNNNNNNNNNNNNNNNNNNNNNNNNNCNATATGNGCTCTCANNCAAAATNATATTAAGAAAANNNNNNNNNNNNNNNNNNNNNNNNNNNNNNNNNNNNNNNNNNNNNNNNNNNNNNNNNNNNNNNNCTACCTAGCATTTCTCCACATCTGCACCCACGCCTTTTTCAAAGCTATACTATTTATATGCTCCGGTTCCATAATTCACAGCCTAAANGACGAANAAGACATCCGAAAAATAGGAGGCCTATTTAAAGCCATACCATTTANTACAACAGCNNTCATTATTGGCAGTCTCGCATTAACAGGAATACCNTTNNTNACAGGATTCTACTCCAAAGACCTAATCATCGAAGCCGCCAACACGTCTTATACCAANGNNTNANCCCTTTTAATAACATTAATCGCCACCTCTTTNACAGCCATTTATAGCACCCGTATCATCTTCTTCGCATTCCTANGACAACCCCGATTTTCTACCCTAATNNNNNNNNNNNNNNNNNNNNNNNNNNNNNNNNNNNNNNNNNNNNNNTTNNTNNTCNNAANCCTCTTCNCAGGGTATATTANNNNNNNNNNNNNNCCCCCANNNNNNNNNNNNCAAATAACTATGCCCTACTATCTAAAAACAACAGCCCTAATCGTTACAATCCTAGGCTTCACCTTAGCCCTAGAAATTAGCAACATAANTAAAAANCTAAAATTTCACTACNCCTCAAANGNCTTCAAANTNTNCANCTNNNNNNNNNNNNNNNNNNNNNNNNNNNNNNNNNNNNNNNNNNNNNNAAATCTATCAATAAGCNAAAAATCAGCATCCTCCCTTCTANANCTAATCTGANNNNAAACNATTCTACCAAAAACCATTTCACTCGCTCAAATAAAAGCATCTACCCTGGTTACAAACCAAAAAGGCCTAATNAAACTATATTTCCTNTCCTTCNTAATTACAATTCTCATTAGCATAATCCTATTTAATTTCCACGAGTAATTTCTATAATAACCANAACACCAATAAATAAAGACCACCCAGTTACAATAANCAATCAAGTANNATAACTGTATAAAGCTGCAATCCCCATGGCCTCCTCACTAAAAAACCCAGAANNCCCCGTATCATAAATCACCCAATCCCCTAAACCATTAAACTCAAACACAATCTCTACCTNCTTNNNNNNNNNNNNNNAATAAACCATAAAAAANTCTATCAACAAGCCAGTAATAAATGCCCCTAAAACAGNNTTATTAGAAAGTNAAATCTCAGGGTACTGTTCNGTAGNNATAGCCGTTGTATAACCAAAAACCACCATCATACNCCNCAAATAAATTAAAAAAACCATTAANNNCAGAAAAGATCCACCAAAATTCAACACAATTCNACAACCAACCCCACCACTCANAATTAATCCCAACCCCCCATAAATAGGTGAAGGTTTCGAAGAAAACCCTACAAAACCAATCACAAAGATAACACTTAAAATAAATANAATGNNNNNNNNNNNNATNNNNANATNNAATCNAACCATGACNAANGNTATGAAAAACNATCGTTGTCATTCAACTACAAGAANANNNATGACTAATATTCGAAAATCCCATCCACTAATAAAAATTGTAAATAACGCATTNNNNNACCTTCCAGCTCCATCAAACATTTCATCATGATGAAACTTCGGCTNCCTCCTGGGAGTATGCTTAATCCTACAAATCCTCACAGGCTTATTCNTAGNAATACACTACANATCCGATACAANAACAGCATTCTCCTCNGTTNCCCATATCTGCCGAGACGTGAACTNCGGCTGAATTATNNNNNNNNNNNACGCAAACGGNNNNNNNNNNNNNNNNNNNNNNNNNNNNNNNNNNNNNNNNNNNNNNNNNNNNNNNNNNNNNNNNNNNNNNNNNNNNNNNNNNNNNNNNNNNNNNNNNNNNNNNNNNNNNNNNNNNNNNNNNNNNNNNNNNNNNNNNNNNNNNNNNNNNNNNCAAATGTCATTTTGAGGAGCAACAGTCATTACCAACNTCCTATCAGCAATCCCATACATCGGCACAAATTTAGTCGAATGAATTTGAGGTGGATTCTCAGTAGACAAAGCAACCNTCACCCGATTCTTCGCTTTCCACTTTATTCTCCCATTTATTATCACAGCAATTGCNATANNNNNNNNNNNNNNNNNNNNNNNNNNNNNNNNNNNNNNNNNNNNNNNNNNNNNNNNNNNNNNNNNNNNNNNNNNNNNNNNNNNNNNNNNNNNNNNNNNNNNNNNNNNNNNNNNNNNNNNNNNNNNNNNNNNNNNNNNNNNNNNNNNNNNNNNNNNNNNNNNNNNNNNNNNAGANNNANATAACTACACCCCAGCAAACCCANNNNNNNNNNNTCNNNNNNNNNNANNCGAATGATACTTCNNNNNNNCATANGCAATTTTACGATCAATCCCCAATAAACTAGGAGGAGTACTANCCNTAGCTTTCTCTATCNNNNNNNNNNNNNNNNNNNNNNNNNNNNNNNNNTCCAAACAACGAAGCATAATTTTCCGACCACTCAGCCAATGCCTATTCTGAACTCTAGTAGCAGACCTACTAANACTNACATGAATCGGAGGACAGNCNNNNNNANACCCATACATTATCATTGGACAANTANNNNNNNNNNNNNNNNNNNNNNNNNNNNNNNNNNNNNNNNNNNNNNNNNNNNNNNNNNAAAANAAGCTANTAAAATGAAGACAGGTCTTTGTAGTACATNNAATACACTGGTCTTGTAAACCAGAAAAGGAGAACAANTAACCTCCNTAAGACTCAAGGAAGAAACTACAGTCTCACNGTCAACCCCCAAAGCTGAAGTTCTATTTAAACTATTCCCTG
		</sequence>
		<sequence>
			<taxon idref="AG008"/>
			ACTAATGGCTANNCAGCCCATGCTNACACATAACTGTGCTGTCATACATTTGGTATTTTTTTATTTTGGGGGATGNNNNNNNNNNNNNNNNNNNNNNNNNNNNNNNNNNNNNNNNNNNNNNNNNNNNNNNNNNNNNNNNNNNNNNNNNNNNNNNNNNNNNNNNNNNNNNNNNNNNNNNNNNNAATGGTNNNNNNNNNNNNNNNNNNNNNNNNNNNNNNCCCTNCATAAAAATTCCCCCTTAAATATNNNNCACTACTTTTAACAGATTTTTCCCTAGTTANTTATTTAAAATTTNNACACTTTCAATACTCAAATTAGCACTCCATATAAAGTCAANNNNNNNNNNNNNNNNNNNNNNNNNNNNNNNNNNNNNTTAATNNNAAGCAAGGCANNNNNAATGCCTAGATGAGTCTCCCAACTCCATAAACACATNNNNNNNNNNNCAGCCTTCCTGTTGACTCTTAATAAACTTANNNNTGCAAGCATCTACGCCCCAGTGANNNNNNNNNNNNNNNNNNNNNNNNNNNNNNNNNNNNNCATCAAGCACACACCNTGTNNNNNNNNNNNNNNNNNNNNNNNNNNNNNNNNNNNGAAACAGCAGTGACAAAAATTAAGCCATAANNNANNNNNNNNNNNNNNNNNNNNAATCAGNNNNNNNNNNNNNNNNGCCAGCCACCGCGGTCATACGATTAACCCANNNNAACAGGAATNNNNNNNNNNNNNNNNNNNNNNNNNNNNNNNNNNNNNNNNNNNNNNNNNNNNNNNNNNNNNNAGCNATGATTAAAATAAAAATAAATGACGAAAGTGACCCTACAATAGNNNNNNCACTATAGCTAAGACCNNNNNNNNNNNNNNNNNNNNNNNNNNNNNNNNNNNNNNNNNNNNNNNNNNNNNNNNNNNNNNNNNNNNNNNNNNNNNNNNNCAGCAANAGNTTAAAACTCAAAGGAATTGACGGGGNNNNNNNNNNNNNNNNNNNNNNNNNNNNNNNNNNNNNNNNNNCCCGATNAACCTCACCAGTTCTTGCTAATACAGTCTATATACCNNNNNNNNNNNNNNNNNNNNNNNNNNNNNNNAAGTAAGCGCAATCATGATACATAAAAACGTTAGGTCAAGGTGTAANCTNNNNNNNNNNNNNNNNNNGGCNNCATTCTCTACACTAAGAGAACCAAGCACGAAAGTTATTATGAAATTAGTAACCAAAGGAGGATTTNGCAGTAAACTAAGAGTAGAGTGCTTAGTTGAATTAGGCCATGAAGCANGCACACACCGCCCGTCACCNTCNTCAAATAGNNNNNNNNNNNNNNNNNNNNNNTAAANNNNCTAGCTATATGAGAGGAGACAAGTCGTAACAAGGTAAGCATACTGGAAAGTGTGCTTGGATAAATCAAGATATAGCTTAAACAAAGCATCCAGTTTACACCTANNNNNCTTNANNNNNNNNNAATATCTTGAACTAAATCTAGCCCAAAAACACCCTCTTAACTAAACTACCAAAATAAAATAAAACAAAACATTTAANNNNNNNNNNNNNNNNNNNNNNNNNNNNNNNNNNNNNNNNNNNNNNNNNNNNNNNNNCGCAAGGGAACGATGAAAGAAAAACTAAAAGTACAAAAAAGCAAAGATTATCCCTTGNNNNNNNNNNNNNNNNNNNNNNNNNNNNNNNGACTTAACAAAATGAATTTCAGCTAANNNNNNNNNNNNNNNNNNNNNNNNNNNNNNNNNNNNNNTCAAGAACTAACTCATCTATGTGGCAAAATAGTGAGAAGATTTGTAAGTAGAGGTGACANGNNNNNNNNNNNNNGTGATAGCTGGTTGTCCAGGTAATGAATCTTAGTTCAGCTTTAAAGATACCAAAAATTCAAATAAATCTCACTGTAACTTTAAAAGTTAGTCTAAAAAGGTACAGCCTTTTAGAAACGGATACAACCTTGACTAGAGAGTAAAANNNNNNNNNNNNNNNNNNNNNNNAAAAGCAGCCACCAATTGAGAAAGCGTTAAAGCTCAACAACAAAAATTAAACAGATCCCAATAACANNNNNNNNNNNNNNNNNNNNNNNNNNNNNNNNNNNNNNNNNNNNNNNNNNNNNNNNNNNNNNNNNNNNNNNNNNNNNNNNNNNNNNNCCTTGCATAAGTCTNNNTNAGTACCTGATANNNNTNTNNNNNNNNNNNNNNNNNNNNNNNNNNCCAACAATANACAATNNNNNNNNNNNACTGTTAANNNNNNACAGGAGTGCATCTAAGGAAAGATTAAAAGAAGTAAAAGGAACTCGGCAAACACAAACCCCGCCTGTTTACCAAAAACATCACCTCCAGCATCNNTNNNNNNNNNNNNNNNNNNNNNNNNNNNNNNNNNNNNNNNNNNNNNNNNNNNNNNNNNNNNNNNNNNNNNNNNNNNNNNNNNNNNNNNNNNNNNNNNNNNNNNNNNNNNNNNNNNNNGAGGGTTTNACTGTCTCTTACTTCCAATCAGTGAAATTNNNNNNNNNNNNNNNNNNNNNGNNNNNNNNNNNNNNNNNNNNNNNNNNNNNNNNNNNNNNNNTAACCAACCCAAAGAAAATAAATTTAACCATTGAGGAACAACAANAATCTCCATGAGTTGGTAGTTTCGGTTGGGGTGACCTCGGAGAATAAAAAACCCTCCNAGCNATTTTAAAGACTAGACCCACAAGTCAAATCACTCTATCGCTCATNNNNNNNNNNNNNNNNNNAACGGAACAAGTTANCCTANNNNNNNNNGCGCAATCNNNNNNNAGAGTCCATATCGACAATAGGGTTTACNNNNNNNNTGTTGGATCANGACATCCTGATGGTGCAACCNCTATCAAAGGTTCGTTTGTTCAANNNNNNNAGTNCTACGTGATCTGAGTTCAGACCGGAGCAATCCAGGTCGGTTTCTATCTATTNNNNNNNNNNNNNNGTACGAAAGGACAAGAGAAATAAGGCCAACTTTAAATTAAGNGNNNNNNNNNNNNNNNNNNNNNNNNNNTAATTAACAACACAAAACCCTGCCCTAGAACAGGGCTTAGTTAAGNTGGCAGAGCCCGGTAATNGCATAAAACTTAAACTTTNNNNNNNAGAGATTCAAATCNNNNNNNNNACAAAATGTTCATAATTAACATCTTAATACTTATCATTCCTATCTTATTGGCCGTNNNNNNNNNNNNNNNNNNNNNNNNNNNNNNNNNNNNNNNNNNNNNNNNNNNNNNNNNNNNNNNNNNNNNNNNNNNNNNNNNNNNNNNNNNNNNNNNNNNNNNNNNNNNNNNNNNNNNNNNNNNANAACCATTACGACCTGCCACGTCTTCAGNNTNNNNNNNNNNNNNNNNNNNNNNNNNNNNNNNNNNNNNNNNNNNNNNNNNNNNNNNNNNNNNNNNNNNNNNNNNNNNNNNNNNNNNNNNNNNNNNNNNNNNNNNNNNNNNNNNNNNNNNNNNNNNNNNNNNNNNNTACTCNATNNNNNNNNNAGGCTGAGCTTCCAACTCAAAATACGCACTAATCGGAGCCCTANNNNNNNNNNNNNNNNNNNNNNNNNNNNNNNNNNNNNNNNNNNNNNNNNNNNNNNNNNNNNNNNNNNNNNNNNNNNNNNNNNNNNNNNNNNNNNNNNNNNNNNNACAAGAACAAATATGGCTAATCCTCCCAGCATGACCTNNNNNNNNNNNNNNNNNNNNNNNNNNNNNNGCAGAAACNNNNNNNNNNNNNNNNNNNNTAANTGAAGGAGAATCAGAGCTAGTCTCGGGCTTCAACGTAGAATATGCAGCAGGACCATTTGCCCTCTTCTTCATAGCAGAGTACGCAAATATCATCATAATAAACATATTTACAGCAATTCTATTTCTAGGAACATCCCACAACCCACACATACCAGAACTCTACACAATCAACTTTATCATCAAATCCCTNNTANTCACAATATTATTCNTATGAATCCGAGCATCCTACCCTCGATTCCGCTATGACNAACTGATACACTTACTATGAAAAAATTTCCTGCCCCTAACACTAGCCCTATGCATATGACACGTATCACTGCCCATCCTTACATCAGGCATCCCACCACAAACATAAGAAATATGTCTGAAAAAAGAGTTANNNNNNNNNNNNNNNNNNNNNNNNNNNNNNNNNNNNNATTTCTAAAATTATAGGAATTGAACCTACTCCTAAGAATCCAAAACTCTCCGTNCTCCCAATTACACCAAATTCTATTAGTAAGGTCAGCTAATTAAGCTATCGGGCCNNNNNCCCGAAAATGTTGGTTCATACCCTTCCCGTACTAATAAACCCAATTNNNNNNNNNNNNNNNNNNNNNNNNNNNNNNNNNNNAACCATTATTGTCATAATTAGTTNTNNNNNANTACTTGTCTGAATCGGATTTGAAATAAATATACTCGCCATTATCCCTATCATAATAAAAAACCACAACCCACGAGNTACAGAAGCATCAACTAAATATTTTCTAACTCNNNCAACAGCCTCAATNNNNNNNNNNNTAGCCGTCATCATTAACCTAATATTCNCAGGCCAATGAACCGTAATAAAATTATTTAACCCAATAGCCTCCATACTTATAACAATAGCCCTAGCTATAAAACTAGGAATAGCTCCATTTCACTTCTGAGTCCCAGAAGTAACGCAAGGNATCCCTNNNNNNNNNNGCTTAATCCTACTGACATGACAAAAACTAGCACCTATATCTGTACTTTACCAAATCTNNNNNNNNNNNNNNNNNNNNNNNNNNNNNNNNNNNNNNNNNNNNNCAATCCTAATTGGAGGCTGAGNANGACTAAACCAAACACAACTCCGAAAAATCATNGCCTACTCATCAATCGNNCACATGGGNTNAATAACAGCAGTNNNNNNNNNNNNNNNNNNNNNNNNNNNNNNNNNNNNNNNNNNNNNNNNNNNNNNNNNNNNNNNNNNNNNNNCCATATTTATAGCCAATTCCACCACCACCACCCTATNATTATCACACACATGAAATAAAACACCCATTATAACCATCCTAATCCTNGNNNNNNNNNNNNNNNNNNNNNNNNNNNNNNNNNNNTCAGGGTTTATACCAAAATGAATAATCATCCAAGAAATAACAAAAAACAATAGCATCATCCTACCTACTTTCATAGCAATCACAGCTNTANNNNNNTTNNNNNNNNNNNTANGACTCACATATTCTACTGCACTAACAATATTCCCCTCTACAAACAACATAAAAATAAAATGACAATTTCCCCTTATAAAAAAAATAACCTTTCTACCAACAATAGTCGTATTATCTACTATAACACTANNNNNNNNNNNNNNNNNNNNNNNNNNNNNATAGGAATTTAGGTTAAANNNNNNAAGAGCCTTCAAAGCCCTAAGCAAGTACAATTTACTTAATTCCTGATAAGGATTNNNNNNNNNNNNNNNNNNNNNNNNGAATGCAAATCAACCACTTTAATTAAGCTAAATCCTCACTAGACTGGTGGGNNNNNNNNNNNNNNNNNNNNNNNNNNNNNNNNNNTACCCTAATTAATCAGGCTTCAATCTACTTCTCCCGCCGCAAGAAAAAAAAGGCNNNAGAAGCCCCGGCAGAATTGAAGCTGCTTCTCTGAATTTGCAATTCAACGTGTAAACTNNCCACAGGGCTTGGTAAAAAGAGGAGTCAAACCTCTATCTTTAGATTTACAGTCTAATGCTTTANNNNNNNNNNNNNNNNNNNNNNNNNNNNNNNNNNNNATTCTCAACCAACCATAAAGATATCGNNACCNNNNNNNNNNNNNNNGGAGCCTGGNNNNNNNNNNNNNNNNNNNNNNNNNNCCTTCTAATTCGCGCTGAATTAGGCCAACCCGGAANNNNNNNNNNNNNNNNNNNNNNNNNNNNNNNAGTTGTAACCGCACACGCATTTGTAATAATCTTCTTTATAGTAATGCCAATTATAATTGGAGGATTCGGTAANTGACTTGTTNNTNTNNTAATTGGCGCTCCCGACATGGCATTCCCCCGAATAAACAACATAAGCTTCTGACTCCTCCCTCCCTCATTTCTACTGCTCCTNNCNNNNNNTATANTTNAAGCTGGAGCAGGAACAGGCTGAACCGTGTANNNNNNNNNNNNNNNNNNNNNNNNNNNNNNNNNNNNNNNNNNNNNNNNNNNNNNNNNNNNNNNNNNNNNNGCAGGAGTTTCCTCTATTTTAGGAGCCATCAACTTCATTACAACAATTATNAANNNNNNNNNNNNNNNNNNNNNNNNNNNNCAAACCCCTTTGTTCGTATGATCCGTAATAATCACCGCCGTNNNNNNNNNNNNNNNNNNNNNNNNNNNNNNNNNNNGCATTACAATGCTGCTAACAGATCGGAACCTAAATACAACCTTCTTCGACCCAGCAGGAGGAGGANNNNNNATTTTATACCAACACTTATTCTGATTCTTTGGACACCCCGAANNCTATATTTTAATTTTACCTGGATTTGGAATAATCTCCCNNNNNNNNNNNNNNTACTCAGGAAAAAAAGAACCATTCGGATATATAGGAATAGTCTGAGCTATAATGTCAATCGGATTTTTAGGTTTCATCGTATGAGCTCACCATATATTNNNNNNNNNAATAGACNTNGACACACGAGCCTACTTCACATCGGCTACTATAATTATTGCTATTCCAACNNNNNNNNNNGTCTNNNNNNNNNNNNNNACACTTCATGGAGGTAANNNNNNANNNTNNNNNNNNNNNNNNNNAGCCCTAGGCTTTATTTTCTTATTTACAGTAGGGGGTTTAACCGGAATTGTCCTAGCTAACTCTTCTCTCGATATTGTTCTTCACGATACATATTACGTTGTCGCANNNNNNNNNNNNNTTTTATCAATAGGAGCTGTATTTGCTATTATAGGGGGATTTGTTCATTGATTCCCACTATTCTCAGGTTATACTCTCAATGATACATGAGCCAAAATCCACTTCGCAATTATGTTTGTAGGCGTCAATATGACCTTCTTCCCACAACACTTTCTAGGACTATCTGGCATGCCTCGACGATACTCNGANNNNNNNNNNNNNNNNNNNNNNNNNNNNNNNNNNNNNNNNATGGGCTCATTCATTTCTNNNNNNNNNNTCNNNNNAATANTTTTCANNNNNNNNNNNNNNNNNNNNNNNNNNNNNNNNNTTTTAACTGTAGACCTAACCACGACAAATCTAGAATGATTAAACGGATGCCCTCCACCATATCACACATTTGAAGAACCCACCTANNNNNNNNTAANNNNNNAANNNNNNNNNNNNNNNCCCCTACTATTGGTTTCAAGCCAACATCATAACCTCTATGTCTCTCTCAATAAACNNNNNNNNNNNNNNNNNNNNNNNNNNNNNNNNNNNNNNNNNNNNCAAGTGAAAACCCTGTANACNNNNNNNNNNNNATCCCATNNAACTAGGCTTCCAAGATGCTACATCACCAATNATAGAAGAACTGCTTCACTTTCATGATCACACGCTAANNNNNNNNNNCTTAANNNNNNNNNNNNNNNNNNNNNNNNNNNNNNNNNTACTAACAACAAAACTAACTCATACAAGCACAATAGATGCACAAGAAGTAGAGACAATTTGAACCATTTTGCCCGCTATTATTTTAATCNTANNNNNTCTTCCTTCTTTACGAATTNNNNNNNNNNNNNNNNNNNNNNNNNNNNNNNNNNNTACGGTAAAAGCAATAGGACATCAGTGATACTGAAGCTATGAATATACAGATTATGAGGACTTANNNNNNNNNNNNTNNNNNNNNNNNNNNNNNNNNNNNNNNNNNNNNNNNNNNNNNNNATTAGAAGTCGATAATCGAGTTGTATTGCCAATAGAAATAACAATCCGAATACTAGTCTCCTCTGAAGATGTACTACACTCATGNNNNNNNNNNNNNNNNNNNNNNNNNNNNNNNNCAATCCCAGGCCGTCTGAACCAAACANNNNNNNNNNNNNNNNNNNNNNNNNNNNNNNNNNNNNNNNNNNNNNNNNNNTGCGGNNNNNNNNNNNNNNNNNNNNNNNNNNNNNNNNNNNNNNNNNNNNNNNNNNNNNNNNNAAAATNNNNNNNNNNNNNNNNNNNNNNNNNNNAAGAAGCTATATANCACTAACCTTTTAAGTTAGAGATTGAGAGCAGNANNNNNNNNNNNNNNNNATGCCACAACTAGACACGTCAACATGACTGACNNNNNNNNNNNNNNNNNNNNNNNNNNNNNNNNNNNNNNTTCAATTAAAAATTTCAAAACACAACTTTTACTACAATCCAGAACTAACATCAACAAAAATATTAAAACAAAACACCCCTTGAGAAACAAAATGAACGAAAATTTATTTGCCTCTTTTATTACCCCTATAATTCTAGGTCTCCCTCTCGTAACTCTTATNNNNNNATTTNNNNNNCTACTATTCCCAACATCAAATCGATTAGTNAACAATCGCTTTGTAGCCCTCCAACAATGAATGCTTCAACTTGTATCAAAACAAATAATGANNNNNNNNNNNNNCAANNNNCAAACATGAACATTAATATTAATNNNNNNAATCCTNNNNNTTGGATNAACAAACCTATTAGGCCTGTTACCCNATTCATTCACACCAACAACACAACTATCAATAAACCTAGGCATAGCCATTCCCCTGTGAGCAGGAGCCGTAATTACAGGATTCCGCAATAAAACTAAAACATCACTTGCCCATTTCTTACCACAANNNNNNNNNNNTNCACTAATNNNNATACTAGTAATTATCGAAACTATCAGCCTTTTTATTCAACCTATAGCCCTCGCCNNNNNNNNNNNNNNCAACATNNNNNNNNNNNNNNNNNNNNNNNNNNNNNNNNNNNNNNNNNNNNNNNNNNNNNNNNNNNNNNNNNNNNNNNNNNNNNNNNNNNNNNNNNNNNNNNNNNNNNNNNNNNNNNNNNNNNAATTTGCNGTAGCTATAATCCAAGCCTATGTATTCACTCTTCTAGTCAGCCTATATCTGCACGACAACACATAATGACACACCNNNNNNNNNNNNNNNNNNNNGTAAATCCAAGCCCTTGACCCCTTANNNNNNNNNNATCCGCCCTCTTAATAACATCCGGCTTAGCCATGTGGTTTCATTTTAACTCAANANNNCTANNAATAATTGGCCTAACAACAAACATACTAACAATATACCAATGATGACGGGATATTATCCGAGAAAGCACTTTCCANNNNNNNCATANCCCAGCTGTNNNNNNNNNNCNNNNNNNNNNNNNNNNNNNNNNNNNNNNNNNNGAAGTCCTATTCTTTACCGGATTTTTCTGAGCATTCTANNNNTCAAGNCTCNNCCCCACTCCCGAACTAGGCGNNNNCTGACNNNNNNNNNGCATTCATCCACTAAATCCCCTAGAAGTCCCACTGCTCAACACCTCTGTCCTANNNNNNNNNNNNNNTTCNNNNNNNNNNNNNNNNNNNNNNNNNNTAGAAGGAGACCGAAACCATATATTACAAGCCCTATTTATCACCATCACATTAGGAGTCTACTTTACACTACTACAAGCCTCAGNNNNNNNNNNNNNNNNNNNNNNNNNNNCCGACGGAATCTACGGCTCAACTTTTTTCGTAGCCACANNNNNNNNNNNNNNNNNNNTCATCATTGGATCCACCTTCTTAATTGTCTGCTTTTTCCGCCAACTAAAATTCCATTTCACTTCTAACCACCACTTCGGCTNNNNNNNNNNTNCCTNATACTGACATTTCGTAGACNTNGTTTGACNTNNNNNNNNNNNNNNNNNNNNNNNNNNNNNNNCCTATNNNNNNNNNNNNNNNNNNNNNNNNNNNNNNNNNNNNNNNNNNNNNNNNNNNNNNNNNNNNNNNNATAATAAATCTAATACTAGCCCTCCTGACCAATTTTACACTAGCTACTCTACTTGTCATTATCGCATTCTGACTTCCCCAACTAAATGTATATTCTGAGAAGACAAGTCCATACGAATGTGGATTCGACCCCATAGGATCAGCCCGTCTTCCCTTCTCCATAAAATTCTTTCTAGTAGCCATCACATTCCTCTTATTTGATCTAGAAATTGCACTCCTCTTACCACTACCATGAGCCTCACAAACAACAAACCTAAACACAATGNTNACCATAGCCCTCTTCCTAATTATCCTGCTAGCTGTAAGCCTANCCTACGAATGAACTCAAAAAGGACTGGAATGAACCGAATATGGTACTTAGTTTAAAATAANATAAATGATTTCGACTCATTAGATTGTGATTTAATTCATAATTACCAAATGTCNNNNNNNNNNNNNNNNNNNNNNNNNNNNNNNNNNNNNNNNNNNNNNNNNNNNNNNNNNNNNNNNNNNNNNNNNNNNNNNNNNNNNNNNNNNNNNNNNNNNNNNNNNNNNNNNNNNNNNNNNNNNNNNNNNNNNNNNNNNNNNNNNNNNNNNNNNNNNNNNNNNNNNNNNNNNNNCATTATCCTACTAGTTTTCGCAGCCTNTNNNNNNNNNNNNGGTCNNNNNNNNNNNNNNNNNNNNNNNNNNNNNNNNNGTACTGATTACGTACAAAATCTNAACNNNNNCCAANGCTAAAATATATCATTCCAACAATTATACTTATGCCCCTAACCTGAATATCAAAAGGTAATATAATCTGAGTTAACTCCACAGCACACAGCCTACTAATTAGCTTTACAAGCCTTCTCCTTATNNATCAGTTTGGTGACAATAGCCTCAATTTTTCACTNNNATTTTTNTNTGNNNNNNNNNNNNNNNNNNNNNNNNNNNNNNNNATATNNNNNNNNNNCCTGATACTAATAGCTAGCCAACATCACCTATCAAAAGAAAACCTAANNNGAAAAANNNTNNNNNNNNNNNTACTAATTTTACTACAACTATTTCTAATCATAACCTTTACCGCCATAGAACTAATCTTCTTTTATATCCTATTTGAAGCAACACTAGTACCAANNNNNNNNNNNNTTACCCGATGGGGAAACCAAATAGAACGTCTAAACGCCGGANTNTNNNNNNNNNNNNNNNNNNNNNNNNNNNNNNNNNNNNNNNNNNNNNNNNNNNNNNNNNNNNNNAACATAGTAGGATCCCTAAATTTCCTAATACTCCAATATTGAGTACAACCTATGCATAGCTCTTGATCTAATATTTTCATATNANNNNNNNGTATAATANNNTTNNNNNNNNNNNNNNNNNNNNNNNNNNNNNNNNNNNNNNNNNNNNNNNNNNNNNNNNNNNNNNNNNNNNNNNNNNNNNNNNNNNNNNNNNNNNNNNNNNNNNNNNNNNNNNNNNNNNNNNNNCTACGAATCACACTAATTCTAAACCCTATANNNNNNNNNATAGCNNNNNNNNNNNNNNNNNNNNNNNNNTGAGGNATAATCATAACCAGCTCAATCTGCCTCCGTCAAACGGACCTAAAATNNNNNNNNNNNNNNNNNNNNNNNNNNNNNNNNNNNNNNNNNNNNNNNNNNNNNNNNNTCNAAACACCTTGAAGTTACATAGGAGCAACNNNNNNNNNNNNNNNNNNNNNNNNCACATNNNNNNNNNNNNNNNNTCTAGCAAACTCAAACTACGAACGAATCCACAGCCGAACTATAATTCTAGCTCGAGGCCTACAAACGCTCCTTCCACTAATAGCCACCTGATGACTACTAGCAAGTCTAACCAACCTAGCTTTACNCCCAACAATCAACTTAATTGGAGAACTATTTGTAATAATATCAANNNNNNNNNNNNNNNNNNNNANNNNNNNNNNNNNNNNNATAAATATAGTAATCACCGCCCTATACTCTCTATATATACTAATTATAACCCAACGAGGAAAATANANCCACNNNNNNNNNNNNNNNNNNNNNNNCTTTACACGAGAAAATGCACTCATATNNNNNNNNNNNNNNNCTCTACTACTCCTATCCCTAAATCCAAAAATTATTCTAGGACNNNNNNNNNNNNNNNNNNNNNNNNNNNNNNNNNNNNNNNNNNNNNNNNNNNNNNGAAACTCATTACCTTCTTATTTACCGAAAAAGTATGNNNNNNNNNNNNNNNNNNNNNNNNNNNNNNTNACAGTATGGCTTTTTCGAACTTTTAAAGGATAGTAGTCATCCGTTGGTCTTAGGAACCGAAAAATTGGTGCAACTCCAAATAAAAGTAATAAACATATTCTCCTCGTTCTNANTAGTTACTTTACTCCTACTAACAGTACCCATTATAACAANAAGCCTTAACACCTACAAATCTTCCAACTACCCGCTNNNNNNAAAAACAANTATCTCATATGCCTTCATTACCAGCATAATTCCCACAATAATATTTATTCACTCAGGCCAAGAACTAATTATTTCAAACTGACACTGATTAACTATCNAAACCCTCAAACTATCTCTCAGCTTTAAAATAGACTATTTCTCAATAATATTCGTCCCAGTAGCACTATTCGTCACATGANNNATTATAGAATTCTCAATATGATACATACACTCAGACCCCAACATTAACAAATTCTTCAAATACTTACTCCTATTCCNNNNNNNNNNNNNNNNNNNNNNNNNNNCAAATAACCTATTCCAACTATNNNNNNNNNNNNNNGGTGTNNNNNNNNNNNCATTTNTACTCATCGGNTGNNGGTACGGACGAGCAGACGNAAATACANNNGCTCTACAAGCAGTTTTATATAACCGCATCGGCGACATTNNTTTTNNNNNNNNNATAGCATGATTTCTAACAAACCTANNNNNNNNNNNNNNNNNNNNNNNNNNNNNNNNNNNNNNNNNNNNNNNNNNNNNNNNNNNNNNNNNNNNNNNACTAGCTGCAACCGGAAAATCCGCCCAATTTGGNCTCCANCNATGACTTCCCTCTGCAATAGAAGGCCCAACTCCCGTCTCAGCANNNNNNNNNNNNNNNNNNNNNNNNNNNNNNNNNNNNNNNCTACTAATCCGCTTTTACCCACTNANNNNNNATAANNNNNNNNNNNNNNCCATTACATTATGCCTAGGAGCCATTACCACATTATTTACAGCGATATGCGCTCTCACCCAAAATGATATTAAGAAAATCATCGCCTTCTCTACATCTAGCCAACTGGGNNNNNNNNNNNNNNNNNTTGGCATTAACCAACCCTACCTAGCATTTCTCCACATCTGCACCCACGCCTTTTTCAAAGCTATACTATTTATATGCTCCGGTTCCATAATTCACAGCCTAAACAACGAACAAGACATCCGAAAAATAGGAGGCCTATTTAAAGCCATACNATTTACTACAACAGCCCTCATTGTTGGCAGTCTCGCATTAACAGGAATACCCTTCCTCACAGGATTCTACTCCAAAGACCTAATCATCGAAGCCGCCAACACGTCTTATACCAACGCCTGAGCCCTTTTAATAACATTAATCGCCACCTCTTTCACAGCCATTTACNNNNNNNNNNNNNNNNNNNNNNNATTCCTAGGACAACCCCGATTTTCTACCCTAATTAANATCAACGAAAANNNNNCCTTCCTAATNNNNNNNATCAAACNCTTGCTNNNNNNNNGCCTCTTCGCAGGGNNNNNNNNNNNNANNNNNNNNNNNNNNNNNNNNNTCCCCCANNNNNNTATGCCCTACTATCTAAAAACAACAGCCCTAATCGTTACAATCCTAGNCTTCACCTTAGCCCTAGAAATTAGCAACATAACTAAAAACCTAAAATTTCACTACCCCTCAAACGCCTTCAAATTCTCCACCTTACTAGGATACTTCCCTACAATTATACATCGCCTAGCTCCATACATAAATCTATCAATAAGCCAAAAATCAGCATCCTCCCTTCTAGACCTAATCTGACTAGAAGCCATTCTACCAAAAACCATTTCACTCGCTCAAATAAAAGCATCTACCCTGGTCACAAACCAAAAAGGCCTAATCAAACTNTATTTCCTCTCTTTCCTAATTACAATTCTCATTAGCATAATCCTATTTAATTTCCACGAGTAATTTCTATAATAACCACAACACNANNNNNNNNNNNNNNNNNNNNNNNNNNAACTAATCAAGTACCATAACTGTATAAAGCTGCAATCCCCATGGCCTCCTCACTAAAAAACCCAGAATCNNCCGTATCATAAATTACCCAATCCCCTAAACCATTAAACTCAAACANAATCTCTACCTCCTTATNNNNNNNNACATAATAAACCATAAAAAACTCTATCAANAAGCCAGTAATAAATGCCCCTAAAACAGCCTTATTAGAAAGTCAAATCTCAGGGTACTGTTCNGTAGCCATAGCCGTTGTATAACCAAAAACCACCATCATACCCCCCAAATAAATTAAAAAAACCATTAACCCCAGAAAAGACCCACCAAAATTCAACACAATTCCACAACCAACCCCACCACTCANAANTAACCCCNNNNNNNNNNNNNNNNNNNNNNNNNNNNNNNNNNNNCCTACAAAACCAATCACAAAGATAACACTTAAAATAAATANAATGTATAGTATCATTATTCTTANATGGAATCCAACCATGANCAATGATATGAAAAACCATCGTTGTCATTCAACTACAAGAACACTAATGACTAATATTCGAAAATCCCATCCACTAATNNNNNNTNTAAATAACNNNNNNNTTGACCTTCCAGCTCCATCAAACATCTCATNATGATNANNNNNNNNNNNNCTCCTGGGAGTATGCTTAATCCTACAAATCCTCACAGGCTTATTCCTAGCAATACACTACACATCCGATACAACAACAGCATTCTCCTNNNTTGNCCATNNNNNNNNNNNNNNNNNNNNNNNNNNNNNNNNNNNNNNNNNNNNNNNNNNNNNNNNNNNNNNNNNNNNNNNNNNNNNNNNNNNNNNNNNNGGACGGGGCCTATATTACGGGTNNNNNNNNTTCCTAGAAACATGAAATATCGGAGTAATCCTTCTACTNNNNNNNNNNNNTACAGCATTNNNNNNNTACGTACTACCATGAGGACAAATGTCATTTTGAGGAGCAACAGTCATTACCAACCTCCTATCAGCAATCCCANNNNNNNNNNNNNNNNNNNNNNNNNNNNNNNNNNNNNNNNNNNNNNNNNACAAAGCAACCCTCACCCGATTCTTCGCTTTCCACTTTATCCTCCCATTTATTATCACANNNNNNNNNNNNNTCCACCTATTATTCCTNNNNNNAACAGGCTCCAACAATCNAACAGGAATCTCCTCAGACGTAGACAAAATTCCATTTCACCCCTACTATACCATTAAAGACATCTTAGGAGCCTTATTACTAATTCTAGCCCTAATACTACTGGTACTATTCACACCCGACCTCCTCGGAGACCCAGATAANNNNNNNCCAGCAAATCCACTCAATACACCTCCCCACATCAAACCCGAATGATACTTCTTATTTNNATACGCAATTTTACGATCAATNCCCAATAAACTAGGAGGAGTACTAGCCCTAGCTTTCTCTATCCTAATCCTTGNNNNNNNNNNNNNNNNNNNTACCTCCAAACAACGAAGCATAATTTTCCGACCACTCAGCCAATNNNNNNNNNNNNNNNNNNNNNCAGACNTACTAACACTCACATGAATCGGAGGACAACCAGTCGAACACCCATACATTATCATTGGACAACTAGCATCTATTATATACTTCCTTCTNNNNNNNNTANNNNNNCCAACAGCCGGCACAATTGAAAACAAGCTACTAAAATGAAGACAGGTCTTTNNNNTANATCCAATANNNNNNNNNNNNNNNNNNNNNNNNNNNNNNNNNNNNNNNNNNNNNNNNNNNAGGAAGAAACTACAGTCTCACCGTCAACCCCCAAAGCTGAAGTTCTATTTAAACTATTNNNNN
		</sequence>
		<sequence>
			<taxon idref="AG276"/>
			ACTAATGGCTAATCAGCNNNTGNTNNNNNNNNNNNNNNNTNNNNTACATTTGGTATTTTTTTATTTTGGGGGATGCTTGGACTCAGCTATNGCCGTCAAAGGCCCCGACCCGGAGCATCTATTGTAGNTGGACTTAACTGCATCTTGAGCACCAGCATAATGGTAAGCATGCACNTATAGTCAATGGTTACAGGACATAAATTATATTATATATCCCCCCCTCCATAAAAATTCCCCCTTAAATATTTACCACTACTTTTAACAGATTTTTCCCTAGTTACTTATTTTAAATTTCCACACTTTCAATANTNAAATTAGNNCTCCNNNNNNNNNNNNNNNNNNNNCGCAGGGNNCCCCCCCCCGTTGATGTAGCTTAATCCAAAGNAAGNCACTGAAAATGCCTAGATGAGNNNNNNNNNTNNNNNNNNNNNNNNNNNNNNNNNNAGCCTTCCTGTTGACTCTTAATAAACTTACNNNNNNNNNNNNNNNNNNNNNNNNNNNNNNNNNNNNNNNNNNNNNNNNNNNNNNNNNNNNNNNNNNNNNNNNNNNNNNNNNNAGNTNANGNNNNNNNNNTTAACCACACCCCCACGGGAAACAGCAGTGACAAAAATTAAGCCATAAANGAAAGTTTGACTAAGTTATATTAATCAGGGNNNNNNNNTCTCNTGCCAGCCACCGCGGTCATACGATTAACCCAANNNNNNNNNNNNNNNNNNNNNNNNNNNNTAAAGCANNANATTAAATAGGGNNNNNNNNNNNNNNNNNNNNNNNNNNNNNNNNNNNNNNNNNNNNNNNNNNNNNNNNNNNNNNNNNNNNNNNNNNNNNNACTATAGCTAAGACCCAAACTGGGATTAGATACCCCACTATGCTTAGCCCTAAACACAGATAATTACATAAACAAAATTATTTGCCAGAGTACTACCAGCAACAGCTTAAAACTCAAAGGACTTGGCGGTGCTTTATATCCCTNTANNNNAGCCTGTTCTGTAATCGATAAANCCCGATAAACCTCACCAGTTCTTGCTAATANAGTCTATATACCGCCATCTTCAGCAAACCCTAAAAAGGAAAAAAAGTAAGCGCAATCATGATACATAAAAACGTTAGGTCANNNNNTAANNNNNGAAATGGANNNNNATGGGNTANATTNTNNACACTAAGAGAACCAAGCACGAAAGTTATTATGAAATTAGTAANCAAAGGAGGATTTAGCAGTAAACTAAGAGCAGAGTGCTTAGTTGAATTAGGCCATGAAGCACGCACANACCGCCCGTCACCCTCCTCAAATAGATTNAATGCATCTAACCTTATTTAAACGCACTAGCTATATGAGAGGAGACAAGTNNNNNNNNNNNNNNNNNNNNNNNNNNNNNNNNNNNNNNNNNNNNNNNNNNNNNNNNNNNNNNNNNNNNNNNNNNNNNNNNNNNNNNNNNNNNNNNNNNNNNNTCTTGAACTAAATCTAGCCCAAAAACACCCTNNNNNNNNNACTANCAAAATAAAATAAAACAAAACATTNAATCCCAATTTAAAGTATAGGAGATAGAAATCTAGAATATGGCGCTATANNNNNNNNNNCGCAAGGGAACGATGAAAGAAAAACTAAAAGTACAAAAAAGCAAAGATTATNNNNTNNNNNNNNTGCATAATGAATTAACTAGTATAAGACTTAACAAAATGAATTTCAGCTAAGCAACCCGAAANNAGACGAGCTANNNNNNNNNNNNNNNTCAAGAACTANNNNNNNNATGTGGCAAGATAGTGAGAAGATTTGTAAGTAGAGGTGACATNNNNNNNNNNNNNNNNNNNNNNNNNNNNNNNNNNTAATGAATCTTAGTTCAGCTTTAAAGATACCAAAAATTCAAATAAATCTCACTNNNNNNNNNNNNNNNNNNNNNNNNNNNTACAGCCTTTTAGAAACGGATACAACCTTGACTAGAGAGTAAAATCTAACACTACCATANNAGGCCTAAAAGCAGCCACCAATTGAGAAAGCGTTAAAGCTCAACAACAAAAATTAAACAGATCCCAATAACAAGTAATTAACTCCTAGCCCCAATACTGGACTAATNTATTATTGAATAGAAGTAATAATGTTAATATGAGTAACAAGAAAAACTTTCTCCTTGCATAAGTCTAAGTCANNNNNNNATAATACTCTGGCCATTAACAGCTAATAAAAATAACCCAACAATAAACAATTTATTAACTANACTGTTNNNNNNNCACAGGAGTGCATCTAAGGAAAGATTAAAAGAAGTAAAAGGAACTCGGCAAACACAAACCCCGCCTGTTTACCAAAAACATCACCNNNNNNNNNNNNNNNNNNNNNNNNNNNNNNNNNNNNNNNNNNNNNNNNNNNNNNNNNNNNNNNNNNNNNNNNNNNNNNNNNNCATAATCATTTNTTCTCTAAATAAGGACTTNTATGAATNGNNNNNNNAGNNTTTNNNNNNNNNNNNNNNNNNNNNNNNNNNNNNNNNNNNNNNNNNNNNNNNNNNNNNNNNNNNNNNNNNNNNNNNNGACCCTATGGAGCTTTAACTAACCAACCCAAAGAAAATAAATTTAACCATTGAGGAACAACAACAATCTCCATGAGTTGGTAGTTTCGGTTGGGGTGNNNNNNNAGAATAAAAAATNCTCCGAGCGATTTTAAAGACTAGACCCACAAGTCAAATCACTCTATNGCTCATTGATCCAANAANTNNNNNNNNNNNNNNNNNNNNNNNNNNNNNNNNAGCGCAATCCTATTTAAGAGTCCATATCGACAATAGGGTTTACGACCTCGATGTTGGATNNNNNNNNNNNNNNNNNNNNNNNNNNNNNNNNNNNNNNNNNNNNNNNNNNNNNNNNNNNNNNNNNNNNNNNNNNNNNNNNNNNNNNNNNNNNGTCGGTTTCTATCTATTACGTATTTCTCCCAGTACGAAAGGACAAGAGAAATAAGGCCANNNNNNNNNTNNGCGCCTTAAAACAACTAATGACAGCGTCTCAATTAACAACACAAAACCCTGCNCTAGAANAGNNNNNNNNNNNNNNNNNNNNNNNNNNNNNNNNNGTAAAACTTAAACTTTTATACCCAGAGATTCAAATCCTCTCCTTAACAAAATGTTNATAANNNNNNNNNNNNNNNNNNNNNNNNNNNNNNNNNNNNNNNNNNNNNNNNNNNNNNNNNNNNNNNNNNNNNNNNNNNNNNNNNTACAACTCCGAAAAGGTCCAAATNTCNNNNNNNNNNNNNNNNNNNNNNNNNCCATCGCCNATGCAATCAAGCTTTTCATCAAAGAACCATTACGACCTGCCACGTCNTCAGCNTNAATATTTATCCNAGCGNNNNNNNNNNNNNNNNNNNNNNNNNNAANCATGTGAATTCCNNTANNAATACCCTATCCTCTTATTAACATAAACCTAGGAATCCTATTTATACTAGCCATATCAANNNNNNNNNNNNNNNNNNNNNNNNNNNNNNNNNNNNNNTCCAACTCAAAATANGCANNNNNNNNNNNNNNNNNNNNNNNNNNNNNNNNNNNNNNNNNNNNNNNNNNNNNNNNNNNNNNNNNNNNNNNNNNNNNNNNNNNNNNNNNNNNNNNTACCCTCTCCACATTAATTATTACACAAGAACAAATATGGCTAATCCNNCNANNNNNNCNTCTAGCAATAATATGATTTATCTCAACATTAGCAGAAACAAACCGAGCTCCCTTTGATCTAACTGAAGGAGAATCAGANCTAGTCTCGGGCTTCAACGTAGAATATGCAGNAGNACCATTTGCCNNNNTCTTCATAGNNNNNNNNNNNNNNNTCATCATAATAAACATATTTACAGCAATTCTATTTCTAGGAACATCCCACAACCCACACATACCAGAACTCTACACAATCAACTTTATCATCAAATCCCTGCTACTCACAATATTATTCCTATGAATCCGAGCATCCTACCCTCGATTCCGCTATGACCAACTGATACACTTACTATGAAAAAATTTCCTGCCCCTANCACTAGCCCTATGCATATGACACGTATCACTGCCCATCCTTACATCAGGCATCCCACCACAAANATAANNNNTATGTCTGAAAAAAGAGTTANTTTGATAGAGTAAATAATAGNNGNNNNNNNNNNNNNNNNNNNNNNNNNNNAGGAATTGNNNNNNNNNNNNNNNNNNNNNNNNNNNNNNNNNNCCCNNNTACACCAAATTCTANNAGTAAGGTCAGCTAANTAAGCTATCGGGCCCATANNNNNNNNNNNNNNNTNNNNNNNNNNNNCGTANNNNTAAACCCAATTATCTTTACTACTATTTTATNAACCATTATANTNNNNNNNNNNNNNGNNNNNNNNNNNNNNNNNNNNCTACTTGTCTGAATCGGATTTGAAATAAATATACTCNNNNNNNNNNCCATCATAATAAAAAACCACAACCCACGAGCTACAGAAGCATCAACTANNNNNNNNNNNNNNNNNNNNNNNNNNNNNATACTACTAATAATAGCCGTCATCATTAACCTAATATTNTCAGGCCAATGAACCGTAATAAAATTATTTAACCCAATAGCCTCCATANTNNNNNNNNNNNCCCTAGCTATAAAACTAGGAATANNNNNNNNNNNNNTCTGAGTCCCAGAAGTAACNNNNNGCNNNNNNNNNNNCTCAGGCTTAATCCTACTGACATGACAAANACTNNNNNNNNNNNNNNNNNNTTACCAAATCTTCCCATCAATTAACCTANNNTTAATTCTGACNNNATCAATTCTATCAATCCTANNNNNNNGCTGAGGAGGACTAAACCAAACACAACTCCGAAAAATCATAGCCTACTCATCAATCGCTCACATGGNNNNNNNNNNNGNNNNNNNNNNNNNNNNNCNCACTATAACATTACTAAANNNNNNNNNNNNNNNNNNNNNAACTTCNACTATATTTACCATATTTATAGCCAATTCCACCACCACCACCCTATCATTATNACACACATGAAATAAAACACCCATTANNNNNNNNNNNATCCTNGNTNNNNNNNNNNNNNNNNNNNNNNNNNNNNNNNNNNNNNNNNNNATACCAAAATGAATAATCATCCAAGAAATAACAAAAAACAATAGCATCATTCTACCTACNNTCANNNNNATCNNNNNNNNNNNNNNNNNNNATTTTTATATACGACTCACATATTCTACTGCACTAACAANNNNNNNCTCTACAAACAACATAAAAATAAAATGACAATTTCCCCTTATAAAAAAAATAACCTTTCTACCAACAATAGTCGTANNNNCTNNNNNNACACTACCGCTCACACNAATATTATCAGTATTAGAATAGGAATTTAGGTTAAACAGACCAAGAGCCTTCAAAGCCCTAAGCAAGTACAATTTNNTTAATTCCTGATAAGGATTGCAAGACTACANCNNNNNNNNNNTGAATGCANNNNNNNNNNNNNNNNNNNNNNNNNNNNNNNNNNNNNNNNNNNNNNNNNNNNCCACGAAACTTTAGTTAACAGCTAAATANCCTAATTAATCAGGCTTCAATCTACTTCTCCCGCCGNANNNNNAAAAANNNNNNNNNNNNNNNNNNNNNNNNNNNNNNNNNNCTNTGAATTTGCAATTCAACGTGTAAACTCACNACAGGGCTTGGTAAAAAGAGGAGNNAAACCTCTATCTTTAGATTTACAGTCTAATGCTTTACTCAGCCATTTTACCCATGTTCATTAACCGCTGACTATTCTCAACCAACCATAAAGATATNNNNNNNNNNNNNNNNNNNNNNNNNNNNNNNNNNNNNNNNNNNNNNNNNNNNNNNNNNNNNNNNNNNNNNNNNNNNNNNNGCCAACCCGGAACCCTGCTCGGAGACGACCAAATCTATAACGTAGTTGTAACCGCANNNNNATTTGTAATAATCTTCTTTATAGTAATGCCNNNNNNNNNTGNAGGGNTCGGTAACTGACTTGTTCCTCTAATAATTGGCGCTCCCGACATGGCATTCCCCCGAATAAACAACATAAGCTTCTGACTCCTCCNTCCCTCATTTCTACTNNNNNNNNNNNNCTCTATAGTTGAAGCTGGAGCNNNNNNNNNNTGAACCGTGTANNNNNNNNNNNNNNNNANNNNNNNCCATGNAGGAGCCTNAGTAGATCTAACCATCTTCTCTTTGCACTTANCANNAGTTTCCTCTATTNNNNNNNNNNNNNNNNNNNNTACAACAATTATCAACATAAAGCCCCCCGCAATGTCACAGTACCAAACCCCTTTNNNNNNNNNNNNNNNNNNNNNNNNNNNNNNNCTATTACTCCTCTCACTCNNNNNNNNNNNNNNNGGNNNNNNNNNNNNNNNNNNNNNNNNNNNNNNNNNNACAACCTTNTTCGACCCAGCAGGAGGANNNNACCCCATTTTATACCAACACTTATTCTGATTCTTTGGACACCCCGAAGTCTATATTTTAATTTTACCTGGATTTGGAATAATCTCNCATATTGTAACCTACTACTCAGGAAAAAAAGAANNATTNGGATATATAGGAATAGTCTGAGCTATAATGTCAATCGGATTTTTAGGTTTCATCGTATGAGNNNACCATATATTCANNNNNNNNNNNNNNNTCGACACANGAGCCTACTTCACATCGGCTACNNTAATTNNNGCTATTCCAANNNNNNNNNNNNNNNNNNNNNNNNNNNNNNNNNNNNNNNNAGGTAATATCAAATGGTCTCCTGCTATAATGTGAGCCCTAGGCTTTATTTTCTTATTTACAGTAGGGGGTNNNNNNGGAANTGTCCTAGCTAACTCTTCTCTCGATATTGTTCTTCANNNNNNNNNNNNNGTTGTCGCACACTTCCACTATGTTTTATCAATAGGAGCTGTATTTGCTATTATAGNNGNATTTGTTCATTGATTCCCACTATNNNNNNNNNNNNNNNNNNNTGATACATGAGCCAAAATCCACTTCGCAATTATNNNNNNNNNNNNNNNNNNNACCTTCTTCCCACAACANTTTCTAGGACTATCTGGCATGNCTCGANGATACTCCGANTANNNNNNNNNNNNNNNNNNNNNNNNNNNTGTCTCATCAATGGGCTCATTCATTTCTCTAACAGCAGTTATACTAATAGTTTTCATCATCTGAGAAGCATTCGCATCCAAACGAGAAGTTTTAACTGTAGACCTAACCACGACAAATCTAGAATGATTAAACGGATGCCCTCCACCATATCACACATTTGAAGAACCCACCTATGTCAACCTAAAATAANNNNNNNNNNNNNNNNNNNNNNNNNNNNNNNNNNNNNNNNNNNNNNNTAACCTCTATGTCTCTCTCAATAAACGAGGTNTTANTAAAACATTATATAACTTTGTCAAAGTTAAGTTACAAGTGAAAACCCTGTACACCTCATATGGCATATCCCATACAANTAGGCTTCCAAGATGCTACATCACCAATCATAGAAGAACTGCTTCACTTTCATGATCANACACTAATAATTGTCTTCTTAATTAGCTCATTAGTACTTTACATTATCTCACTAATACTAACAACAAAACTAANTCATACAAGCACAATAGATGCACAAGAAGTAGAGACAATNNNNNNNNNTTTGCCCGCTATTATTTTAATCCTAATTGCTCTTCCTTCTTTNNNNNNNNNNNNNNNNNNNNNNNNNNNNAANNNNNNNNNNNNNNNNNNNNNNNNNNNNNNNNNNNNNNNNNNNNNNNNNNNNNNNNNNNNNNNNNNNNNNNNNNNNNNNNNNNNNNNNNNNATAATTCCAACATCAGAATTAAAGCCANNNNNNNNNNNNNNNNNNNNNNNNNNNNNNNNNNNNNNNNNNNNNNNNNNNNNNNNNNNNNNNNNNNNNNNNNNNNNNNNNNNNNNNNNNNNNNNNNNNNNNNNNNNNNNNNNNNNNNNNNNAANAGATGCAATCCCAGGNNNNNNGAACCAAACAACCCTTATATCGACCCGTCCAGGNNNNNNNNNNNNNNNNNNNNNNNNNNNNNNNNNNNNNNNNNNNNNNNNNNNNNNNNNNNNNNNNNNNNNNNNNNNNNNNNNNNNNNNNNNNNNNNNNNNNNNNNNNNNNNNNNNNNNNNNNNNNNNNNNNNNNNNNNNNNNNNNNNNNNNNNNNNNNNNNNNNNNNNNNNNNNNNNNNNNNNNNNNNNNNNNNNNNNNNNNNNNNNNNNNNNNNNNNNNNNNNNNNNNNNNNNNNNNNNNNNNNNNNNNNTTATCTTTCAATTAAAAATTTCAAAACACAACTTTTACTACAATCCAGAACTAACATCAACAAAAATATTAAAACAAAACACCCCTTGAGAAACAAAATGAACGAAAATTTATTTGCCTCTTTTATTACCCCTATAGTTCTAGGTCTCCCTCTCGTAACTCTTATCGTANNNNNNNCCAGCCTACTATTCCCAACATCAAATCGATTAGTGAACAATCGNNNNNNNNNNNTNCANNAATGAATGCTTCAACTTGTATCAAAACAAATAATGAGTATCCACAACCCCAANNNNNNNNNNNNNNNNNNNATANNNNNNNNTTTAATCCTATTTATTGGATCAACAAACCTATTAGNNNNNNNNNCCCATTCATTNACACCAACAACACAACTATCAATAAACCTANNNNNNNNNNNNNNNNNNTGANCNNNAGCCGTAATTANAGGATTCCGCAATAAAANNNNNNCATNACTTGCCCATTTCTTACCACAAGGAACACCAACTCCACTAATCCCAATACTAGTAATTATCGAAACTATCAGCCTTTTTATTCAANNNNNAGCCNTNNNNNNNCNNTTAACAGCCAACATCACTGCAGGACATCNNNNNNNNNNNNNNNNNNNNNNNNNNNNNNNNNNNNNNNNNNNNNNNNNNNNNNNNNNNNNNNNNNNNNNNNNNNNNNNNNNNNNNNNNNNNNNNNNNNNNNNNNNNNNNNNNNNNNNNNNNNNNNNNNNNNNNNNNNNNNNNNNNNNNNNNNNNNNNNTGCACGACAACACATAATGACACACCAAANNNNNNNNNNNNNNNNNNNNNNNNNNNNNNNNNNNNNNNNNNNAGGAGCTCTATCCGNCCTCTTAATAACATCNGGNTNNNNNNNNNNNNNNNNNNNNNNCTCAACAGCTCTGCTAATAATTGGCCTAACAACAAACATACTAACAATATACCAATGATGANGGGATATTATTCGAGAAAGCACTTTCCAAGGACACCATACCCCAGCTGTCCAAAAAGGCCTCCGTTATGGAATAATCCTCTTTATTATCTCCGAAGTCCTATTCTTTACCGGATTTTTCTGAGCATTCTACCATTCAAGCNNNNNNNNNNNNNNNNNNNNNNGCGGCTGCTGACCCCCAACAGGCATTCATCCACTAAATCCCCTAGANNNNNNNNNNNNNNNNNNNNNNNNNNNNNNNNNNNNNNNAGTTTCTATTACCTGAGCCCATCATAGCCTAATAGAAGGAGACCGAAACCATATATTACAAGCCCTATTTATCACCATCNNNNNNNNNNNNNNNNNNNNNNNNNNNNNNNNNNNNNNNNNNNNNNNNNNNNNNTTTACTATCTCCGACGGAATCTACGGCTCAACTTTTTTCGNNNNNNNNNNNNNNNNNNNNNNNNNNNNNNNNNNNNNNNNNNNNNNCTTAATTGTCTGCTTTTTCCGCCAACTAAAATTCCATTTCACTTCTAACCACCACTTNNNNNNNNNNNCCGCTGCCTGATACTGACATTTCGTAGANGTAGTTTGACTTTTCCTCTATNTNTCTATCTATTGATGAGGCTCNTATTCTTTTAGTATNAANNNNNNNNNNNNNNNNNNNNNNNNNNNNNNNNNNNNNNNNNNNNNAAAGAATAATAAACCTAATACTNGCCCTCCTGACCAATTTTANNNNNNNNNNNNNNNNNNNNNNNNNNNNNNNNTGACTTCCCCAACTAAATGTATATTCTGAGAAGACAAGTCCATACGANNGTGGATTCGACNNNNNNNNNNNNNNCCGTCTTCCCTTCTNNATAAAATTCTTNNNNNNNGCCATCACATTCCTCTTATTTGATCTAGAAATTGCACTCCTCTTACCACTACCATGAGCCTCACAAACAACAAACCTAAACACAATGCTTNNNNNNNNNNNNNNNNNNNNNNNNNNNNNNNNNNNANNNCTAGCCTACGAATGAACTCAAAAAGGACTGGAATGAACCGAATATGGTNNNNNNNNNNNNNNNNNNNNNNNNNNNNNNNNNNNNNNNNNNNNNNNNNNNNNNNNAATTACCAAATGTNTATAGTACACATAAATATTATAATAGCATTCGCAGTANNNNNNNNNNNNNNNNNNNNNNATNGATCNCACCTAATNNNNNNNNNNNNNNNNNNNNNNNNNNNNNNNNNNTCCCTATTCGTTATAGCAGCTCTAACAATCCTCAATTCACATTTTACATTAGCTAGCATANNNNNNNNNNNNNNNNNNNNNNNNNNNNNNNNNNNNNNNNNNNNNNNNNTATCCCTACTAGTAATAGTATCAAATACATACGGTACTGATTACGTACAAAATCTCAACCTACTCCAATGCTAAAATATATCATTCCAACAATCATACTTATANCCCTAACCTGAATATCAAAAGGTAGTATAATCTGAGTTAANNNNNNNNNNNNNNNNNNNNNNNNNNNNNNNNNNNNNNNNNNNNNNNNNNNNNNNTTTGGTGACAATAGCCTCAATTTTTCACTAGTATTTTTCTCTGACTCCNTATCTACTCCACTACTAATTTTAACCATATGGCTTCTTCCCCTGATACTAATAGCTAGCCAACATCACCTATCAAAAGAAAACCTAACCCGAAAAAAACTATTCATTACTATACTAATTTTACTACAACTATTTCTAATCATAACCTTTACCGCCATAGAACTAATCTTCTTTTATATCCTATTTGAAGCAACACTAGTACCAANANNNANNNNNNNNNNNCGATGGGGAAACCAAATAGAACGTCTAAACGCCGGACTCTATTTCCTATTCTACACATTAGCTGGCTCCTTACNNCNNNNNNTCNNNNNNNNNNNNNNNNNNNNNNNNNNNNNNNNNNNNNNNNNNNNNNNNNTCCAATATTGAGTACAACCTATGNATANNNNNNNNNNNNNNNNNNNNNNNNNNNNNNNNNNNNNNNNNGCCTTCATAGTAAAAANNNNNNNNNNNNNNNNNNNNNNNNNNNNNCCCAAAGNTCACGTNNNNNNNNNNNNNNNNNNNNNNNNNNNNNNNNNNNNNNNNNNNNNNNNNNTAGGAGGGTACGGTATGCTACGAATCACACTAATTCTAAACCCTATAACCGACTTTATAGCATACCCATTCATTATANNNNNNNNNNNNNNNNNNNNNATAACCAGCTCANNNNNNNNNNNNNNNANNNACCTAAAATCACTCATTGCATACTCCTCTGTAAGCCACATAGCGCTCGTCATCGTAGCTATCCTTATCCAAACACCTTGAAGTTACATAGGAGCAACCGCTCTCATGATTGCCCATGGCCTCACATCCTCCATACTTTTCTGTCTAGCAAACTCAAACTACGAACGAATCCACAGCCGAANNNNNNNNNNNNNNNNNNNNNNNNAAACGCTCCTTCCACTAATAGCCACCTGATGACTACTAGCAAGTCTAACCAACCTAGCTTTACCNCCNNNNNNNNNNNNNNNNNNNNNNNTATTTGTAATAATGTCAACCTTTTNNNNNNNNNNNNNNNNNNNNNNNNNNNNNNNNNNNNNNNNNNNNNNNNNNNNNNNNNNNNNNNNNNNNNNNNNNNNNNNNNNNNNNNNANNNNNNNNNNNNNNNNNNNNNNNNNNNNNNNNNNNNNNNNTTACACGAGAAAATGCACTCATATCANTGNNNNNNNNNNNNNNNNNNNNNNNNNNNNNNNNNNNNNNNNNNNNNNNNNNNNNNNNNNNNNNNNNNNNNNNNNNNNNNNNNNNNNNNNNNNNNNNNNCTAACAATAGAAACTCATTACCNTCNTATTTACCGAAAAAGTATGCAANAACTGCTAATTCTATGCTCCCATANNNNNNAGTATGGCTTTTTCGAACTTTTAAAGGATAGTAGTCATCCNTTGGTCTTAGGAACCGAAAAATTGGTGCAACTCCAAATAAAAGTAATAAACATATTCTCCTCGTTCTCACTAGTTACTTTACTCCTACTAACAGTANCCATTATAACAACAAGCCTTAACACCTACAAATCTTCCAACTACCCGCTCTACGTAAAAACAACTATCTCATATGCCTTCATTACCAGNNNAATTCCCACAATAATATTTATTNANTCAGGCCAAGAACTAATTATTTNAAACTGACACTGATTAACTATCCAAACCCTCAAACTATCTCTCAGCTTTAAAATAGACTATTTCTCAATAATATTCGTCCCAGTAGCACTATTCGTCACATGATCTATNATAGAATTCTCAATATGATACATACACTCAGACCCCAACATTAACAAATTCTTCAAATACTTACTCCTATTCCTCATNANNNNNNNNATCCTTNTANNNNNNNNNNNNNNNNNNNNNNTATTCATCGGCTGAGAAGGTGTCGGAATCATATCATTTCTANNNNNNNNNNNNNNNNNNNNNNNNNNNNNNNNNNNNNNNNNNNNNNNNNNNNNNNNNNNNNNNNNNNNNNNNNNNNNNNNNNNNNNNNNNNNNNNAATAGCATGATTTCTAACAAACCTAAATACCTGAGATCTCCAACAGATNTTCATACTAGACCCAAACAACTNAANNNNNNCCTTGATCGGACTAGTACTAGCTGCAACCGGAAAATCCGCCCAATTTGGCNTCCACCCATGANTTCCCTCTGCAATAGAAGGCCCAACTCCCGTCTCAGCACTACTTCATTCAAGCACANNNNNNNNNNNNNNNNNNNNNNTACTAATCCGCTTTTACCCACTCACAGAAAATAACAAACACATTCAATNNNNNNNNNNNNNNNTAGGAGCCATTACCACATTATTTACAGNNNNNNNNNNNNNNNNNNNNNNNNNNNNNNNNNAAATCATCGCCTTCTCTACATNTAGCCAANNNNNNNNNNNNNNNNNNNNNNNNNGCATTANNCAACCCTACCTAGCATTTCTCCACATCTGCACCCACGCCTTTTTCAAAGCTATACTATTTATATGCTCCGGTTCCATAATTCACAGCCTAAACGACGAACAAGACATCCGAAAAATAGGAGNCCNATTTAAAGCCATACCATTTACTANAACANNNNNNNNNNNNNNNNNNNNNNNNNNNNNNNNNNNNNNNNNNNNNNNNNNNNNNNNNNNNAAAGACCTAATCATCGAAGCCGCCAACACGTCTTATACCAANNNNNNNNNNNNNNNNNNNNNNNNNNNNNNNNNNNNNNNNNNNNNNNNNNNNNNNNNNNNNNNNNNNNNNNNNNNNNNNNNNNNNNAACCCCGATTTTCTACCCTAATTAACATCAACGAAAACAACCCNTNNNNNNNNNNNNNNNNNNNNNNNNNNNNNNNNNNNNNNNNNNNCGCAGGGTATATTATCTCCAACAACATTCCCCCAACAACAGTNCCCCAAATAACTATGCCCTACTATCTAAAAACAACAGCCCTAATCGTTACAATCNNNNNNNNNANCTTAGCCCTAGAAATTAGCAACATAACTAAAAACCTAAAATTTCACTACCNCTCAAACNNNNNNNNNNNNNNNNNNNNNNNNNNNNNNNNNNNNNNNNNNNNNNNNNNNCTAGCTCCATACATAAATCTATCAATAAGCCAAAAATCAGCATCCTCCCTTCTAGACCTAATCTGANTAGAAGCCATTCTACCAAAAACCATTTCACTNNNNNNNNNNNNNNNNNNNNNNNNNNNNNNNNNNNNNAAAGGCCTAATCAAACTATATTTCCTCTCTTTCCTAATTACAATCCTCATTAGCATAATCNTATTTAATTTNNNNNANTAATTTNCATAATAACCACAACACCAATAAATAAAGACCACCCAGTTACAATAACTAATCAAGTACCATAACTGTATAAAGCTGCAATCCCCATGGCCTCCTCACTAAAAAACCCAGAATCCCCCNNNNNNNNNNNNNNNCAATCCCCTAAACCATTAAACTCAAACACAATCTCTACCTCCTTATCCTTNAATACATAATAAACCATAAAAAACTCTATCAACAAGCCAGTAATAAANNNNNNNNAAANAGCCTTATTAGAAAGTCAAATNNNNNNNNNNNNNTCCGTAGCCANNNNNNNNNNNNNNNNNNNNNNNNNNNNNATATNNCCCAAATAAATTAAAAAAACCATTAACCCCAGAAAAGACCCACCAAAATTCAACACAATTCCACAACCAACCCCACNACTCACAATTAACCCCAACCNNCCATNNNNNNNNNNNNNNNNCGAAGNNNNNNNNACGAAACCAATCACAAANATAANANNNNNNNNNNNNNNNNNNNNNNNNNNNNNNNNNNNNNNNNNNNNNNNAACCATGACCAATGATATGAAAAACCATCGTTGTCATTCAACTACAAGAACACTAATGACTAATATTCGAAAATCCCATCCACTAATAAAAATTGTAAATAACGCATTCATTGACCTTCCAGCTCCATCAAACATTTCATCATNANNNNNNNNNNNNNNNNTCCNNNGAGTATGCTTAATCCTACAAATCCTCANAGGCTTATTCCTAGCAATACACTACANNNNNNNTACAACAACANNNNNNNNNNNNNNNNNNCATATCTGCCNANACGTGAACTACGGCTGAATTATCCGATACATACACGCAAACNNNNNTTCAATATTCTTTATCTGCTTATATATGCACGTAGGACGNNGNNNNNNNNNNNNNNNNNNNNNNTTCCTAGAAACATGAAATATCGGANTAATCCTTNNNNNNNNNNNNATAGCTACAGCATTCATAGGNNNNNNNNTACCATGAGGACAAATGTCATTTTGAGGAGCAACAGTCATTACCAACCTCCTATCAGCAATCCCATACATCGGCACAAANTTANNNNNNNNNNNNNNNNNNNNNNNNNNNNNNNNNNNNNCAACCCTCACCCGATTCTTCGCTTTCCACTTTATCCTCCCATTTATTATNACAGCAATTGCCATAGTCCACCTATTNNNNNTCNNNNNNNNNNNNTCCAACAATCCAACAGGAATCTCCTCAGACGTAGANNNNATTNNATTTNACCCCTACTATACCATTAAAGACATCTTAGGAGCCCTATTACTAATTCTAGNCCTAATACTANNNNNNNNNNNCACACCCGACNTCCTNGGAGACCCAGATAACTACACCCCAGCAAATCCACTCAATACACCTCCCCACATCAAACCCGAATGATACTTCTTATTTGCATANNNNNNNNNNNNNNNNNNNNNNNNNNNNNNNNNNNNNNNNNNNNNNNNNNNNNNNNNNNNNNNNNNNNTTNNNNTCATTCCCCTACNNNATACCTCCAAACAACGAANCATAATTTTCCGACCNNTCAGCCAATGCCTATTCTGAACTCTAGTAGCAGACCTACTAACACTCACATGAATCGGAGGACAANNNNNNNNNNNNNNNNNNNNNNNNNNNNNNNNNNNNNNNNNNNNNNNNNNNNNNNNNNNNNNNCTAGTACTAATACCAACAGCCGGCACAATTGAAAACAAGCTACTAAAATGAAGACAGGNNNNNNNNNNNNATCCAATACACTGGTCTTGTAAACCAGAAAANNNNNNNNNNNNNNNNNNCTAAGACTCAAGGAAGAAACTACAGTCTCACCGTCAACCCCCAAAGCTGAAGTTCTATTTAAACTATTCCCTG
		</sequence>
		<sequence>
			<taxon idref="AG028"/>
			NNNNNNNNNNNNNNANNNNNNNNNNNNNNATAACTGTGCTGTCATACATTTGGTATTTTTTTATTTTGGGNNNNNNNNNNNNNNNNNNNNNNNNNNNNNNNNNNNNNNNNNNNAGCATCTATTGTAGCTGGACTTAACTGCATCTTGAGCACNAGCATAATGGTAAGCATGCACATATAGTCAATGGTCACAGGACATAAATTATATTATATATCCCCCCCTCCATAAAAATTCCCCCTTAAATATTTACCACTACTTTTAACAGATTTTTCCCTAGTTACTTATTTAAAATTTCCACACTTTCAATACTCAAATTAGCACTCCATATAAAGTCAATATATAAACGCAGGCCNNNNNCNNCNNTTGANNTANCTTAATNNAAAGCAAGGCACTGAAAATGCCTAGATGAGTCTNNNNNNNCCATAAACACATAGNNNNNNTNCCAGCCTTCCTGTTGACTCTTAATAAACTTACACATGNAAGCNNNNNNNNNNNNNNNNNNNNNNNNNNNNNNTTGTCAAAACCAAGAGGAGCTGGCANNNNNNNNNNNNNNNNNNNNNNNNNNNNNNTTGCTTAANCACACCCCCACGGGAAACAGCAGTGACAAAAATTGAGCCATAAACGAAAGTTTGACTAAGTTATATTAATTAGGGTTGGTANNNNNNNNNNNNNNNNNNGCGNTCATACGATTAACCCAAGCTAACAGGAATACGGCGTAAAANGTGTTAAAGCANNNNNNNNNNTAGNNTTAAATTTTAATTAAGCTGTAAAAAGCCATNATTAAAATAAAAATAAATGACGAAAGTGACNNTACAATAGCCGATGCACTATAGCTAAGACCCAAACTGGGATTAGNTACCCCACTATGCTTAGCCCTAAACACAGATAATTACATAAACAAANNNNNNNNNCAGAGTANTNNNNGCAANAGNTTAAAACTCAAAGGANTTGNCGGNGCTTTATATNNNNNNNNNNNNNNNNNNNNNNNNNNNNNNNNNNNNNNNNNNNNNNNNNNNNNNNNNNNNNNNNNNNNNNNNNNNNNNCCATCTTCAGCAAACCCTAAAAAGGAAAAAAAGTAAGCGCAATCATGATACATAAAAACGNNNNNNNNNNNNNNNNNNNNNNNNNNNNNNNNNNNNNNNNNNNNNNNNNNNNNNNNNNNNNNNNNNNNNNNNNNNNNNNNNNNNNNNNNNNNNNNNNNNNAGGATTTAGCAGTAAACTAAGAGTAGAGTGCTTAGTTGAATTAGGCCATGAAGCACGCACACACCGCCCGTCNNNNNNNNNNAATAGATTCAATGCATCTAANNTTATTTAAACGCACTAGCTATATGAGAGGAGACAAGTCGTAACAAGNTANNNNNNNNNNNNNNTGTGCTTGGATANNNNNNNNNATAGCTTAAANNNNNNNNNNNNNNNNNNNNNNNNNNNNNNNNNNNNNNNNNNNTATCTTGAACTAAATCTAGCCCAAAAACACCCTCTTAANTAAANTANNAAAATAAAATAAAACAAAACANNNAATCCNNNNNNNNNNNNTAGGAGATAGAAATCTAGAATATGGCGCTATAGAGAAAGTACCGCAAGGGAACGATGAAAGAAAAACTAAAAGTACAAAAAAGCAAAGATTATCCCTCGTANNTTTTGCATAATGAATTAACTAGTATAAGACTTAACAAAATGAATTTNAGNTAAGNAACCCGAAANCAGACGAGCTACTTACAAACAGTTTATCAAGAACTAACTCATCTATGTGGCAAAATAGTGAGAAGATTTGTAANNNNNNNNNANATGNNNANCNAGCCTGGTGATAGCTGGTTGTCCAGGTAATGAATCTTAGTTCANCTNNNNNNATACCAAAAATTCAAATAAATCTCANNGTAACTTTAAAAGTTAGTCTAAAAAGGTNNNNNNNNNNNNNNNNNNNNNNNNNNNNNACTAGAGAGTAAAATCTAACACTACCATNNNNNNCCTAAAAGCAGCCANCAATTGAGAAAGCGTTAAAGCTCAACAACAAAAATTAAACAGATCCCAATAACAAGTAATTAACTCCTAGCNCNAATANTGGACTAATCTATNNNNNNNNNNNNNNNNNNNTGTTAATATGAGTAACAAGAAAAACTTTCTCCTTGCATAAGTCTAAGTCAGTACCTGATAATACTCTGACCATTAACAGCTAATAAAAATAACCCAACAATAAACAATTTATTAACTATNNNNNNNNNNNNNNACAGGAGTGCATCTAAGGAAAGATTAAAAGAAGTAAAAGGAACTCGGCAAACACAAACCCCGCCTGTTTACCAAAAACATCACCTCCAGCATCCCTAGTATTGGAGGCACTGCNTGNCCAGTGACAACTGTTTNNNGGCCGCGGTATCCTGANCGTGCAAAGGTANNATAATCATTTGTTNNNNNNNNNNNNNNTTGTATGAATGGCCACACNAGGNTNNTACTGTCTCTTACTTCCAATCAGTGAAATTGACCTTCCCGTGAAGAGGCGGGAATGCATAAATAAGACGAGAAGACCCTATGGAGNTNNNNNNNACCAACCCAAAGAAAATAAATTTAACCATTAAGGAACANNNNNNNNNNNNNNNNNNNNNNNNNNNNNNNNNNNNNNACNTCGGAGAATAAAAAATCCTCCGAACGATTTTAAAGACTAGACCCACAAGTCAAATCNNNNNNNNNNNNNNNNNNNNNNNNNNNNNNNNNNNNNNNNNNNNNNNNNNNNNNNNNNNNNNNNNNNNNNNNNNNNNNNNNNNNATCGACAATAGNNNNNNNNNNNNNNNNNNNNNNNNNNNNNNNNNNNNNNNNNNNNNNNNNNNNNNNNNNNNNNNNNNNNNNNNNNNNNNNNNNNACGTGATCTGANTTCANACCGGANTAATCCANGTCGGTTTCTATCTATTACGTATTTCTCCCANNNNNAAANNNNNNNNNNNNTAAGGCCAACTTTAAATTAAGCGCCTTAAAACAACTAATGACAGCGTCTCAATTAACAACACAAAACCCTGCCCTAGAACANNNCTTAGTTAAGNTGGCAGAGCCCGGTAATNGCGTAAAACTTAAACTTTTATACCCAGAGATTCAAATCCTCTCCTTAACAAAATGTTCATAATTAACATCTTAATACTTATCATTCCTATCTTATTGGCCGTAGCATTCCTCACATTNNNNNNNNNAAAAGTTNNNNGCTACATACAATTNNGAAANNNTCCANATGTCGTAGGCCCATATGGCCTACTCCAACCCATCGCCGATGCAATCAAACTTTTCATCAAAGANNNNNNNNNNNNNNNNNNGTCTTCAGCCTCAATATTTATCCTAGCGCCCATTTTAGCCCTAGGCCTAGCCTTAACCATGTGAATTCCCCTACCAATACCCTATCCTCTTANNNNNNNNNNNNNNNNNNNCCTATTTATACTAGCCATATCAAGCCTAGCCNNNNNNNNNNNNNNNNNNNNNNGCTGAGCTTCCAACTCAAAATACGCNNNNNNNNNNNNNNNNNNNNNNNNNNNNNNNNNNNNNNNNNNNNNNNTAACACTAGCAATTATTCTACTATCAGTACTCCTAATAAGTGGATCCTTTACCCTCTCCACATTAATTATTACACAAGAACAAATATGGCTAATCCTCCCANNATGACCTCTANNNNTAATATGATTTATCTCAACATTAGCAGAAACAAACCGAGCTCCCTTTGATCTAACTGAAGGAGAATCAGAACTAGTCTCGGGCTTCAACNTANAATATGCAGCAGGACCATTTGCCCTCTTCTTCATAGCAGAGTACGCAAATATCATCATAATAAACATATTTACAGCAATTCTATTTCTAGGNACATCCNACANNNNNNNNNNNNNNNNNNNNNNNNNNNNNNNNNNNNNNNNNNNNNNNNNNNNNNNNACAATATTATTCCTATGAATCCGAGCATCCTANCCTCGATNNNNCTATGACCAACTGATACACTTACTATGAAAAAATTTCCTGCCCCTAACACTAGCCCTATGCATATGGCACGTATCACTGCCCATCCTTACATCAGGCATCCCACCACAAACATAAGAAATATGTCTGAAAAAAGAGTTACTTTGATAGAGTAAATAATAGAGGTTTAAACCCTCTTATTTCTAGAATTATAGGAATTGAACCTACTCCTAAGAATCCAAAACTCTCCGTGCTCCCAATTANNNNNNNNNNNNNNNNNNNNNNNNNNNNNNNNNNNNNNNNNNNNNNNNNNNNNNNNNNNNNNNNNNNNNNNNNNNNNNTANTAATAAACCCAATNATNTTTANTACTATTTTATTAACCATTATANTNNNAACNNNNNNNNNNNNNNNNNNTTCTCACTGACTACTTGTCTGAATCGGATTTGAAATAAATATNNNNNNNNNNNNNNCTATCATAATAAAAAACCACAACCCACGAGCTACAGAAGCATCAANTAAATATTTTCTAACTCAATCAACAGCCTNNNNNNNNNNNNNNNNNNNNNNNNNNNNNNNNNNNNNNNNNNNNGGCCAATGAACCGTAATAAAATTATTNNNNNNNNNAGCNTCNNNNNNNNNAACAATAGCCCTAGCTATAAAANTAGGAATAGCTCCATTTCACTTCTGAGTCCCAGANNNNNNNNNNNNNNNCCCTCTATCCTCAGGCTTAATCCTACTGACATGACAAAAACTAGCACCTATATCTGTACTTTACCAAATCTTCCCANNNNNNNNNNNNNNNNNNNNNNNNNNNNNNNNNNNNNNATCAATCCTAATTGGAGGCTGAGGAGGACTAAACCAAACACAACTCCGAAAAATCATAGCCTACTCATCAATCGCTCACATGGGCTGAATAACAGCAGTACTACCATACAACCCCACTATAACATTACTAAACTTAGCCATCTACATTATTATAACTTCCACTATATTCACCATATTTATAGCCAATTCCACCACCACCACCCNNNNNNNNNNNNNNNNNNNNNNNNNNNNNNNNNNNNNNNNNNNNNNNNNNNNNNNNNNNNNNNNNNNNNNNNNNNNNNNNNNNNNNNNNNNNNNNNNNNNNNNNNNNNNNNNNNNNNNNNNNNNNNNNNNNNNNNNNNNNNNNNNNNNNNNANNNNNNNNNNNNGCAATCACAGCTCTACTAAACTTATATTTTTATATACGACTCACATATTCTACTGCACTAACAATATTCCCCTCTACAAACAACATAAAAATAAAATGACAATTTCCCCNNNNNNNNNNNNNNNNNNNNNNNNNNNNNNNNNNNNNNNNNNNNNNNNTAANACTACCNCTCACACCAATATTATCAGTATTAGAATAGGAATTTAGGTTAAANAGACCAAGAGCCTTCAAAGCCCTAAGCAAGTANAATTTACTTAATTCCTGATAAGGATTGCAAGACTACGCCTTACATCAATTGAATGCAAATCAACCANNNNNNNNNAGCTAANNNNNNNNNNNNNNNNNNNNNNNNNNNNNNNNNNAACTTTAGTTAACAGCTAAATACCCTAATTAATCAGGCTTCAATCTACTTCTCCCGCCGCAAGAAAAAAAAGGCGGGAGAAGCCCCGGCAGAATTGAAGCTGCTTCTCTGAATTTNCAATTCAACGTNTAAACTCACCACAGGGCTTNNTAAAAAGAGGAGTCAAACCTCTATCTTTAGATTTACAGTCTAATGCTTTACTCAGCCATTTTACCCATGTTCATTAACCGCTGACTATTCTCAACCAACCATAAAGATATCGGTACCCTNNATNTACTNNNNNNNNNNNNNNNNNNNNNNNNNNNNNNNNNNNNNNNNNNNNNNNNNNNNNNNNNNNNNNNNCAACCCGGAACCCTGCTCGGAGACGACCAAATCTACAACGTAGTTGTAANNNNNNACGCATTCGTNNNNNNNNNNNNNNNNNNNNNNNNNNNNNNNATTGGAGGGTTCGGTAACTGACTTGTTCCTCTAATAATTGGCGCTCCCGACATGGCATTCCCCCGAATAAACAACATAAGCTTCTGACTCCTCCNNNNNNNNNNNNNNNNNNNNNNNNNNNNNNCTNNNNNNNNNNNTGGAGCAGGAACNNNNNNNNNNNNNNNNNNNNNNNNNNNNNNNNNNNNNNNNCATGCAGGAGCCTCAGTAGATCTAACCATCTTCTCTTTACACTTAGCAGGAGTTTCCTCTATTTTAGGAGCCATCAACTTCATTACAACAATTATCAACATAAAGCCNCCCGCAATGTCACAGTACCAAACCNCTTTGTTCGTATGATCCGTAATAATCACCGNNNNNNNNNNNNNNNNNTCACTCCCTGTATTAGCAGCCGGCATTACAATGCTNNNNNNNNNNNNNNACCNNNNNNNNNNNNNNNNNNNNNNNGCAGGAGGAGGAGANCCNATTTTATNNCAACACTTATTCTGATTNTTTGGNCACCCCGAAGTCTATATTTTAATTTTACNTGGATTTGGAATAATCTCCCATATTGTAANCTACTACTCAGGAAAAAAAGAACCATTCGGATATANNNNNNNNNNCTGAGCTATAATGTCAATCGGATTTTTANNNNNNNNNNNNNNNNNNNNNNNNNNNNNNNNNNNNNNNNNNNNNNNNNNNNNNNNNNNNTACTTCACATCGGCTACTNNNNNNNNNNNNNNNNNNNNNNNNNNNNNNNNNNNNNNNNNNNNNNNNACACTTCATGGAGGTAATATCAAATGGTCTCCTGCTATAATGTGNNNNNNNNNNNNNNNNNNNNTATTTNNNNNANGNGGTTTAACCGGAATTGTCCTAGCTAACTCTTCTCTCGATATTGTTCTTCACGATACATATTACGTTGTCGCACACTTCCACTATGTTTTATCAATAGGAGCTGTATTTGCTATTATAGGGGGATTTGTTCATTGATTCCCACTATTCTCAGGTTATACTCTCAATGATACATGAGCCAAAATCCACTTCGCAATTATATTTGTAGGCGTCAATATGACCTTNNNNNNANAACACTTTCTAGGACTATCTGGCATGCCTCGACGATACTCCGACTACCCAGATGCATATACAATATGAAATACTGTCTNNNNNNNNNNNNNNNNNNNNNNNNNNNNNNNNNNNNNNNNNNNAGTTTTCATCATCTGAGAAGCATTCGCATCTAAACGAGAAGTTTTAACTGTAGACCTAACCACNACAAATCTAGAATGATTAAACGGATGCCCTCCACCATATCACACATTTGAAGAACCCACNTATGTCAACCTAAAATAAGAAAGGAAGGNNNNNNNNNNNNNNNNNTTGGTTTCAAGCCAACATCATAACCTCTATGTCTCTCTCAATAAACGANNNNNNNNNNNNNNNNNNNNNNNNNNNNNNNNNNNNNNNNNNNNNNNNAAAACCCTGTACACCTCATATGGNATATCCCATACAACTAGGCTTNCAAGATGCTACATCACCAANNNNNNNNNNNNNNNNNNNCTTTCATGATCACACGCTAATAATTGTCTTCTTAATTAGCTCATTAGTACTTTACATTATCTCACTAATACTAACAACAAAACTAACTCATACAAGCACAATAGATGCACAAGAAGTAGAGACAATTTGAACCATTTTGCCCGCTATTATTTTAATCCTAANNNCTCTTCCTTCTTNACGAATTNNNNNNNNAATGNATGAAANNNNNNNNNNNNCCNNNNNNNNAAAAGCAATAGGACATNNGTGATANTGAAGCTATGAATATACAGATTNNNAGGACTTAAGCTTCGACTCCTACATAATTCCAACATCANANNNNNNNNNNNNNNNNNNNNNNNNNNNNNNNNNNNNNNNNNNNNNNNNNNNNNCAATAGAAATAACANNNNNNNNNNNNNNCTCCTCTGAAGATGTACTACACTNATGAGCCGTGCCTTNTCTAGGGCTGAANNNNNNNNNNNNNNNNNGCCGTCTGAACCAAACAACCCTTATATCGACCCGTCCAGGCCTGTACTATGGTCAGTGTTCAGAAATCTGCGGATCAAACCATAGTTTCATGCCCATTGTCNNNNNNNNNNTTCCNNNNNNNNNNNNNNNNNNATGATCTGCGTCAATATTATAAAATCACTAAGNNNNNNTATANNNNNNNNNNTTTAAGTTAGAGATTGAGAGCAGTATGCTTTCCTTAGTGATATGCCACAACTAGACACGTCAACATGACTGACAATAATCCTATCAATATTCTTGACCCTCTTTATTATCTTTCAATTAAAAATTTCAAAACACAACTNNNNNNNNAACCCAGAACTAACATCAACAAAAATATTAAAACAAAACACCCCTTGAGAAACAAAATNAACGAAAATTTATTTGCCTCTNNNNNNNCCCCTATAATTCTAGGTCTCCCTCTCGTAACTCTTATCGTACTATTTCCCAGCCTANNNNNNNNNNNNNNNNNNNNNNNNNNNNNNNNNNNNNNNNNNNNNNNNNNNNNATGAATGCTTCAACTTGTATCAAAACAAATAATGAGTATCCACAACCCCAAAGGACAAACATGAACATTAATATTAATNNNTTTAATCCTATTTATTGGATCAACAAACCTNNNNNNCCTGTTACCCCATTCATTCACACCAACAACACAACTATCAATAAACCTAGGCATAGCCATTCCCCTGTGAGCAGGAGCCGTAATTACAGGATTCCGCAATAAAACTAAAACATCACTTGCCCATTTCNNNNNACAAGGAACACCAACTCCACTAATCCCAATACTAGTAATTATNGAAACTATCAGCCTTTTTATTCAACCTATAGCCCTCGCCNNNNNNNNNNNNNNNNNNNNNNNNNNNNNNNNNNNNNNNNNNNNNNNNNNNNNNNNNNNNNNNNNNNNNNNNNNNNNNNNNNNNNNNNNNACAGCTNTNNNNNNNNNNNNCATTCTAATCCTACTAACAATCCTAGAATTTGCAGTAGCTATAATCCAAGCCTATGTATTCACTCTTCTANTCAGCCTATANNNNCACGACAACACATAATGACACACNAAACCCATGCTTATCATATAGTAAATCCAAGCCNNNNNNNNNNNNNNNNNNNNNNNNNNNNNNNNNNNNNNNNNNNNNNNNNNGNCATGTGGTTTCATTTTAACTCAACAGCTCTGCTAATAATTGGCCTAACAACAAACATACTAACAATATACCAATGATGNNGGGATATTATTCGAGAAAGCACTTTCCAAGGANNNNNNACCCCAGNNNNNNNNNNNNNNNNNNNNNNNNNNNNNNNNNNNNNNNNNNNNNNNNNNNNNCTATTCTTTACCGGATTTTTCTGAGCATTCTACCATTCAAGCCTCGCCCCCACTCCCNAACTAGGCGGCTGCTGACCCCCAACAGGCATTCATCCACTAAACCCCCTAGAAGTCCCACTACTCAACACNNNNNNNNNNNNNNNNNNNNNNNNNNNNNNNNNNNNNNNNNNNNNNNNNNNNNNNNNNNNNNACCGAAACCATATATTACAAGCCCTATTTATCACCATCACATTAGGAGTCTACTTTACACTACTACAAGCCTCAGAGTACTNNNNGGCACCCTTTACTATCTCCGACGGAATCTACGGCTCAACTTTTTTCGTAGCCACAGGCTTCCANGGCCTCCANGTCATCATTGGATCCACCTTCTTAATTGTCTGCTTTTTCCGCCAACTAAAATTCCATTTCACTTCTAACCACCACTTCGGCTTTGAAGCCGCTNNNNNATACTGACATTTNGTAGANGTAGTTTGACTTTTNNTNTATNTNTCTATNTATTNNTGAGGNTCCTATTCTTTTAGTATTAATCAGTACAGCTGACTTCCAATCAGNTAGTTTNGGTCTAGCCCGAAAAAGAATAATAAATCTAATACTAGCCCTCCTGACCAATTTTACACTAGCTACTCTACTTGTCATTATCGCATTCTGACTTCCCCAACTAAATGTATATTCTGAGAAGACAAGTCCATACGAATGTGGATTCGACCCCATAGGATCAGNNNNNNNNCCCTNNNNNNNNNNNNNNNNNNNNNNNNNNATCACATTCCTCTTATTTGATCTAGAAATTGCACTCCTCTTACCACTGCCATGAGCCTCACAAACAACAAACCTAAACACAATGCTTNNNNNANCCCTCTTNNNNNNNNNNNNNCTAGCTGTANNCNTAGCCTACNAATNAACTCAAAAAGGACTGGAATNNNCCGAATATGGTACTTAGTTTAAAATAAAATAAATGATTTCGACTCATTAGATTGTGATTTAATTCATAATTACCAAATGNNNNNNNNNNNNNNNNNNNNNNNNNNNNNNNNNNCAGTATCTCTTGTANNANNNNTAATNTATNGATCCCACCTAATATCTTCCCTTCTATNNTTNNAAGGAATAATACTATCCNNATTCNTTATANNNNNNNNNNCAATCCTCAATTCACATTTTACATTAGCTAGCATAATACCCATTATCCTACTAGTTTTCGCAGCCTGTGAAGCAGCCCTAGGTCTATCCCTACTANNNNNNNNNNNNNNNNNNTACGGTACTGATTATGTACAAAATCTCAACCTACTCCAATGCTAAAATATATTATTCCAACAATTATACTTATACCCCTAACCTGAATATCAAAAGGTAACATAATCTGAGTTAACTCCACANNNNNNNNNNNNNNNNNNNNNNNNNNNNNNNNNNNNNNNNNNNNNNNNNTTGGTGACAATAGCCTCAATTTTTCACTAGTATTTTTCTCTGACTCCCTATCTACTCCACTACTAATTTTAACCATATGGCTTCTTCCCCTGATACTAATAGCTAGCCAACATCACCTATCAAAAGAAAACCTAANCNGAAAAANNNNNNNNNNNNNNNNNNNNNNNNNNNNNNNNNNNNNNNNNNNNNNNNNNNNNNNNNCCATAGAACTAATCTTCTTTTATATNCTATTTGAAGCAACANNAGTACCAACACTTATTATTATTACCCGATGGGGANNNNNNNTAGAANNNNNAAACGCCGGACTCTATTTCCTATTCTATACATTAGCTNNNNNNNTANNNNNNNNNNNNNNNNTAATTTATATCCANNNNNNNNNNNGATCCCTAAATTTCCTAATACTCCAATATTGAGTACANNNNNNNNNNNNNNNTTNATCTAATATTTTCATATGACTAGCATGNATAATNGCCTTCATAGTAAAAATACCNNTATACGGCCTTCACCTTTGACTNCCCAAAGCNCACGTAGAAGCNCCCNNNNNNNNNNNNNNNNNNNNNNNNNNNNNNNNNNNAANNNNNNGAGGGTACGGTATGCTACGAATCANACTAATCCTAAACCCTATAACCGACTTTATAGCATACCCNNNNNNNNNNNNNNNNNNNNNNNNNNNAATCATAACCAGCTCAATCTGCCTCCGTCAAACGGACCTAAAATCACTCATTGCATACTCTTCTGTAAGCCACATAGCNNNNNNNNNNNNNNNNNNNNNNNNNNNNNNNNNTTGAAGTTACATAGNAGNAACNNNNNNNNTGATNNNNNNNNNNNNNNNNNNNNNNNNNNNNNNNNNTCTAGNNNNCTNNNNNNNNNNNNNNNNNNNNNNNNNNNNNNTAATTNTAGCTCGAGGCCTACAAACGNNNNNNNNNNNNNTANNNNNNNGATGACTACTAGCAAGTCTAACCAACCTAGCTTTACCCCCAACAATCAACCTAATTGGAGAACTATTTGTAATAATGTCAACCTTTTNNNNNNCTAACATTACAATTATTNTAATAGGAANAAATATNNNNNNNNNNNNNNNNNNNTCTNNNNATATACTAATTATAACCCAANGAGGAAAATACACCCANNACATTAATAATATCTCACCTTCCTTTACACGAGAAAANGCACTCNNNNNNNNNNNNNNNNNNNNNNNNNNNNNNNNNNNNCTAAATCCAAAAATTANNNTAGGACNNNNNNNNNNNNNNNNNNNNNNNNNNNNNNNNNNNNNNNNNNNNNNNNNNNNNNNNNNNNNNNNNNCTTCTTATTTACCGAAAAAGTATGCAAGAACTGCTAATTCTATGCTCCCATACTTAACAGTATGGCTTTTTCGAACTTTTAAAGGATAGTANNNNNNNGTTGGTCTTAGGAACCGAAAAATTGGTGCAACTCCAAATAAAAGTAATAAACATATTCTCCTCGTTNNCACTAGTNNNNNNNNNNNNNNNNNNNNNNNNNNNNNNNNNNNNNNNNNNNNNNNNNNNNNNATCTTCCAACTACCCGCTCTACGTAAAAACAACTATCTCATATGCCTTCATTACCAGCATAATTCCCACAATAATATTCATTCACTCAGGCCAAGAACTAATTATTTCAAACTGACACTGATTAACTATCCAAACCCTCAAACTATCTCTCAGCTTTAAAATANACTATTTCTCAATAATATTCNTCCCANTANCACTATTCGTCACATGATCCATTATAGAATTCTCAATATGATACATACACTCAGACCCCAACATTAACAAATTCTTCAAATACTTACTCCTANNNNNNNNNNNNNNNATAATCCTTNTAACCGCAAATAANCTATTCCAACTATTCATCGGCTNNNNNNNNNNNNNNNNNNNNNNNNNNNNNNNNNNNNGATGATGGTANGGANGAGCAGACGCAAATACAGCAGCTCTACANNCAGTTTTATACAACCGCATCGGCGACATTGGTTTTATCCTANCAATAGCATGATTTCTAACAAACCTAAATACCTGAGATCTCCAACAGATCTTCATACTAGACCCAAANAANNNNNNNNNNNNNNNNNNNNNNNNNNNNNNNNNNNNNNNNNNNNNNNNNNNCCAANNTGNCCTCCACCCATGACTTCCCTCTGCAATAGAAGGCCCAACTCCCGTCTCAGCACTACTTCATTCAAGCNCANNNNNNNTAGCAGGTATTTTCCTACTNATCCNCTTTTACCCNNTCACAGAAAATAATAAACACATTCAATCTATTACATTATGCCTANNNNNNNNNNNNNNNNNNNNNNCAGNGNNNNNNNCTCTCACCCAAAATGATATTAAGAAAATCATNNNNNNNNNNNNNNNNNNNNNNNNNNNNNNNNNNNNNNNNNNNNNNNNNATTAACCAACCCTACCTAGCATTTCTCCACATCTGCACCCACGCCTTTTTCAAAGCTATNNNNNNNNNNNNNNNNNNTTCCATAATTCACAGCCTAAACGACGAACAAGACATCCGAAAAATAGGAGGCCTATTTAAAGCCATNNNNNNNNNNNNNNNNNNNNNNNNNNNNNNNNNNNNNNNNNNNNNNNNNATACCCTTCCTCACAGGATTCTACTCCAAAGACCTAATCATNNAANCCGCCAACACGNNNNATACCAANNNNTGAGCCCTTTTAATAACATTAATCGCCACCTCTTTCACAGCCATTTNNNNNNNNNNNNNNNNNNNNNNNNNNNNNNNNNNNNNNNNNNNNNNNNNNNNNNNNNNNNNNATCAACGAAAACAACCCCTTCCTAATCAACTCNNNNNNNNNCTTGCTAATCGGAAGCCTCTTCGCAGGGTATATTATCTCCAACAACATTCCCCCAACAACAGTCCCCCAAATAACTATGCCCTACTATNTAAAAACAACAGCCCTAATCGTTACAATCCTAGGCTTCACCTTAGCCCTAGAAATTAGCAACATAACTAAAAACCTAAAATTTCACTACCCCTCAAACGCCTTCAAATTCTCCACNNNNNNNNNNNNNNNNNNTACAATTATACATCGCCTAGCTCCATANATAAATCTATCAATAAGCCAAAAATCAGCATCCTCCCTTCTAGACCTAATCTGACTAGAAACCATTCTACCAAAAACCATTTCACTCGCTCAAATAAAAGCATCTACCCTGGTTACAAACCAAAAAGGCCTANNNNNNNTATATTTCCTCTCTTTCCTAATTACAATTCTNATTAGCATAATCCTATTTAATTTCCACGAGTAATTTCTATAATAACCACAACACCAATAAATAAAGACCACCCANNNNCAATAACTAATCAAGTACCATAACTGTATAAAGCTGCAATCCCCATGGCNNNNNNNNNNNNNNACCCAGAATCCCCCGTNTCATAAATCACCCAATCCCCTAAACCATTAAACTCAAACACAATCTCTACCTCCTTATCCTTTAATACATAATAAGCCANNNNNNNNNNNNNNNACAAGCCAGTAATAAATGCCNCTAAAACAGCCTTATTAGAAAGTCAAANNNNNNNNNNNNNNNNNNNNNCCATAGCCGTTGTATAACCAAAAACCACCATCATACCCNCCAAATAAATTAAAAAAACCATTAACCCCAGAAAAGATCCACCAAAATTCAACACAATTCCACAACCAACCCCACCACTCACAATTAATCCCAACCCCCCATAAATAGGTGNNNNNNNNNNNNNNNNNNNNNNNNNNNNNNNNNNNNNNNNNNNNNNNNNNNNNNNNNNNNNNNATAGTATCATTATTNTTACATGGAATCCAANCATGACCAATGATATGAAAAACCATCGTTGTCATTNNNCTACAAGAACNNNNNNNNNNNNNNNNNNNNNNNNNNNNNNNNNNNNNNNNNNNNNNNNTAACGCATTCATTGACCTTCCAGCTCCATCAAACATTTCATCATGATGAAACTTCGGCTCCCTCCTNGGAGTATGCTTAATCCTACAAATCCTCACAGGCTTATTCCTAGCAATACACTACACATCNNNNNNNNNNNNNNNNNNNNNNNNNNNNNNNNNNNNNNNNNNNNNNNNNNNNNNNNNNNNNNNNNNNNNNNNNNNNNNNNNNNNNNNNNNNNNNNNNNNNNNNNNNNNNNNNNNNNNNNNNNNNNNNNNNNNNNNNNNNNNNNNNNNNNNNNNNNNNNNNNNNNNNNNNNNNNNNNNNNNNNTACTTCTACTNNNNNNNNNNNNNNNNNNNNNNNNNNNNNNNNNNNNNNNNNNAGGACAAATGTNATTTTGAGGAGCAACAGTCATTACCAACCTCCTATCAGCAATCCCATACATCGGNACAAATTTAGTCGAANNNNNNNNNNNNNNNNNNNNNNNNGATAAAGCNNNNNNNNNNNNNNNNNNNNNTNNCNANTTTATCCTCCCATTTATTATCACAGCAATTGCCATANTCCACCTATTATTCCTCCACGAAACANNCTCCNNNNNNNNNNCAGGAATCTCCTCANACGTAGACAAAATTCCATTTCACCCCTACTATACCATTAAANACATCNNNNNNNNNNNNNNNNNNNNNNNNNNNNNNNNNNNNNNNNNNNNATTCACACCCGANCTCCTCGGAGACCCAGATAACTACACCCCAGCAAATCCACTCAATACACCTCCCCACATCAAACNNNNNNNNNNNNNNNNNNNNNNATACGCAATTTTACGATCAATCCCCAATAAACTNNNNNNNNNNNNNNNNNNNNNNNNNNNNNNNNNNNNNNNNNNNNNNNNNNNNNNNNNNNNNNNNNNCAAACAACGAAGCATAATTTTCCGACCACTCAGCCAATGCCTATTNNNNNNNNNNNNAGCAGACCTACTAACACTCACATGAATCGGAGGANAGCCAGTCGAACACCCATACATTATCATTGGACAACTAGCATCTATTATATACTTCNNNNNNNNNNNNNNNNTAATACCAACAGCCGGCACAATTGAAAACAAGCTACTAAAATGAAGACAGNNNNNNNNNNNNCATCCAATACACTGGTCTTGTAAACCAGAAAAGGAGAACAACTAANCTCCCTAAGACTCAAGGAAGAAACTACAGTCTCACCGTCAACCCCCAAAGCTGAAGTTCTATTTAAACTATTCCCTG
		</sequence>
		<sequence>
			<taxon idref="AG018"/>
			ACTAATGACTAATCAGCCCATGCCCACACATAACTGTGCTGTCATACATTTGGTATTTTTTTATTTTGGGGGATGCTTGGACTCAGCTATGGCNNNNAAANGCCCCGANNCGGAGCATCTATTGTAGCTGGACTTAACTGCATCTTGAGCACCAGCATAATGGTAAGCATGCACATATAGTCAATGGTNNNNNNNNNNNNNNNNNNNNNNNTATCCCCCCCTCCATAAAAATTCCCCCTTAAATATTTACCACTACTTTTAACAGATTTTTCCCTAGTTACTTATTTTAAATTTCCACACTTTCAATACTCAAATTAGCACTCCATATAAAGTCAATATATAAANNNNNNNNNNNNNNNNNCGTTGATGTAGCTTAATCCAAAGCAAGGCACTGAAAATGNNTAGATGAGTCTCCCAACTCCATAAACACATAGNTTTNNTCCCANNCTTCCTGTTGACTCTTAATAAACTTACACATGCAAGCATCTACGCCCCAGTNNNNNNNNNNNNNNNNNNNNNNNNNNNNNNNNNNGNTGGCATCAAGCACANANCNNGTAGCTCACGACGCCTTGCTTAACCACACCCCCACGGGAAACAGCAGTGACAAAAATTAAGCCATAAACGAAAGTTTGACTAAGTTATATTAATCAGGGTTGGTAAATCTCGTGCCAGCCACCGCGGTCATACGATTAACCCAAGCTAACAGGAATACGGCGTAAAACGTGTTAAAGCACCACATTNAATAGGGTTAAATTTTAATTAAGCTGTAAAAAGCCATGATTAAAATAAAAATAAATGACGAAAGTGACCCTACAATAGCCGATGCACTATAGCTAAGACCCAAACTGGGATTAGATACCCCACTATGCTTAGCCCTAAACACAGATAATTACATAAACAAAATTATTTGCCAGAGTACTACCAGCAACAGNTTAAAACTCAAAGGANTTGNCGGNGCTTTATATCCCTCTAGAGGAGCCTGTTCTGTAATCGATAAACCCCGATAAACCTCACCAGTTCTTGCTAATACAGTCTATATACCGCCATCTTCAGCAAACCCTAAAAAGGAAAAAAAGTAAGCGCAATCATGATACATAAAAACGTTAGGTCAAGGTGTAACCTATGAAATGGAAAGAAATGGGCTACATTNTCTACACTAAGAGAACCAAGCACGAAAGTTATTATGAAATTAGTAACCAAAGGAGGATTTAGCAGTAAACTNNNNNNNNNNNNNTTAGTTGAATTAGGCCATGAAGCACGCACACACCGCCCGTCACCCTCCTCAAATAGATTCAATGCNNNNNNNNNNNNNNNNACGCACTAGCTATATGAGAGGAGACAAGTCGTAACAAGGTAAGCATACTGGAAAGTGTGCTTGGATAAATCAAGATATAGCTTAAACAAAGCATCCAGTTTACACCTAGAAGACTTCATTCATTATGAATATCTTGAACTAAATCTAGCCCAAAAACACCCTCTTAACTAAACTACCAAAATAAAATAAAACAAAACATTTAATCCCAATTTAAAGTATAGGAGATAGAAATCTAGAATATGGCGCTATAGAGAAAGTACCGCAAGGGAACGATGAAAGAAAAACTAAAAGTACAAAAAAGCAAAGATTATCCCTTGTANNTTTTGCATAATGAATTAACTAGTATAAGACTTAACAAAATGAATTTCAGCTAAGCAACCCGAAACCAGACGAGCTACTTACAAACAGTTTATCAAGAACTAACTCATCTATGTGGCAAAATAGTGAGAAGATTTGTAAGTAGAGGTGANATGCCTAACGAGCCTGGTGATAGCTGGTTGTCCAGNTAATGAATCTTAGTTCAGCTTTAAAGATACCAAAAATTCAAATAAATCTCACTGTAACTTTAAAAGTTAGTCTAAAAANNNNNAGCCTTTTAGAAACGGATACAACCTTGACTAGAGAGTAAAATCTAACACTACCATAGTAGGCCTAAAAGCAGCCACCAATTGAGAAAGCGTTAAAGCTCAACAACAAAAATTAAACAGATCCCAACAACAAGTAATTAACTCCTAGCCCCAATACTGGACTAATCTATTATTGAATAGAAGTAATAATGTTAATATGAGTAACAAGAAAAACTTTCTCCTTGCATAAGTCTAAGTCAGTACCTGATAATACTCTGACCATTAACAGCTAATAAAAATAACCCAACAATAAACAATTTATTAACTATACTGTTAATCCAACANAGGAGTGCATCTAAGGAAAGATTAAAAGAAGTAAAAGGAACTCGGCAAACACAAACCCCGCCTGTTTACCAAAAACATCACCTCCAGCATCCCTAGTATTGGAGGCANTGCCTGCCCAGTGACAACTGTTTAACGGCCGCGGTATCCTGACCGTGCAAAGGTAGCATAATCATTTGTTCTCTAAATAAGGACTTGTATGAATGGCCACACGAGGGTTTTACTGTCTCTTACTTCCAATCAGTGAAATTGACCTTCCNNTGAAGAGGNGGGAATACATAAATAAGACGAGAAGACCCTATGGAACTTTAACTAACCAACCCAAAGAAAATAAATTTAACCATTGAGGAACAACAANAATCTCCATGAGTTGGTAGTTTCGGTTGGGGTGACCTCGGAGAATAAAAAATCCTCCGAGCGATTTTAAAGACTAGACCCACAAGTCAAATNACTCTATCGCTCATTGATCCAAAAATTTGATCAACGGAACAAGTTACCCTAGGGATAACAGCGCAATCCTATTTAAGAGTCCATATCGACAATAGGGTTTACGACCTCGATGTTGGATCAGGACATCCTGATGGTGCAACCGCTATCAAAGGTTCGTTTGTTCAACGATTAAAGTCCTACGTGATCTGAGTTCAGACCGGAGCAATCCAGGTCGGTTTCTATCTATTACGTATTTCTCCCAGTACGAAAGGACAAGAGAAATAANGCCAACTTTAAATTAAGCGCCTTAAAACAACTAATGACAGCGTCTCAATTAACAACACAAAACCCTGCCNTAGAANANNNNNNNNNNNNNNNNGCAGAGCCCGGTAATTGCGTAAAACTTAAACTTTTATACCCAGAGATTCAAATCCTCTCCTTAACAAAATGTTCATAATTAACATCTTAATACTTATCATTCCTATCTTATTGGCCGTAGCATTCCTCACATTAGTAGAACGAAAAGTTCTAGGCTACATANAACTCCGAAAAGGTCCAAATGTCGTAGGCCCATATGGCCTACTCCAACCCATCGCCGATGCAATCAAGCTTTTCATCAAAGAACCATTACGACCTGCCACGTCTTCAGCCTCAATATTTATCCTAGCGCCCATTTTAGCTCTAGGCCTAGCCTTAACCATGTGAATTCCCCTACCAATACCCTATCCTCTTATTAACATAAACCTAGGAGTCCTATTTATACTAGCCATATCAAGCCTAGCCGTGTACTCCATCCTCTGATCAGGCTGAGCTTCCAACTCAAAATACGCACTAATCGGAGCCCTACGAGCAGTAGCACAAACAATCTCATATGAAGTAACACTAGCAATTATCCTACTATCAGTACTCCTAATAAGTGGATCCTTTACCCTCTCCACATTAATTATTACACAAGAACAAATATGGCTAATCCTCCCAGCATGACCTCTAGCAATAATATGATTTATCTCAACATTAGCAGAAACAAACCGAGCTCCCTTTGATCTAACTGAAGGAGAATCAGAGCTAGTCTCGGGCTTCAACGTAGAATATGCAGCAGGACCATTTGCCCTCTTCTTCATAGCAGAGTACGCAAATATCATCATAATAAACATATTTACAGCAATTCTATTTCTAGGAACATCCCACAACCCACACATACCAGAACTCTACACAATCAACTTTATCATCAAATCCCTGCTACTCACAATATTATTCCTATGAATCCGAGCATCCTACCCTCGATTCCGCTATGACCAACTGATACACTTACTATGAAAAAATTTCCTGCCCCTAACACTAGCCCTATGCATATGACACGTATCACTGCCCATCCTTACATCAGGCATCCCACCACAAACATAAGAAATATGTCTGAAAAAAGAGTTACTTTGATAGAGTAAATANNNNNNNNNNNNNNNNNNNNNNNNNNNNNNNNNNNNNAATTGAACCTACTCCTAAGAATCCAAAACTCTCCGTGCTCCCAATTACACCAAATTCTATTAGTAAGGTCAGCTAATTAAGCTATCGGGCCCATACCCCGAAAATGTTGGTTCATACCCTTCCCGTACTAATAAACCCAATTATCTTTACTACTATTTTATTAACCATTATACTAGGAACCATTATTGTCATAATTAGTTCTCACTGACTACTTGTCTGAATCGGATTTGAAATAAATATACTCGCCATTATCCCCATCATAATAAAAAACCACAACCCACGAGCTACAGAAGCATCAACTAAATATTTTCTAACTCAATCAACAGCNTCAATACTACTAATAATAGCCGTCATCATTAACCTAATATTCTCAGGCCAATGAACCGTAATAAAATTATTTAACCCAATAGCCTCCATACTTATAACAATAGCCCTAGCTATAAAACTANGAATAGCTCCATTTCACTTCTGAGTCCCAGAAGTAACGCAGGGCATCCCTCTATCCTCAGGCTTAATCCTACTGACATGACAAAAACTAGCACCTATATCTGTACTTTACCAAATCTTCCCATCAATTAACCTAAACTTAATTCTGACCCTATCAATTCTATCAATCCTAATTGGAGGCTGAGGAGGACTAAACCAAACACAACTCCGAAAAATCATAGCCTACTCATCAATCGNTCACATGGGCTGAATAACAGCAGTACTACCATACAACCCCACTATAACATTACTAAACTTAACCATCTACATTATTATAACTTCCACTATATTCACCATATTTATAGCCAATTCCACCACCACCACCCTATCATTATCACACACATGAAATAAAACACCCATTATAACCATCCTAATCCTCGCTACTCTCCTATCCATAGGAGGACTCCCTCCCCTATCAGGCTTTATACCAAAATGAATAATCATCCAAGAAATAACAAAAAACAATAGCATCATTCTACCTACTTTCATAGCAATCACAGCTCTACTAAACTTATATTTTTATATACGACTCACATATTCTACTGCANTAACAATATTCCCCTCTACAAACAACATAAAAATAAAATGACAATTTCCCCTTATAAAAAAAATAACCTTTCTACCAACAATAGTCGTATTATCTACTATAACACTACCGCTCACACCAATATTATCAGTATTAGAATAGGAATTTAGGTTAAACAGACCAAGAGCCTTCAAAGCCCTAAGCAAGTACAATTTACTTAATTCNTGATAAGGATTGCAAGACTACACCTTACATCAATTGAATGCAAATCAACCACTTTAATTAAGCTAAATCCTCACTAGACTGGTGGGCTCCACCNCCACGAAACTTTNGTTAACAGCTAAATACCCTAATTAATCAGGCTTCAATCTACTTCTCCCGCCGCAAGAAAAAAAAGGCGGGAGAAGCCCCGGCAGAATTGAAGCTGCTTCTCTGAATTTGCAATTCAACGTGTAAACTCACCACAGGGCTTGGTAAAAAGAGGAGTCANNNNNNNNNNNNNNNNNNNNNNNNNNNNTGNTTTACTCAGCCATTTTACCCATGTTCATTAACCGCTGACTATTCTCAACCAACCATAAAGATATCGGTACCCTTTATCTACTATTTGGAGCCTGGGCCGGTATAGTAGGAACAGCTCTAAGCCTTCTAATTCGCGCTGAATTAGGCCAACCCGGAACCCTGCTCGGAGACGACCAAATCTACAACGTAGTTGTAACCGCANNNGCATTTGTAATAATCTTCTTTATANTAATGCCAATTATAATTGGAGGGTTCGGTAACTGACTTGTTCCTCTAATAATTGGCGCTCCCGACATGNCATTCCCCCGAATAAACAACATAAGCTTCTGACTCCTCCCTCCCTCATTTCTACTGCTCCTCGNNNNNNNNNNNNNNNNNNNNNNNNNNNGAACAGGCTGAACCGTGTACCCTCCCNNNNNNNNNNNNNNNNNNNNNNNNNNNNNNNNNNTAGATCTAACCATCTTCTCTTTGCACTTAGCAGGAGTTTCCTCTATTTTAGGAGCCATCAACTTCATTACAACAATTATCAACATAAAGCCCCCCGCAATGTCACAGTACCAAACNCCTTTGTTCGTATGATCCGTAATAATCACCGCCGTACTATTACTCCTCTCACTCCCTGTATTAGCAGCNNNNNNNNNAATGCTGTTAACAGATCGGAACCTAAATACAACCTTCTTCGACCCAGCAGGAGGAGNAGACCCCATTTTATACCAACACTTATTCTGATTCTTTGGACACCCCGAAGTCTATATTTTAATTTTACCTGGATTTGGAATAATCTCCCATATTGTAACCTACTACTCAGGAAAAAAAGAACCATTCGGATATATAGGAATAGTCTGAGCTATAATGTCAATCGGATTTTTAGGTTTCATCGTATGAGCTCACCATATATTNACANNNNNNNNNNNNGNNGNCNNNNNAGCCNANTTCACATCGGCTACTATAATTATTGCTATTCCAACCGGAGTAAAAGTTTTCAGCTGACTGGCAACACTTCATGGAGGTAATATCAAATGGTCNNNNNNNNNNNNNNNNNNNCTAGGCTTTATTTTCTTATTTACAGTAGGGGGTTTAACCGGAATTGTCCTAGCTAACTCTTCTCTCGATATTGTTCTTCACGATACATATTACGTTGTCGCACACTTCCACTATGTTTTATCAATAGNAGCTGTATTTGCTATTATAGGGGGATTTGTTCATTGATTCCCACTATTCTCAGGTTATACTCTCAATGATACATGAGCCAAAATCCACTTCGCAATTATGTTTGTAGGCGTCAATATGACCTTCTTCCCACAACACTTTCTAGGACTATCTGGCATGCCTCGACGATACTCCGACTACCCNNATGNATATANAATATGAAATANNGTCTCATCAATGGGCTCATTCATTTCTCTAACAGCAGTTATACTAATAGTTTTCATCATCTGAGAAGCATTCGCATCTAAACGAGAAGTTTTAACTGTAGACCTAACCACGACAAATCTAGAATGATTAAACGGATGCCCTNCACCATATCACACATTTGAAGAACCCACCTATGTCAACCTAAAATAAGAAAGGAAGGAATCGAACCCCCTACTATTGGTTTCANNCCAACATCATAANNNNTATGTCTCTCTCAATAAACGAGGTGTTAGTAAAACATTATATAACTTTGTCAAAGTTAAGTTACAAGTGAAAACCCTGTANACCTCATATGGCATATCCCATACAACTAGGCTTCCAAGATGCTACATCACCAATCATAGAAGAACTGCTTCACTTTCATGATCACACGCTAATAATTGTCTTCTTAATTAGCTCATTAGTACTTTACATTATCTCACTAATACTAACAACAAAACTAACTCATACAAGCACAATAGATGCACAAGAAGTAGAGACAATTTGAACCATTTTGCCCGCTATTATTTTAATCCTAATTGCTCTTCCTTCTTTACGAATTCTATACATAATGGATGAAATTAATAACCCATNCCTTACGGTAAAAGCAATAGGACATCAGTGATACTGAAGCTATGAATATACAGATTATNANGACTTAAGCTTCGACTCCTACATAATTCCAACATCAGAATTAAAGCCAGGGGAATTACGACTATTAGAAGTCGATAATCGAGTTGTATTGCCAATAGAAATAACAATCCGAATACTAGTCTCCTCTGAAGATGTACTACACTCATGAGCCGTGCCTTCTCTAGGACTGAAAACAGATGCAATCCCAGGCCGTCTGAACCAAACAACCCTTATATCGACCCGTCCAGGCCTNNNCTATGGTCAGTGTTCAGAAATCTGCGGATCAAACCATAGTTTCATGCCCATTGTCCTTGAATTAGTTCCACTGAAGTATTTTGAAAAATGATCTGCGTCAATATTATAAAATCACTAAGAAGCTATATAGCACTAACCTTTTAAGTTAGAGATTGAGAGCAGTATGCNNNNNTTGGTGACATGCCACAACTAGACACGTCAACATGACTGACAATAATCTTATCAATATTCTTGACCCTCTTTATTATCTTTCAATTAAAAATTTCAAAACACAACTTTTACTACAATCCAGAACTAACATCAACAAAAATATTAAAACAAAACACCCCTTGAGAAACAAAATGAACGAAAATTTATTTGCCTCTTTTATTACCCCTATAATTCTAGGTCTCCCTCTCGTAACTCTTATCGTACTATTTCCCAGCCTACTATTCCCAACATCAAATCGATTAGTGAACAATCGCTTTGTAGCCCTCCAACAATGAATGCTTCAACTTGTATCAAAACAAATAATGAGTATCCACAACCCCAAAGGACAAACATGAACATTAATATTAATATCTTTAATCCTATTTATTGGATCAACAAACCTATTAGNCCTGTTACCCCATTCATTCACACCAACAACACAACTATCAATAAACCTAGGCATAGCCATTCCCCTGTGAGCAGNAGCCGTAATTACAGGATTCCGCAATAAAACTAAAACATCACTTGCCCATTTCTTACCACAAGGAACACCAACTCCACTAATCCCAATACTAGTAATTATCGAAACTATCAGCCTTTTTATTCAACCTATAGCCCTCGCCGTGCGGTTAACAGCCAACATCACTGCAGGACATCTATTAATTCACTTANNNNNNNNNNNNNCACTTGCANNNNNNNNNNNNNGCNCTACAACAGCTCTAATTACATTCATCATTCTAGTCCTACNAACAATCCTAGAATTTGCAGTAGCTATAATCCAAGCCTATGTATTCACTCTTNNNNNNNNNNNNNNNNTGCACGACAACACATAATGACACACCAAACCCATGNTTATCACATAGTANNNNNNNNNNNNNNNNNNNNNNNNNNNNNNNNNNNNNNNNNNNNNNNNNNNNNNGGCTTAGCCATGTGGTTTCATTTTAACTCAACAGCTCTGCTAATAATTGGCCTAACAACAAACATACTAACAATATACCAATGATGACGGGATATTATTCGAGAAAGCACTTTCCAAGGACACCATACCCCAGCTGTCCAAAAAGGCCTCCGTTATGGAATAATCCTCTTTATTATCTCCGAAGTCCTATTCTTTACCGGATTTTTCTGAGCATTCTACCATTCAAGCCTCGCCCCCACTCCCGAACTAGGCGNNNNCTGACCCCCAACAGGCATTCATCCACTAAATCCCCTAGAAGTCCCACTGCTCAACACCTCTGTCCTATTGGCCTCCGGAGTTTNTATTACCTGAGCCCATCATAGTCTAATAGAAGGAGACCGAAACCATATATTACAAGCCCTATTTATCACCATCACATTAGNANTNNNNNNNNNNNNNNNNNNNNNNNNNNNNNNNTATGAGGCACCCTTTACTATCTCCGACGGANTCTACGGCTCAACTTTTTTCGTAGCCACAGGCTTNNNNNNCNNNNATGTCATCATTGGATCCACCTTCTTAATTGTCTGCTTTTTCCGCCAACTAAAATTCCATTTCACTTCTAACCACCACTTCGGCTTTGAAGCCGCTGCCTGATACTGACATTTCGTAGACGTAGTTTGACTTTTCCTCTATGTTTCTATCTATTGATGAGGCTCCTATTCTTTTAGTATTAATCAGTACAGCTNACTTCCAATCAGCTAGTTTCGGTCTAGCCCGAAAAAGAATAATAAATCTAATACTAGCCCTCCTGACCAATTTTACACTAGCTACTCTACTTGTCATTATCGCATTCTGACTTCCCCAACTAAATGTATATTCTGAGAAGACAAGTCCATACGAATGTGGATTCGACCNCATANNNNNNNNNNGNCTTCCCTTCTCCATAAAATTCTTTCTAGTAGCCATCACATTCCTCTTATTTGATCTAGAAATTGCACTCCTCTTACCACTACCATGAGCCTCACAAACAACAAACCTAAACACAATGCTTACCATAGCCCTCTTCCTAATTATCCTGCTAGCTNTAAGNCTAGCCTACGAATGAACTCAAAAAGGACTGGAATGAACCGAATATGGTACTTAGTTTAAAATAAAATAAATGATTTCGACTCATTAGATTATGATTTAATTCATAATTACCAAATGTCTATAGTACACATAAATATTATAATAGCATTCGCAGTATCTCTTGCAGGACTACTAATATATCGATCCCACCTAATATCTTCCCTNNNNNNNNNNNNNNNNNNNATATTATCCCTATTCGTTATAGCAGCTCTAACAATCCTCAATTCACATTTTACATTAGCTAGCATAATACCCATTATCCTACTAGTTTTCGCAGCCTGTGAAGCAGCCCTAGGTCTATCCCTACTAGTAATAGTATCANNTANANNCNGTACTGATTACGTACAAAATCTCAACCTACTCCAATGCTAAAATACATNATTCCAACAATCATACTTATGCCCCTAACCTGAATATCAAAAGGTAATATAATCTGAGTTAACTCCACAGCACACAGCCTACTAATTAGCTTTACAAGCCTTCTCCTTATAAATCAGTTTGGTGACAATAGCCTCAATTTTTCACTAGTATTTTTCTCTGACTCCCTATCTACTCCGCTACTAATTTTAACCATATGGCTTCTTCCCCTNATACTAATAGCTAGCCAACATCACCTATCAAAAGAAAACCTAACCCGAAAAAAACTATTCATCACTATACTAATTTTACTACAACTATTTCTAATCATAACCTTTACCGCCATAGAACTAATCTTCTTTTATATCCTATTTGAAGCAACACTAGTACCAACACTTATTATTATTACCCGATGGGGAAACCAAATAGAACGTCTAAACGCCGGACTCTATTTCCTATTCTACACATTAGCTGGCTCCTTACCCCTACTAGTCGCACTAATTTATATCCAAAANATAGTAGGATCCCTAAATTTCCTAATACTCCAATATTGAGTACAACCTATGCATAGCTNNNNNNNNNNNNNNNNNNNNNNNNNNNNNNNNNNNNNNNNNNNNNTAGTAAAAATACCATTATACGGCCTTNNNNNNNNNNTNNNNNNNNNNNNNNTAGAAGCCCCCATCGCAGGCTCCATAGTCCTGGCAGCAATCCTACTAAAGCTAGGAGGGTACGGTATGCTACGAATCACACTAATTCTAAACCCTATAACCGACTTTATAGCATACCCATTCATTATACTCTCCTTATGAGGCATAATCATAACCAGCTCAATCTGCCTCCGTCAAACGGACCTAAAATCACTCATTGCATACTCCTCTGTAAGCCACATAGCGCTCGTCATCGTAGCTATCCTTATCCAAACACCTTGAAGTTACATAGGAGCAACCGCCCTNATGATTGCCCATGGCCTCACATCCTCCATACTTTTCTGTCTAGCAAACTCAAACTACGAACGAATCCACAGCCGAACTATAATTCTAGCTCGAGGCCTACAAACGCTCCTTCCACTAATAGCCACCTGATGACTACTAGCAAGTCTAACCAACCTAGCTTTACCCCCAACAATCAACTTAATTGGAGAACTATTTGTAATAATGTCAACCTTTTCATGGTCTAACATTACAATTATTCTAATAGGAATAAATATAGTAATCACCGCCCTATACTCTCTATATATACTAATTATAACCCAACGAGGAAAATACACCCACCACATTAATAATATCTCACCTTCCTTTACACGAGAAAATGCACTCATATCACTGCACATCTNNNNNNNNNTACTCCTATCCCTAAACCCAAAAATTATTCTAGGACCTCTATACTGTAAATATAGTTTAACAAAAACATTAGATTGTGAATCTNACAATAGAAACTCATTACCTTCTTATTTACCGAAAAAGTATGCAAGAACTGCTAATTCTATGCTCCCATACTTAACAGTATGGCTTTTTCGAACTTTTAAAGGATAGTAGTCATCCGTTGGTCTTAGGAACCGAAAAATTGGTGCAACTCCAAATAAAAGTAATAAACATATTCTCCTCGTTCTCACTAGTTACTTTACTCCTACTAACAATACCCATTATAACAACAAGCCTTAACACCTACAAATCTTCCAACTACCCGCTCTACGTAAAAACAACTATCTCATATGCCTTCATTACCAGCATAATTCCCACAATAATATTTATTCACTCAGGCCAAGAACTAATTATTTCAAACTGACACTGATTAACTATCCAAACCCTCAAACTATCTCTCAGCTTTAAAATAGACTATTTCTCAATAATATTCGTCCCAGTAGCACTATTCGTCACATGATCTATCATAGAATTCTCAATATGATACATACACTCAGACCCCAACATTAACAAATTCTTCAAATACTTACTCCTATTCCTCATCACTATGATAATCCTTGTAACCGCAAATAACCTATTCCAACTATTCATCGGCTGAGAAGGTGTCGGAATCATATCATTTCTACTCATCGGATGATGGTACGGACGAGCAGACGCAAATACAGCAGCTCTACAAGNAGTTTTATATAACCGCATCGGCGACATTGGTTTTATCCTAGCAATAGCATGATTTCTAACAAACCTAAATACCTGAGATCTCCAACAGATCTTCATACTAGACCCAAACAACTCAAATANACCCTTGATCGGANTAGTACTAGCTGCAACCGGAAAATCCGCCCAATTTGGCCTCCACCCATGACTTCCCTCTGCAATAGAAGGCCCAACTCCCGTCTCAGCACTACTTCATTCAAGCACAATNNNNNNNNNNNNNNNNNNCCTACTAATCCGCTTTTACCCACTCACAGAAAATAACAAACACATTCAATCCATTACATTATGCCTAGGAGCCATTACCACATTATTTACAGCGATATGCGCTCTCACCCAAAATGATATTAAGAAAATCATCGCCTTCTCTACATCTAGCCAACTGGGCCTNNNNNNNNTANNNNNTGGCATTAACCAACCCTACCTAGCATTTCTCCACATCTGCACCCACGCCTTTTTCAAAGNTATACTATTTATATGCTCCGGTTCCATAATTCACAGCCTAAACGACGAACAAGACATCCGAAAAATAGGAGGCCTATTTAAAGCCATACCATTTACTACAACANNNCTCATTGTTGGCAGTCTCGCATTAANAGGAATACCCTTCCTCACAGGATTCTACTCCAAAGACCTAATCATCGAAGCCGCCAACACGTCTTATACCAACGCCTGAGCCCTTTTAATAACATTAATCGCCACCTCTTTCACAGCCATTTACAGCACCCGTATCATCTTCTTCGCATTCCTAGGACAACCCCGATTTTCTACCCTAATTAACATCAACGAAAACAACCCCTTCCTAATCAACTCTATCAAACGCTTGCTAATCGGANNNCTCTTCGCAGGGTATATTATCTCCAACAACATTCCCCCAACAACAGTCCCCCAAATAACTATGCCCTACTATCTAAAAACAACAGCCCTAATCGTTACAATCCTAGGNTTCACCTTAGNCCTAGAAATTAGCAACATAACTAAAAACCTAAAATTTCACTACCCCTCAAACGCCTTCAAATTCTCCACCTTACTAGGATACTNCCCTACAATTATACATCGCCTAGCTCCATACATAAATCTATCAATAAGCCAAAAATCAGCATCCTCCCTTCTAGACCTAATCTGACTAGAAGCCATTCTACCAAAAACCATTTCACTCGCTCAAATAAAAGCATCTACCCTGGTTACAAACCAAAAAGGCCTAATCAAACTATNNNNNCTCTNTTTCCTAATTACAATTCTCATTAGCATAATCCTATTTAATTTCCACGAGTAATTTCCATAATAACCACAACACCAATAAATAAAGACCACCCAGTTACAATAACTAATCAAGTACCATAACTGTATAAAGCTGCAATCCCCATGGCCTCCTCACTAAAAAACCCAGAATCCCCCGTATCATAAATTACCCAATCCCCTAAACCATTAAACTCAAACACAATCTCTACCTCCTTATCCTTTAATACATAATAAACCATAAAAAACTCTATCAACAAGCCAGTAATAAATGCCCCTAAAACAGCCTTATTAGAAAGTCAAATCTCAGGGTACTGTTCCGTAGCCATAGCCGTTGTATAACCAAAAACCACCATCATACCCCCCAAATAAATTAAAAAAACCATTAACCCCAGAAAAGACCCACCAAAATTCAACACAATCCCACAACCAACCCCACCACTCACAATTAACCCCAACCCCCCATAAATAGGTGAAGGTTTNGAAGAGAACCCTACGAAACCAATCACAAAGATAACACTTAAAATAAATACAATGTATANNNNNNNNNNNNNNNNNTGGAATCCAACCATGACCAATGATATGAAAAACCATCGTTGTCATTCAACTACAAGAACACTAATGACTAATATTCGAAAATCCCATCCACTAATAAAAATTGTAAATAACGCATTCATTGACCTTCCAGCTCCATCAAACATTTCATCATGATGAAACTTCGGCTCCCTCCTGGGAGTATGCTTAATCCTACAAATCCTCACAGGCTTATTCCTAGCAATACACTACACATCCGATACAACAACAGCATTCTCCTCCGTTGCCCATATCTGCCGAGANNNNNNNNNNNNCTGAATTATCCGNTNNATACACGCAAACGGAGCTTCAATATTCTTTATCTGCTTATATATGCACGTANGACGGGGCCTATATTACGGGTCTTACACCTTCCTAGAAACATGAAATATCGGAGTAATCCTTCTACTTACAGTAATAGCTACAGCATTCATAGGATACGTACTACCATGAGGACAAATNTCATTTTGAGGAGCAACAGTCATTACCAACCTCNTATCAGCAATCCCATACATCGGCACAAATTTAGTCGAATGAATTTGAGGTGGGTTCTCAGTAGACAAAGCAACCCTCACCCGATTCTTCGCTTTCCACTTTATCCTCCCATTTATTATCACAGCAATTGCCATAGTCCACCTATTATTCCTCCACGAAACAGGCTCCAACAATCCAACAGGAATCCCCTCAGACGTAGACAAAATTCCATTTCACCCCTACTATACCATTAAAGACATCTTAGGAGCCTTATTACTAATTCTAGCCCTAATACTACTGGTACTATTNACACCNGACCTCCTCGGAGACCCAGATAACTACACCCCAGCAAATCCACTCAATACACCTCCCCACATCAAACCCGAATGATACTTNNNATTTGCATACGCAATTTTACGATCAATCCCCAATAAACTAGGANGAGTACTAGCCCTAGCTTTCTCTATCCTAATCCTTGCCCTCATTCCCCTACTGCATACCTCCAAACAACGAAGCATAATTTTCCGACCACTCAGCCAATGCCTATTCTGAACTCTAGTAGCAGACCTACTAACACTCACATGAATCGGAGGACAACCAGTNNNNNNNNNATANNNTATCATTNGACAACTAGCATCTATTATATACTTCCTTCTCATTCTAGTACTAATACCAACAGCCGGCACAATTGAAAACAAGCTACTAAAATGAAGACAGGTNTTTGTANTACATCCAATACACTGGTCTTGTAAACCAGAAAAGGAGAACAACTAGCCTCCCTAAGACTCAAGGAAGAAACTACAGTCTCACCGTNAACCCCCAAAGCTGAAGTTCTATTTAAACTATTCCCTG
		</sequence>
		<sequence>
			<taxon idref="MS058"/>
			ACTAATGGCTAATCAGCCCATGCNCACACATAACTGTGCTGTCATACATTTGGTATTTTTTTATTTTGGGGGATGCTTGGACTCAGCTATGGCCGTCAAAGGCCCCGACCCGGAGCATATATTGTAGCTGGACTTAACTGCANCTTGAGCACCAGCATAATGGTAAGCATGCACATATAGTCAATGGTTACAGGACATAAACTGTATTATATATCCCCCCCTCCATAAAAATTCCCCCTTAAATACTTACNACTGCTTTTAACAGATTTTTCCCTAGTTACCTATTTAAATTTTCCACACTTTCAATACTCAAATTAGCNCTCCATATAAAGTCAATATATAAACGCAGGNCCCCCCCCCCCGTTGATGTAGCTTAACCCAAAGCAAGGCACTGAAAATGCCTAGATGAGTCTCCCAACTCCATAAACACATAGGTTTGGTCCCAGCCTTCCTGTTGACTCTTAATAAACTTACACATGCAAGCATCTACACCCCAGTGAGAATGCCCTCTAGGTTGTTAAAACTAAGAGGAGCTGGCATCAAGCACACACCCCGTAGCTCACGACGCCTTGCTTAACCACACCCCCACGGGAAACAGCAGTGACAAAAATTAAGCCATAAACGAAAGTTTGACTAAGTTATATTAATTAGGGTTGGTAAATCTCGTGCCAGCCACCGCGGTCATACGATTAACCCAAGCCAACAGGAATACGGCGTAAAACGTGTTAAAGCACCACATCAAATAGGGTTAAATTTTAATTAAGCTGTAAAAAGCCATGATTAAAATAAAAATAAATGACGAAAGTGACCCTACAACAGCCGATGCACTATAGCTAAGACCCAAACTGGGATTAGATACCCCACTATGCTTAGCCCTAAACACAGATAATTACATAAACAAAATTATTTGCCAGAGTACTACCAGCAACAGCTTAAAACTCAAAGGACTTGGCGGTGCTTTATATCCTTCTAGAGGAGCCTGTTCTATAATCGATAAACCCCGATAAACCTCACCAGTTCTTGCTAATACAGTCTATATACCGCCATCTTCAGCAAACCCTAAAAAGGAAAAAAAGTAAGCGCAATCATGATACATAAAAACGTTAGGTCAAGGTGTAACCTATGAAATGGAAAGAAATGGGCTACATTCTCTACATCAAGAGAACCAAGCACGAAAGTTATTATGAAATTNATAACCAAAGGAGGATTTAGCAGTAAACTAAGAATAGAGTGCTTAGTTGAATTAGGCCATGAAGCACGCACACACCGCCCGTCACCCTCCTCAAATAGATTCAATGCATCTAACCTTATTTAAACGCACTAGCTACATGAGAGGAGACAAGTCGTAACAAGGTAAGCATACTGGAAAGTGTGCTTGGATAAATCAAGATATAGCTTAAACAAAGCATCCAGTTTACACCTAGAAGACTTCATTCATTATGAATATCTTGAACTAAATCTAGCCCNAAAATATCCTCTTAACTAAACAACTAAAATAAAATAAAACAAAACATTTAATCCCAATTTAAAGTATAGGAGATAGAAATCTAGAATATGGCGCTATAGAGAAAGTACCGCAAGGGAACGATGAAAGAAAAACTAAAAGTACAAAAAAGCAAAGATTATCCCTTGTACCTTTTGCATAATGAATTAACTAGTATAAGACTTAACAAAATGAATTTCAGCTAAGCAACCCGAAACCAGACGAGCTACTTACAAACAGTTTATCAAGAACTAACTCATCTATGTGGCAAAATAGTGAGAAGATTTGTAAGTAGAGGTGACATGCCTAACGAGCCTGGTGATAGCTGGTTGTCCAGGTAATGAATCTTAGTTCAGCTTTAAAGATACCAAAAATTCAAATAAATCTCACTGTAACTTTAAAAGTTAATCTAAAAAGGTACAGCCTTTTAGAAACGGATACAACCTTGACTAGAGAGTAAAATATAACACTACCATAGTAGGCCCAAAAGCAGCCACCAATTGAGAAAGCGTTAAAGCTCAACAACAAAAATTAAANAGATCCCAATAACAAGTAATTANCTCCTAGCCCCAATACTGGACTAATCTATTATTGAATAGAAGTAATAATGTTAGTATGAGTAACAAGAAAAACTTTCTCCTTGCATAAGTCTAAGTCAGTATCTGATAATACTCTGACCATTAACAGCTAATAAAAATAACCCAACAATAAACAATTTATTAACTATACTGTTAATCCAACACAGGAGTGCATCTAAGGAAAGATTAAAAGAAGTAAAAGGAACTCGGCAAACACAAACCCCGCCTGTTTACCAAAAACATCACCTCCAGCATCCCTAGTATTGGAGGCACTGCCTGCCCAGTGACAACTGTTTAACGGCCGCGGTATCCTGACCGTGCAAAGGTAGCATAATCATTTGTTCTCTAAATAAGGACTTGTATGAATGGCCACACGAGGGTTTTACTGTCTCTTACTTCCAATCAGTGAAATTGACCTTCCCGTGAAGAGGCGGGAATGNATAAATAAGACGAGAAGACCCTATGGAGCTTTAACTAACCAACCCAAAGAAAATAAATTTAACCATTAAGGAACAACAACAATCTCCATGAGTTGGTAGTTTCGGTTGGGGTGACCTCGGAGAATAAAAAATCCTCCGAACGATTTTAAAGACTAGACCCACAAGTCAAATCGCTCTATCGCTCATTGATCCAAGAAATTGATCAACGGAACAAGTTACCCTAGGGATAACAGCGCAATCCTATTCAAGAGTCCATATCGACAATAGGGTTTACGACCTCGATGTTGGATCAGGACATCCTGATGGTGCAACCGCTATCAAAGGTTCGTTTGTTCAACGATTAAAGTCCTACGTGATCTGAGTTCAGACCGGAGCAATCCAGGTCGGTTTCTATCTATTACGTATTTCTCCCAGTACGAAAGGACAAGAGAAATAAGGCCAACTTTAAACTAAGCGCCTTAAAACAACTAATGACAACATCTCAATTAGCAACACAAAACCCTGCCCTAGAACAGGGCTTAGTTAAGGTGGCAGAGCCCGNTAATTGCGTAAAACTTAAACTTTTATACCCAGAGATTCAAATCCTCTCCTTAACAAAATGTTCATAATTAACATCTTAATACTTATTATTCCCATCCTATTGGCCGTAGCATTCCTCACATTAGTAGAACGAAAAGTCCTAGGCTACATACAACTCCGAAAAGGTCCAAATGTCGTAGGCCCATATGGCCTACTCCAACCCATCGCCGATGCAATCAAACTTTTCATCAAAGAACCATTACGACCTGCCACGTCTTCAGCCTCAATATTTATCCTAGCACCCATTTTAGCCCTAGGCCTAGCCTTAACCATGTGAATTCCCCTACCAATACCCTATCCTCTCATTAACATAAACCTTGGAGTCCTATTTATACTAGCCATATCAAGCCTAGCCGTGTACTCCATCCTCTGATCAGGCTGAGCTTCCAACTCAAAATATGCACTAATCGGAGCCCTACGAGCAGTAGCACAAACAATCTCATATGAAGTAACACTAGCAATTATCCTACTATCAGTGCTCCTAATAAGTGGATCCTTTACCCTCTCCACACTAATTATTACACAAGAACAAATATGGCTAATCCTCCCAGCATGACCTCTAGCAATAATATGATTTATCTCAACATTAGCAGAAACAAACCGAGCCCCCTTTGATCTAACTGAAGGAGAATCAGAACTAGTCTCGGGCTTCAACGTAGAATATGCAGCAGGGCCATTTGCCCTCTTCTTCATAGCAGAGTACGCAAATATCATCATAATAAACATATTTACAGCAATTCTATTTCTAGGAACATCCCACAACCCACACATACCAGAACTCTACACAATCAACTTTATCATCAAATCCCTGCTACTCACAATATCATTCCTATGAATCCGAGCATCCTACCCTCGATTCCGCTATGACCAACTAATACACTTACTATGAAAAAATTTCCTACCCCTAACACTAGCCCTATGCATATGACACGTATCACTGCCCATCCTTACATCAGGCATCCCACCGCAAACATAAGAAATATGTCTGAAAAAAGAGTTACTTTGATAGAGTAAATAATAGAGGTTTAAACCCTCTTATTTCTAGAACTATAGGAATTGAACCTACTCCTAAGAATCCAAAACTCTCCGTGCTCCCAATTACACCAAATTCTATTAGTAAGGTCAGCTAATTAAGCTATCGGGCCCATACCCCGAAAATGTTGGTTCATANCCTTCCCGTACTAATAAACCCAATCATCTTCNCTANTNTCCTANNNNNNNNNNNNNNNNNNNNNNNNNNNNNNNNNNNNNNNNNNNNNNNNNNNNNNNNNNNNNNNNNNNNNNNNNNNNNNNNNCTCGCNATCATTCCTATCATAATAAAAAACCACAACCCACGAGCCACAGAAGCATCAACTAAATATTTTCTAACCCAATCAACAGCCTCAATACTACTAATAATAGCCGTCATCATTAACCTAATATTCTCAGGCCAATGAACCGTAATAAAATTATTTAACCCGGTAGCCTCCATACTTATAACAATAGCCCTAGCTATAAAACTAGGAATAGCTCCATTTCACTTCTGAGTCCCAGAAGTAACACAAGGCATCCCCCTATCCTCAGGCTTAATCCTACTAACATGACAAAAACTAGCACCAATATCTGTACTTTACCAAATCTTCCCATCAATTAACCTAAACCTAATTTTGACCTTATCAATTCTATCAATCCTAATTGGAGGCTGAGGAGGACTAAACCAAACACAACTCCGAAAAATTATAGCCTACTCATCAATCGCTCACATGGGCTGAATAACAGCAGTACTACCATACAACCCCACTATAACATTACTAAACTTAATCATCTACATTATTATAACTTCTACTATATTCACCATATTTATAGCCAATTCCACCACCACCACCCTATCATTATCACACACATGAAATAAAACACCCATTATAACCATCCTAATCCTCGCTACTCTTCTATCCATAGGAGGACTCCCTCCCCTATCAGGGTTCATACCAAAATGAATAATCATCCAAGAAATAACAAAAAACAACAGCATCATCCTACCCACTTTTATAGCAATCACAGCTCTACTAAACTTATACTTTTATATACGACTCACATATTCTACCGCACTAACAATGTTCCCCTCTACAAACAACATAAAAATAAAATGACAATTTCCCCTTACAAAAAAAATAACCTTCCTGCCAACAATAGTTGTATTATCTACCATAACACTACCGCTCACACCAATATTATCAGTATTAGAATAGGAATTTAGGTTAAACAGACCAAGAGCCTTCAAAGCCCTAAGCAAGTACAATTTACTTAATTCCTGCTAAGGATTGCAAGACTATACCTTACATCAATTGAATGCAAATCAACCACTTTAATTAAGCTAAATCCTCACTAGACTGGTGGGCTCCACCCCCACGAAACTTTAGTTAACAGCTAAATACCCCAATTAATCAGGCTTCAATCTACTTCTCCCGCCGCAAGAAAAAAAAGGCGGGAGAAGCCCCGGCAGAATTGAAGCTGCTTCTCTGAATTTGCAATTCAACGTGTAAACTCACCACAGAGCTTGGTAAAAAGAGGAGTCAAACCTCTATCTTTAGATTTACAGTCTAATGCTTTACTCAGCCATTTTACCCATGTTCATTAACCGCTGACTATTCTCAACCAACCATAAAGATATCGGTACCCTTTATCTACTATTTGGAGCCTGGGCCGGTATAGTAGGAACAGCTCTAAGCCTTCTAATTCGCGCTGAATTAGGCCAACCCGGAACCCTGCTCGGAGACGACCAAATCTACAACGTAGTTGTAACCGCACACGCATTTGTAATAATCTTCTTTATAGTAATGCCAATTATAATTGGAGGATTCGGTAACTGACTTGTTCCTCTAATAATTGGCGCTCCCGACATGGCATTCCCCCGAATAAACAATATAAGCTTCTGACTCCTCCCTCCCTCATTTCTACTACTCCTCGCATCCTCTATAGTTGAAGCCGGAGCAGGAACAGGCTGAACCGTGTACCCTCCCTTAGCAGGCAACCTAGCCCATGCAGGAGCCTCAGTAGATCTAACCATCTTCTCCTTACACTTGGCAGGAGTTTCCTCTATTTTAGGAGCCATCAACTTCATCACAACAATTATCAACATAAAGCCCCCCGCAATGTCACAGTACCAAACCCCTCTCTTCGTATGATCCGTAATAATTACCGCCGTACTATTACTCCTCTCACTCCCTGTGCTAGCAGCCGGCATTACAATGCTGCTAACAGATCGGAACCTAAATACAACCTTCTTCGACCCAGCAGGAGGAGGAGACCCCATCTTATACCAACACTTATTCTGATTCTTTGGGCACCCCGAAGTCTACATTTTAATTTTACCTGGATTTGGAATAATCTCCCATATTGTAACCTACTACTCAGGAAAAAAAGAACCATTCGGATATATAGGAATAGTCTGAGCTATAATGTCAATCGGATTTTTAGGTTTCATCGTATGAGCTCACCATATATTCACAGTCGGAATAGACGTCGACACACGAGCCTACTTCACATCAGCTACTATAATTATTGCTATTCCAACCGGAGTAAAAGTTTTCAGCTGACTGGCGACACTTCATGGAGGTAATATCAAATGGTCTCCTGCTATAATGTGAGCCCTAGGCTTTATTTTCTTATTTACAGTAGGGGGTTTAACTGGAATTGTCCTAGCTAACTCTTCTCTCGATATTGTTCTTCACGACACATACTACGTTGTCGCACACTTCCACTATGTTTTATCAATAGGAGCTGTATTTGCTATTATAGGAGGATTTGTTCATTGATTCCCACTATTCTCAGGTTATACTCTCAACGATACATGAGCCAAAATCCACTTCGCAATTATGTTTGTAGGCGTCAATATGACCTTCTTCCCACAACACTTTCTAGGACTATCTGGCATGCCTCGACGATACTCCGACTACCCAGATGCATATACAATATGAAATACTGTCTCATCTATNGGCTCATTCATTTCTCTAACAGCAGTCATGCTAATAGTTTTCATCATCTGAGAAGCATTTGCATCTAAACGAGAAGTCTTAACTGTAGACCTAACCACGACAAATCTAGAATGATTAAACGGATGCCCTCCACCATATCACACATTTGAAGAACCCACCTATGTCAACCTAAAATAAGAAAGGAAGGAATCGAACCCCCTACTATTGGTTTCAAGCCAACATCATAACCTCTATGTCTCTCTNAATAAACNAAGTGTTAGTAAAACATTATATAACTTTGTCAAAGTTAAGTTACAAGTGAAAACCCTGTACACCTCATATGGCATATCCCATACAACTAGGCTTCCAAGATGCTACATCACCAATCATAGAAGAACTGCTTCACTTTCATGATCACACGCTAATAATTGTCTTCTTAATTAGCTCATTAGTACTTTACATTATCTCACTAATACTAACAACAAAACTGACTCATACAAGCACAATAGATGCACAAGAAGTAGAGACAATCTGAACCATTTTGCCCGCTATTATTTTAATTCTAATTGCTCTTCCTTCTTTACGAATTCTATACATAATGGATGAAATCAATAACCCATTCCTTACGGTAAAAGCAATAGGACATCAGTGATACTGAAGCTATGAATATACAGATTATGAGGACTTAAGCTTCGACTCCTACATAATTCCAACATCAGAATTAAAGCCAGGGGAATTACGACTATTAGAAGTCGATAATCGAGTTGTACTGCCAATAGAAATAACAATCCGAATACTAGTCTCCTCTGAAGATGTACTACACTCATGAGCCGTGCCTTCTCTGGGACTGAAAACAGATGCAATCCCAGGCCGTCTGAACCAAACAACCCTTATATCGACCCGTCCAGGCCTATACTATGGTCAATGCTCAGAAATCTGCGGATCAAACCATAGTTTCATGCCCATTGTCCTTGAATTAGTTCCACTGAAGTATTTTGAAAAATGATCTGCGTCAATATTATAAAATCACCAAGAAGCTATATAGCACTAACCTTTTAAGTTAGAGATTGAGAGCAATATACTCTCCTTGGTGACATGCCACAACTAGACACGTCAACATGACTGACAATAATCTTATCAATATTCTTGACCCTCTTTATTATCTTTCAATTAAAAATTTCAAAACACAACTTTCACTACAATCCAGAACTTACATCAACAAAAATATTAAAACAAAACACCCCTTGAGAAACAAAATGAACGAAAATTTATTTGCCTCTTTTATTACCCCTATAATTTTAGGTCTCCCCCTCGTAACTCTTATCGTACTATTCCCCAGCCTACTATTCCCAACATCAAATCGATTAGTGAACAATCGCTTTGTAACCCTCCAACAATGAATGCTTCAACTTGTATCAAAACAAATAATGAGTATCCACAATCCCAAAGGACAAACATGAACATTAATATTAATATCTTTAATTCTATTTATTGGATCAACAAACCTATTAGGCCTGTTACCCCATTCATTCACACCAACAACACAACTATCAATAAACCTAGGCATAGCCATTCCCCTGTGAGCAGGAGCCGTAATTACAGGATTCCGCAACAAAACTAAAGCATCACTTGCCCATTTCTTACCACAAGGAACACCAACTCCACTAATCCCAATACTAGTAATTATCGAAACTATTAGCCTTTTTATTCAACCTATAGCCCTCGCCGTGCGGTTAACAGCCAACATCACTGCAGGACATCTATTAATTCACTTAATCGGAGGGGCTACACTTGCACTAATAAGCATTAGCACTACAACAGCTCTAATTACATTCATCGTTCTAATCCTACTAACAGTCCTAGAATTTGCAGTAGCTATAATCCAAGCCTATGTATTCACTCTTCTAGTCAGNCTATATCTGCATGACAACACATAATGACACACCAAACTCATGCTTATCACATAGTAAATCCAAGCCCTTGACCCCTTACAGGAGCTCTATCCGCCCTCTTAATAACATCCGGCTTAGCCATGTGGTTTCATTTTAACTCAACAGCCCTACTAATAATTGGCCTAACAACAAACATACTAACAATATACCAATGATGACGGGATATTATTCGAGAAAGCACNTTCCAAGGACACCATACTCCAGCTGTCCAAAAAGGCCTCCGTTATGGAATAATCCTCTTTATTATTTCCGAAGTCCTATTCTTTACCGGATTTTTCTGAGCATTCTACCATTCAAGCCTCGCCCCCACTCCCGAACTAGGCGGCTGCTGACCCCCAACAGGCATTCATCCACTAAATCCCCTAGAAGTCCCACTGCTCAACACCTCTGTCCTATTGGCCTCCGGAGTTTCTATTACCTGAGCCCATCACAGTTTAATAGAAGGAGACCGAAACCATATATTACAAGCCCTATTTATCACCATCACATTAGGAATCTACTTTACACTACTGCAAGCCTCAGAGTACTATGAAGCTCCCTTTACTATCTCCGACGGAGTCTACGGCTCAACTTTTTTCGTAGCCACAGGCTTCCACGGCCTCCACGTCATCATTGGATCCACCTTCTTAATTGTCTGCTTTTTCCGCCAACTAAAATTCCATTTCACTTCTAACCACCACTTCGGCTTTGAAGCCGCTGCCTGATACTGACATTTCGTAGACGTAGTTTGACTTTTCCTCTATGTTTCTATCTATTGATGAGGCTCCTATTCTTTTAGTATTAATCAGTACAGCTGACTTCCAATCAGCTAGTTTCGGTCTAGCCCGAAAAAGAATAATAAATCTAATACTAGCCCTCCTGACCAATTTTACACTAGCTACTCTACTTGTCATTATCGCATTCTGACTTCCCCAATTAAATGTATATTCTGAGAAGACAAGCCCATACGAATGTGGATTTGACCCCATAGGATCAGCCCGCCTTCCCTTCTCCATAAAATTCTTTCTAGTAGCCATCACATTCCTCTTATTTGACCTAGAAATTGCACTCCTCTTACCACTACCATGAGCCTCACAAACAACAAACCTAAACACAATGCTTACCATAGCCCTCTTCCTAATTATCCTGCTAGCTGTAAGCCTAGCCTACGAATGAACTCAAAAAGGACTGGAATGAACCGAATATGGTACTTAGTTTAAAATAAAATAAATGATTTCGACTCATTAGATTGTGATTTAATTCATAATTACCAAATGTCTATAGTACACATAAATATTATAATAGCATTCGCAGTATCTCTTGTAGGACTACTAATATATCGATCCCACCTAATATCTTCCCTTCTATGCTTAGAAGGAATAATATTATCCCTATTCGTTATAGCAGCTCTAACAATCCTCAATTCACATTTTACATTAGCTAGCATAATACCCATTATCCTACTAGTTTTCGCAGCCTGTGAAGCAGCCCTAGGTCTATCCCTACTAGTAATAGTATCAAATACATACGGTACTGATTACGTACAAAATCTCAACCTACTCCAATGCTAAAATATATNATTCCAACAATTATACTTATACCCCTAACCTGACTATCAAAAGGTAATATAATCTGAGTTAACTCCACAGCACACAGTCTACTAATTAGCTTTACAAGCCTTCTCCTTATAAATCAGTTTGGTGACAATAGCCTCAACTTTTCACTAATATTTTTCTCTGACTCCCTATCCACCCCACTACTAATTTTAACCATATGGCTCCTTCCCCTAATACTAATAGCTAGCCAACATCACCTATCAAAAGAAAACCTAACCCGAAAAAAACTATTCATTACTATACTAATTTTACTACAACTGTTTCTAATCATAACCTTTACCGCCATAGAACTAATCTTCTTTTATATCCTATTTGAAGCAACACTAGTACCAACACTTATTATCATTACCCGATGGGGAAACCAAACAGAACGTCTAAACGCCGGACTCTATTTCCTATTCTATACATTAGCTGGCTCCTTACCCCTATTAGTTGCACTAATTTATATCCAAAACATAGTAGGATCCCTAAATTTCCTAATACTCCAATACTGAGTACAACCTGTGCATAACTCCTGATCTAACATTTTCATATGACTAGCATGTATAATAGCCTTCATAGTAAAAATACCATTATACGGCCTCCACCTTTGATTACCCAAAGCTCACGTAGAAGCCCCCATCGCAGGCTCCATAGTCCTTGCAGCAATCCTACTAAAACTAGGAGGGTACGGTATGCTACGAATCACACTAATTCTAAACCCTATAACCGACTTTATAGCATACCCATTCATTATACTCTCCTTATGAGGCATAATCATAACCAGCTCAATCTGCCTCCGTCAAACGGACCTAAAATCACTCATTGCATACTCTTCTGTAAGCCACATAGCGCTCGTCATCGTAGCTATCCTTATCCAAACACCTTGAAGTTACATAGGAGCAACCGCTCTCATGATTGCCCATGGCCTCACATCCTCCATACTTTTCTGTCTAGCAAACTCAAACTACGAACGAATCCACAGCCGAACTATAATTCTAGCTCGAGGCCTACAAACGCTTCTTCCACTAATAGCCACCTGATGACTACTAGCAAGTCTAACCAACCTAGCTTTACCCCCAACAATCAACCTAATTGGAGAGCTATTTGTAATAATGTCAACCTTTTCATGGTCTAACATTACAATTATTCTAATGGGAGTGAATATAGTAATCACCGCCCTATACTCTCTGTATATACTAATTATAACCCAACGAGGAAAATACACCCACCACATTAATAATATCTCACCTTCATTTACACGAGAAAATGCACTCATATCGCTGCACATCTTACCTTTACTACTCTTATCCCTAAACCCAAAAATTATTCTAGGACCTCTATACTGTAAATATAGTTTAACAAAAACATTAGATTGTGAATCTAACAATAGAAACTCATTACCTTCTTATTTACCGAAAAAGTATGCAAGAACTGCTAATTCTATGCTCCCATACTTAACAGTACGGCTTTTTCGAACTTTTAAAGGATAGTAGTCATCCGTTGGTCTTAGGAACCNAAAAATTGGTGCAACTCCAAATAAAAGTAATAAACATATTCTCCTCATTCTCACTAGTTACTTTACTCCTACTAACAGTACCCATTATAATAACAAGCCTTAACACCTACAAATCTTCCAACTACCCACTCTACGTAAAAACAACTANCTCATATGCCTTCATTACCAGCATAATTCCCACAATAATATTTATTCACTCAGGCCAAGAACTAATTATCTCAAACTGACACTGATTAACTATCCAAACCCTTAAACTATCTCTCAGCTTTAAAATAGACTATTTTTCAGTAATATTTATCCCAGTAGCACTATTCGTCACGTGATCTATTATAGAATTCTCAATATGATACATACACTCAGACCCCAATATTAACAAATTCTTCAAATACCTACTCCTATTCCTCATCACTATGATAATCCTTGTAACCGCAAATAACCTATTCCAACTATTCATTGGCTGAGAAGGTGTCGGAATCATATCATTTCTACTCATCGGATGATGATACGGACGAGCAGACGCAAATACAGCAGCCCTACAAGCAGTTTTATATAACCGCATCGGCGACATTGGTTTTATCCTAGCAATAGCATGATTTCTAACAAACCTAAATACCTGAGATCTACAACAGATCTTCATACTAGACCCAGACAACTCAAACATACCCTTGATAGGACTAGTACTAGCTGCAACCGGAAAATCCGCCCAATTTGGCCTCCACCCATGACTCCCCTCTGCAATAGAAGGCCCAACTCCCGTCTCAGCACTACTTCATTCAAGCACAATGGTGGTAGCAGGTATCTTCCTATTAATCCGCTTTTATCCACTCACAGAAAATAATAAATATATTCAATCTATTACATTATGCCTAGGAGCCATTACCACGTTATTTACAGCGATATGCGCTCTCACCCAAAATGATATTAAAAAAATCATCGCCTTCTCTACATCTAGTCAACTAGGTCTTATAATGGTAACAATTGGCATTAACCAACCCTACCTAGCATTCCTCCACATCTGCACCCACGCCTTTTTCAAAGCTATACTATTTATATGCTCCGGTTCCATAATTCACAGCCTAAACGACGAACAAGACATCCGAAAAATAGGAGGCCTATTTAAAGCCATACCATTCACTACAACAGCCCTCATTGTTGGCAGTCTCGCACTAACAGGAATACCTTTCCTCACAGGATTTTACTCCAAAGACCTAATCATCGAAGCCGCCAACACGTCTTATACCAACGCCTGAGCCCTTCTAATAACATTAATCGCCACCTCTTTCACAGCCATTTATAGCACCCGTATCATCTTCTTCGCACTCCTAGGACAACCCCGATTTTCTACCCTAATTAATATCAACGAAAACAACCCCTTCCTAATCAACTCCATTAAACGCTTGCTAATCGGAAGCCTCTTCGCAGGATACATTATCTCCAACAACATTCCCCCAACAACAGTCCCCCAAATAACTATACCCTACTATCTAAAAACAACAGCCCTAATCGTTACAATCTTAGGCTTCACCTTAGCCCTAGAAATTAGCAACATAACTAAAAACCTAAAATTTCACTACCCCTCAAACACCTTCAAATTCTCCACCTTGCTAGGATATTTCCCTACAATTATACATCGCCTAGCTCCATACATAAATCTATCAATAAGCCAAAAATCAGCATCCTCCCTTCTAGACCTAATCTGACTAGAAGCCATTCTACCAAAAACCATTTCACTCGCTCAAATAAAAGCATCTACCCTGGTTACAAACCAAAAAGGCCTAATCAAACTATACTTCCTCTCTTTCCTAATTACAATTCTCATTAGCATAATCCTATTTAATTTCCACGAGTAATTTCTATAATAACCACAACACCAATAAATAAAGACCACCCAGTTACAATAACTAATCAAGTACCATAACTGTATAAAGCTGCAATCCCTATGGCCTCCTCACTAAAAAATCCGGAATCCCCTGTATCATAAATCACCCAATCCCCTAAACCATTAAACTCAAACACAATCTCTACCTCCTTATCCTTTAATACATAATAAACCATAGAAAACTCNATCAACAAGCCAGTAATAAATGCCCCTAAAACAGCCTTATTAGAAAGCCAAATCTCAGGGTACTGTTCCGTAGCCATAGCCGTTGTATAACCAAAAACTACCATCATACCCCCCAAATAAATTAAAAAAACCATTAACCCCAGAAAAGACCCACCAAAATTCAACACAATTCCGCAACCAACCCCACCACTCACAATTAACCCCAACCCCCCATAAATAGGTGAAGGCTTCGAAGAAAACCCTACGAAACCAATCACAAAGATAACACTCAAAATAAATACAATGTATAGTATCATTATTCTTACATGGAATCTAACCATGACCAATGATATGAAAAACCATCGTTGTCATTCAACTACAAGAACACTAATGACTAACCTTCGAAAATCCCATCCACTAATAAAAATTGTAAATAACGCATTCATTGACCTTCCAGCTCCATCAAACATTTCATCATGATGAAACTTCGGCTCCCTCCTGGGAATATGCTTAATCCTACAAATCCTCACAGGCCTATTCCTAGCAATACACTACACATCCGATACAACAACAGCATTTTCCTCCGTTGCCCATATCTGCCGAGACGTGAACTACGGCTGAATCATCCGATACATACACGCAAACGGAGCTTCAATATTCTTTATCTGCTTATATATGCACGTAGGACGAGGCCTATATTACGGGTCTTATACCTTCCTAGAAACATGAAATATTGGAGTAATCCTTCTACTTACAGTAATAGCTACAGCATTCATAGGATACGTACTACCATGAGGACAAATATCATTTTGAGGGGCAACAGTCATTACCAACCTCCTATCAGCAATCCCATACATCGGCACAAATTTAGTCGAATGAATTTGAGGTGGATTCTCAGTAGACAAAGCAACCCTCACCCGATTCTTCGCTTTCCACTTTATCCTTCCATTTATTATTATAGCAATTGCCATAGTCCACCTATTATTCCTCCACGAAACAGGCTCCAACAATCCAACAGGAATCTCCTCAGACATAGACAAAATTCCATTTCACCCCTACTATACCATTAAAGACACCTTAGGGGCCTTATTACTAATTCTAGCCCTAATACTACTGGTACTATTCACACCCGACCTCCTCGGAGATCCAGATAACTACACCCCAGCAAATCCACTCAATACACCTCCCCACATCAAACCCGAATGATACTTCTTATTTGCATACGCAATTTTACGATCAATCCCCAATAAACTAGGAGGAGTACTAGCCCTAGCCTTCTCTATCCTAATCCTTGCCCTCATCCCCCTACTACACACCTCTAAACAACGAAGCATAATTTTCCGACCACTCAGCCAATGCCTATTCTGAACTCTAGTAGCAGACCTACTAACACTCACATGAATCGGAGGACAACCAGTCGAACACCCATACATCATCATCGGACAAATAGCATCTATTATATACTTCCTTCTCATCCTAGTACTAATACCAACAGCCGGCACAATTGAAAACAAACTACTAAAATGAAGACAGGTCTTTGTAGTACATCTAATACACTGGTCTTGTAAACCAGAAAAGGAGAGCAACTAACCTCCCTAAGACTCAAGGAAGAAACTACAGTCTCACCGTCAACCCCCAAAGCTGAAGTTCTATTTAAACNATTCCCTG
		</sequence>
		<sequence>
			<taxon idref="MS018"/>
			ACTAATGGCTAATCAGCCCATGCTCACACATAACTGTGCTGTCATACATTTGGTATTTTTTTATTTTGGGGGATGCTTGGACTCAGCTATGGCCGTCAAAGGCCCCGACCCGGAGCATNTATTGTAGCTGGACTTAACTGCANCTTGAGCACCAGCATAATGGTAAGCATGCACATATAGTCAATGGTTACAGGACATAAACTGTATTATATATCCCCCCCTCCATAAAAATTCCCCNTTAAATATTTACCACTGCTTTTAACAGATTTTTCCCTAGTTACCTATTTAAATTTTCCACACTTTCAATACTCAAATTAGCACTCCATATAAAGTCAATATATAAACGCAGGNNCCCCCCCCCCGTTGATGTAGCTTAACCCAAAGCAAGGCACTGAAAATGCCTAGATGAGTCTCCCAACTCCATAAACACATAGGTTTGGTCCCAGCCTTCCTGTTGACTCTTAATAAACTTACACATGCAAGCATCTACACCCCAGTGAGAATGCCCTCTAGGTTGTTAAAACTAAGAGGAGCTGGCATCAAGCACACACCCCGTAGCTCACGACGCCTTGCTTAACCACACCCCCACGGGAAACAGCAGTGACAAAAATTAAGCCATAAACGAAAGTTTGACTAAGTTATATTAATCAGGGTTGGTAAATCTCGTGCCAGCCACCGCGGTCATACGATTAACCCAAGCCAACAGGAATACGGCGTAAAACGTGTTAAAGCACCACATCAAATAGGGTTAAATTTTAATTAAGCTGTAAAAAGCCATGATTAAAATAAAAATAAATGACGAAAGTGACCCTACAACAGCCGATGCACTATAGCTAAGACCCAAACTGGGATTAGATACCCCACTATGCTTAGCCCTAAACACAGATAACTACATAAACAAAATTATTTGCCAGAGTACTACCAGCAACAGCTTAAAACTCAAAGGACTTGGCGGTGCTTTATATCCTTCTAGAGGAGCCTGTTCTATAATCGATAAACCCCGATAAACCTCACCAGTTCTTGCTAATACAGTCTATATACCGCCATCTTCAGCAAACCCTAAAAAGGAAAAAAAGTAAGCGCAATCATGATACATAAAAACGTTAGGTCAAGGTGTAACCTATGAAATGGAAAGAAATGGGCTACATTCTCTACATCAAGAGAACCAAGCACGAAAGTTATTATGAAATTAATAACCAAAGGAGGATTTAGCAGTAAACTAAGAATAGAGTGCTTAGTTGAATTAGGCCATGAAGCACGCACACACCGCCCGTCACCCTCCTCAAATAGATTCAATGCATCTAACCTTATTTAAACGCACTAGCTACATGAGAGGAGACAAGTCGTAACAAGGTAAGCATACTGGAAAGTGTGCTTGGATAAATCAAGATATAGCTTAAACAAAGCATCCAGTTTACACCTAGAAGACTTCATTCATTATGAATATCTTGAACTAAATCTAGCCCNAAAATATCCTCTTAACTAAACAACTAAAGTAAAATAAAACAAAACATTTAATCCCAATTTAAAGTATAGGAGATAGAAATCTAGAATATGGCGCTATAGAGAAAGTACCGCAAGGGAACGATGAAAGAAAAACTAAAAGTACAAAAAAGCAAAGATTATCCCTTGTACCTTTTGCATAATGAATTAACTAGTATAAGACTTAACAAAATGAATTTCAGCTAAGCAACCCGAAACCAGACGAGCTACTTACAAACAGTTTATCAAGAACTAACTCATCTATGTGGCAAAATAGTGAGAAGATTTGTAAGTAGAGGTGACATGCCTAACGAGCCTGGTGATAGCTGGTTGTCCAGGTAATGAATCTTAGTTCAGCTTTAAAGATACCAAAAATTCAAATAAATCTCACTGTAACTTTAAAAGTTAATCTAAAAAGGTACAGCCTTTTAGAAACGGATACAACCTTGACTAGAGAGTAAAATATAACACTACCATAGTAGGCCCAAAAGCAGCCACCAATTGAGAAAGCGTTAAAGCTCAACAACAAAAATTNNNNNNNNNNNNNNNNNNNNNNNNNNNNNNNNNNNNNNNNNNNNNNNNNNNNNNNNNNNNNNNNNNNNNNNNNNNNNNNNGTATGNNTAACAAGAAAAACTTTCTCCTTGCATAAGTCTAAGTCAGTATCTGATAATACTCTGACCATTAACAGCTAATAAAAATAACCCAACAATAAACAATTTATTAACTATACTGTTAATCCAACACAGGAGTGCATCTAAGGAAAGATTAAAAGAAGTAAAAGGAACTCGGCAAACACAAACCCCGCCTGTTTACCAAAAACATCACCTCCAGCATCCCTAGTATTGGAGGCACTGCCTGCCCAGTGACAACTGTTTAACGGCCGCGGTATCCTGACCGTGCAAAGGTAGCATAATCATTTGTTCTCTAAATAAGGACTTGTATGAATGGCCACACGAGGGTTTTACTGTCTCTTACTTCCAATCAGTGAAATTGACCTTCCCGTGAAGAGGCGGGAATGCATAAATAAGACGAGAAGACCCTATGGAGCTTTAACTAACCAACCCAAAGAAAATAAATTTAACCATTAAGGAACAACAAAAATCTCCATGAGTTGGTAGTTTCGGTTGGGGTGACCTCGGAGAATAAAAAATCCTCCGAACGATTTTAAAGACTAGACCCACAAGTCAAATCGCTCTATCGCTCATTGATCCAAAAAATTGATCAACGGAACAAGTTACCCTAGGGATAACAGCGCAATCCTATTCAAGAGTCCATATCGACAATAGGGTTTACGACCTCGATGTTGGATCAGGACATCCTGATGGTGCAACCGCTATCAAAGGTTCGTTTGTTCAACGATTAAAGTCCTACGTGATCTGAGTTCAGACCGGAGCAATCCAGGTCGGTTTCTATCTATTACGTATTTCTCCCAGTACGAAAGGACAAGAGAAATAAGGCCAACTTTAAACTAAGCGCCTTAAAACAACTAATGACAGCATCTCAATTAGCAACACAAAACCCTGCCCTAGAACAGGGCTTAGTTAAGGTGGCAGAGCCCGGTAATTGCGTAAAACTTAAACTTTTATACCCAGAGATTCAAATCCTCTCCTTAACAAAATGTTCATAATTAACATCTTAATACTTATTATTCCCATCCTATTGGCCGTAGCATTCCTCACATTAGTAGAACGAAAAGTCCTAGGCTACATACAACTCCGAAAAGGTCCAAATGTCGTAGGCCCATATGGNCTACTCCAACCCATCGCCGATGCAATCAAACTTTTCATCAAAGAACCATTACGACCTGCCACGTCTTCAGCCTCAATATTTATCCTAGCACCCATTTTAGCCCTAGGCCTAGCCTTAACCATGTGAATTCCCCTACCAATACCCTATCCTCTCATTAACATAAACCTTGGAGTCCTATTTATACTAGCCATATCAAGCCTAGCCGTATACTCCATCCTCTGATCAGGCTGAGCTTCCAACTCAAAATATGCACTAATCGGAGCCCTACGAGCAGTAGCACAAACAATCTCATATGAAGTAACACTAGCAATTATCCTACTATCAGTGCTCCTAATAAGTGGATCCTTTACCCTCTCCACACTAATTATTACACAAGAACAAATATGGCTAATCCTCCCAGCATGACCTCTAGCAATAATATGATTTATCTCAACATTAGCAGAAACAAACCGAGCTCCCTTTGATCTAACTGAAGGAGAATCAGAGCTAGTCTCGGGCTTCAACGTAGAATATGCAGCAGGGCCATTTGCCCTCTTCTTCATAGCAGAGTACGCAAATATCATCATAATAAACATATTTACAGCAATTCTATTTCTAGGAACATCCCACAACCCACACATACCAGAACTCCACACAATCAACTTTATCATCAAATCCCTGCTACTCACAATATCATTCCTATGAATCCGAGCATCCTACCCTCGATTCCGCTATGACCAACTAATACACTTACTATGAAAAAATTTCCTACCCCTAACACTAGCCCTATGCATATGACACGTATCACTGCCCATCCTTACATCAGGCATCCCACCGCAAACATAAGAAATATGTCTGAAAAAAGAGTTACTTTGATAGAGTAAATAATAGAGGTTTAAACCCTCTTATTTCTAGAACTATAGGAATTGAACCTACTCCTAAGAATCCAAAACTCTCCGTGCTCCCAATTACACCAAATTCTATTAGTAAGGTCAGCTAATTAAGCTATCGGGCCCATACCCCGAAAATGTTGGTTCATACCCTTCCCGTACTAATAAATCCAATTATCTTTACTATTATTTTATTAACCATTATACTAGGAACCATTATTGTTATAATTAGTTCTCACTGACTACTTGTCTGAATCGGATTTGAAATAAATATACTCGCTATCATTCCTATCATAATAAAAAACCACAACCCACGAGCCACAGAAGCATCAACTAAATANTTTCTAACCCAATCAACAGCCTCAATACTACTAATAATAGCCGTCATCATTAACCTAATATTCTCAGGCCAATGAACCGTAATAAAATTATTTAACCCGGTAGCCTCCATACTTATAACAATAGCCCTAGCTATAAAACTAGGAATAGCTCCATTTCACTTCTGAGTCCCAGAAGTAACACAAGGCATCCCCCTATCCTCAGGCTTAATCCTACTAACATGACAAAAACTAGCACCAATATCTGTACTTTACCAAATCTTCCCATCAATTAACCTAAACCTAATTTTGACCTTATCAATTCTATCAATCCTAATTGGAGGCTGAGGAGGACTAAACCAAACACAACTCCGAAAAATTATAGCCTACTCATCAATCGCTCACATGGGCTGAATAACAGCAGTACTACCATANAACCCCACTATAACATTACTAAACTTAATCATCTACATTATTATAACTTCCACTATATTCACCATATTTATAGCCAATTCCACCACCACCACCCTATCATTATCACACACATGAAATAAAACACCCATTATAACCATCCTAATCCTCGCTACTCTTCTATCCATAGGAGGACTCCCTCCCCTATCAGGGTTCATACCAAAATGAATAATCATCCAAGAAATAACAAAAAACAACAGCATCATCCTACCCACTTTTATAGCAATCACAGCTCTACTAAACTTATATTTTTATATACGACTCACATATTCTACCGCACTAACAATGTTCCCCTCTACAAACAACATAAAAATAAAATGACAATTTCCCCTTACAAAAAAAATAACCTTCCTACCAACAATAGTCGTATTATCTACCATAACACTACCGCTCACACCAATATTATCAGTACTAGAATAGGAATTTAGGTTAAACAGACCAAGAGCCTTCAAAGCCCTAAGCAAGTACAATTTACTTAATTCCTGCTAAGGATTGCAAGACTATACCTTACATCAATTGAATGCAAATCAACCACTTTAATTAAGCTAAATCCTCACTAGACTGGTGGGCTCCACCCCCACGAAACTTTAGTTAACAGCTAAACACCCCAATTAATCAGGCTTCAATCTACTTCTCCCGCCGCAAGAAAAAAAAGGCGGGAGAAGCCCCGGCAGAATTGAAGCTGCTTCTCTGAATTTGCAATTCAACGTGTAAACTCACCACAGGGCTTGGTAAAAAGAGGAGTCAAACCTCTATCTTTAGATTTACAGTCTAATGCTTTACTCAGCCATTTTACCCATGTTCATTAACCGCTGACTATTCTCAACCAACCATAAAGATATCGGTACCCTTTATCTACTATTTGGAGCCTGGGCCGGTATAGTAGGAACAGCTCTAAGCCTTCTAATTCGCGCTGAATTAGGCCAACCCGGAACCCTGCTCGGAGACGACCAAATCTACAACGTAGTTGTAACCGCACACGCATTTGTAATAATCTTCTTTATAGTAATGCCAATTATAATTGGAGGATTCGGTAACTGACTTGTTCCTCTAATAATTGGCGCTCCCGACATGGCATTCCCCCGAATAAACAATATAAGCTTCTGACTCCTCCCTCCCTCATTTCTACTACTCCTCGCATCCTCTATAGTTGAAGCTGGAGCAGGAACAGGCTGAACCGTGTACCCTCCCTTAGCAGGCAACCTAGCCCATGCAGGAGCCTCAGTAGATCTAACCATCTTCTCCTTACACTTGGCAGGAGTTTCCTCTATTTTAGGAGCCATCAACTTCATCACAACAATTATCAACATAAAGCCCCCCGCAATGTCACAGTACCAAACCCCTCTCTTCGTATGATCCGTAATAATTACCGCCGTACTATTACTCCTCTCACTCCCTGTGCTAGCAGCCGGNATTACAATGCTGCTAACAGATCGGAACCTAAATACAACCTTCTTCGACCCAGCAGGAGGAGGAGACCCCATCTTATACCAACACTTATTCTGATTCTTTGGGCACCCCGAAGTCTACATTTTAATTTTACCTGGATTTGGAATAATCTCCCATATTGTAACCTACTACTCAGGAAAAAAAGAACCATTCGGATATATAGGAATAGTCTGAGCCATAATGTCAATCGGATTTTTAGGTTTCATCGTATGAGCTCACCATATATTCACAGTCGGAATAGACGTCGACACACGAGCCTACTTCACATCAGCTACTATAATTATTGCTATTCCAACCGGAGTAAAAGTTTTCAGCTGACTGGCGACACTTCATGGAGGTAATATCAAATGGTCTCCTGCTATAATGTGAGCCCTAGGCTTTATTTTCTTATTTACAGTAGGGGGTTTAACTGGAATTGTCCTAGCTAACTCTTCTCTCGATATTGTTCTTCACGACACATACTACGTTGTCGCACACTTCCACTATGTTTTATCAATAGGAGCTGTATTTGCTATTATAGGAGGATTTGTTCATTGATTCCCACTATTCTCAGGTTATACTCTCAACGATACATGAGCCAAAATCCACTTCGCAATTATGTTTGTAGGCGTCAATATGACCTTCTTCCCACAACACTTTCTAGGACTATCTGGCATGCCTCGACGATACTCCGACTACCCAGATGCATATACAATATGAAATACTGTCTCATCTATGGGCTCATTCATTTCTCTAACAGCAGTCATGCTAATAGTTTTCATCATCTGAGAAGCATTTGCATCTAAACGAGAAGTCTTAACTGTAGACCTAACCACGACAAATCTAGAATGATTAAACGGATGCCCTCCACCATATCACACATTTGAAGAACCCACCTATGTCAACCTAAAATAAGAAAGGAAGGAATCGAACCCCCTACTATTGGTTTCAAGCCAACATCATAACCTCTATGTCTCTCTCAATAAACGAAGTGTTAGTAAAACATTATATAACTTTGTCAAAGTTAAGTTACAAGTGAAAACCCTGTACACCTCATATGGCATATCCCATACAACTAGGCTTCCAAGATGCTACATCACCAATCATAGAAGAACTGCTTCACTTTCATGATCACACGCTAATAATTGTCTTCTTAATTAGCTCATTAGTACTTTACATTATCTCACTAATACTAACAACAAAACTGACTCATACAAGCACAATAGATGCACAAGAAGTAGAGACAATCTGAACCATTTTGCCCGCTATTATTTTAATTCTAATTGCTCTTCCTTCTTTACGAATTCTATACATAATGGATGAAATCAATAACCCATTCCTTACGGTAAAAGCAATAGGACATCAGTGATACTGAAGCTATGAATATACAGATTATGAGGACTTAAGCTTCGACTCCTACATAATTCCAACATCAGAATTAAAGCCAGGGGAATTACGACTATTAGAAGTCGATAATCGAGTTGTACTGCCAATAGAAATAACAATCCGAATACTAGTCTCCTCTGAAGATGTACTACACTCATGAGCCGTGCCTTCTCTGGGACTGAAAACAGATGCAATCCCAGGCCGTCTGAACCAAACAACCCTTATATCGACCCGTCCAGGCCTATACTATGGTCAATGCTCAGAAATCTGCGGATCAAACCATAGTTTCATGCCCATTGTCCTTGAATTAGTTCCACTGAAGTATTTTGAAAAATGATCTGCGTCAATATTATAAAATCACCAAGAAGCTATATAGCACTAACCTTTTAAGTTAGAGATTGAGAGCAATATACTCTCCTTGGTGANATGCCACAACTAGACACGTCAACATGACTGACAATAATCTTATCAATATTCTTGACCCTCTTTATTATCTTTCAATTAAAAATTTCAAAACACAACTTTCACTACAATCCAGAACTNACATCAACAAAAATATTAAAACAAAACACCCCTTGAGAAACAAAATGAACGAAAATTTATTTGCCTCTTTTATTACCCCTATAATTTTAGGTCTCCCCCTCGTAACTCTTATCGTACTATTCCCCAGCCTACTATTCCCAACATCAAATCGATTAGTGAACAATCGCTTTGTAACCCTCCAACAATGAATGCTTCAACTTGTATCAAAACAAATAATGAGTATCCACAATCCCAAAGGACAAACATGAACATTAATATTAATATCTTTAATTCTATTTATTGGATCAACAAACCTATTAGGCCTGTTACCNCATTCATTCACACCAACAACACAACTATCAATAAACCTAGGCATAGCCATTCCCCTGTGAGCAGGAGCCGTAATTACAGGATTCCGCAACAAAACTAAAGCATCACTTGCCCATTTCTTACCACAAGGAACACCAACTCCACTAATCCCAATACTAGTAATTATCGAAACTATTAGCCTTTTTATTCAACCTATAGCCCTCGCCGTGCGGTTAACAGCCAACATCACTGCAGGACATCTATTAATTCACTTAATCGGAGGGGCTACACTTGCACTAATAAGCATTAGCACTACAACAGCTCTAATTACATTCATCGTTCTAATCCTACTAACAGTCCTAGAATTTGCAGTAGCTATAATCCAAGCCTATGTATTCACCCTTCTAGTCAGCCTATATCTGCATGACAACACATAATGACACACCAAACTCATGCTTATCACATAGTAAATCCAAGCCCTTGACCCCTTACAGGAGCTCTATCCGCCCTCTTAATAACATCCGGCTTAGCCATGTGGTTTCATTTTAACTCAACAGCCCTACTAATAATTGGCCTAACAACAAACATACTAACAATATACCAATGATGACGGGATATTATTCGAGAAAGCACTTTCCAAGGACACCATACTCCAGCTGTCCAAAAAGGCCTCCGTTATGGAATAATCCTCTTTATTATTTCCGAAGTCCTATTCTTTACCGGATTTTTCTGAGCATTCTACCATTCAAGCCTCGCCCCCACTCCCGAACTAGGCGGCTGCTGACCCCCAACAGGCATTCATCCACTAAATCCCCTAGAAGTCCCACTGCTCAACACCTCTGTCCTATTGGCCTCCGGAGTTTCTATTACCTGAGCCCATCACAGTTTAATAGAAGGAGACCGAAACCATATATTACAAGCCCTATTTATCACCATCACATTAGGAATCTACTTTACACTACTGCAAGCCTCAGAGTACTATGAAGCACCCTTTACTATCTCCGACGGAGTCTACGGCTCAACTTTTTTCGTAGCCACAGGCTTCCACGGCCTCCACGTCATCATTGGATCCACCTTCTTAATTGTCTGCTTTTTCCGCCAACTAAAATTCCATTTCACTTCTAACCACCACTTCGGCTTTGAAGCCGCTGCCTGATACTGACATTTCGTAGACGTAGTTTGACTTTTCCTCTATGTTTCTATCTATTGATGAGGCTCCTATTCTTTTAGTATTAATCAGTACAGCTGACTTCCAATCAGCTAGTTTCGGTCTAGCCCGAAAAAGAATAATAAATCTAATACTAGCCCTCCTGACCAATTTTACACTAGCTACTCTACTTGTCATTATCGCATTCTGACTTCCCCAATTAAATGTATATTCTGAGAAGACAAGCCCATACGAATGTGGATTTGACCCCATAGGATCAGCCCGCCTTCCCTTCTCCATAAAATTCTTTCTAGTAGCCATCACATTCCTCTTATTTGACCTAGAAATTGCACTCCTCTTACCACTACCATGAGCCTCACAAACAACAAACCTAAACACAATGCTTACCATAGCCCTCTTCCTAATTATCCTGCTAGCTGTAAGCCTAGCCTACGAATGAACTCAAAAAGGACTGGAATGAACCGAATATGGTACTTAGTTTAAAATAAAATAAATGATTTCGACTCATTAGATTGTGATTTAATTCATAATTACCAAATGTCTATAGTACACATAAATATTATAATAGCATTCGCAGTATCTCTTGTAGGACTACTAATATATCGATCCCACCTAATATCTTCCCTTCTATGCTTAGAAGGAATAATATTATCCCTATTCGTTATAGCAGCTCTAACAATCCTCAATTCACATTTTACATTAGCTAGCATAATACCCATTATCCTACTAGTTTTCGCAGCCTGTGAAGCAGCCCTAGGTCTATCCCTACTAGTAATAGTATCAAATACATACGGTACTGATTACGTACAAAATCTCAACCTACTCCAATGCTAAAATATATCATTCCAACAATTATACTTATACCCCTAACCTGACTATCAAAAGGTAATATAATCTGAGTTAACTCCACAGCACACAGTCTACTAATTAGCTTTACAAGCCTTCTCCTTATAAATCAGTTTGGTGACAATAGCCTCAACTTTTCACTAATATTTTTCTCTGACTCCCTATCCACCCCACTACTAATTTTAACCATATGGCTCCTTCCCCTAATACTAATAGCTAGCCAACATCACCTATCAAAAGAAAACCTAACCCGAAAAAAACTATTCATTACTATACTAATTTTACTACAACTGTTTCTAATCATAACCTTTACCGCCATAGAACTAATCTTCTTTTATATCCTATTTGAAGCAACGCTAGTACCAACACTTATTATCATTACCCGATGGGGAAACCAAACAGAACGTCTAAACGCCGGACTCTATTTCCTATTCTATACATTAGCTGGCTCCTTACCCCTATTAGTTGCACTGATTTATATCCAAAACATAGTAGGATCCCTAAATTTCCTAATACTCCAATACTGAGTACAACCTGTGCATAACTCCTGATCTAACATTTTCATATGACTAGCATGTATAATAGCCTTCATAGTAAAAATACCATTATACGGCCTCCACCTTTGACTACCCAAAGCTCACGTAGAAGCCCCCATCGCAGGCTCCATAGTCCTTGCAGCAATCCTACTAAAACTAGGAGGGTACGGTATGCTACGAATCACACTAATTCTAAACCCTATAACCGACTTTATAGCATACCCATTCATTATACTCTCCTTATGAGGCATAATCATAACCAGCTCAATCTGCCTCCGTCAAACGGACCTAAAATCACTCATTGCATACTCTTCTGTAAGCCACATAGCGCTCGTCATCGTAGCTATCCTTATCCAAACACCTTGAAGTTACATAGGAGCAACCGCTCTCATGATTGCCCATGGCCTCACATCCTCCATACTTTTCTGTCTAGCAAACTCAAACTACGAACGAATCCACAGCCGAACTATAATTCTAGCTCGAGGCCTACAAACGCTCCTTCCACTAATAGCCACCTGATGACTACTAGCAAGTCTAACCAACCTAGCTTTACCCCCAACAATCAACCTAATTGGAGAGCTATTTGTAATAATGTCAACCTTTTCATGGTCTAACATTACAATTATTCTAATGGGAGTGAATATAGTAATCACCGCCCTATACTCTCTGTATATACTAATTATAACCCAACGAGGAAAATACACCCACCACATTAATAATATCTCACCTTCATTTACACGAGAAAATGCACTCATATCGCTGCACATCTTACCTTTACTACTCTTATCCCTAAACCCAAAAATTATTCTAGGACCTCTATACTGTAAATATAGTTTAACAAAAACATTAGATTGTGAATCTAACAATAGAAACTCATTACCTTCTTATTTACCGAAAAAGTATGCAAGAACTGCTAATTCTATGCTCCCATACTTAACAGTACGGCTTTTTCGAACTTTTAAAGGATAGTAGTCATCCGTTGGTCTTAGGAACCGAAAAATTGGTGCAACTCCAAATAAAAGTAATAAACATATTCTCCTCATTCTCACTAGTTACTTTACTCCTACTAACAGTACCCATTATAATAACAAGCCTTAACACCTACAAATCCTCCAACTACCCGCTCTACGTAAAAACAACTATCTCATATGCCTTCATTACCAGCATAATTCCCACAATAATATTTATTCACTCAGGCCAAGAACTAATTATCTCAAACTGACACTGATTAACTATCCAAACCCTTAAACTATCTCTCAGCTTTAAAATAGACTATTTTTCAGTAATATTTGTCCCAGTAGCACTATTCGTCACGTGATCTATTACAGAATTCTCAATATGATACATACACTCAGACCCCAATATTAACAAATTCTTCAAATACCTACTCCTATTCCTCATCACTATGATAATCCTTGTAACCGCAAATAACCTATTCCAACTATTCATTGGCTGAGAAGGTGTCGGAATCATATCATTTCTACTCATCGGATGATGATACGGACGAGCAGACGCAAATACAGCAGCCCTACAAGCAGTTTTATATAACCGCATCGGCGACATTGGTTTTATCCTAGCAATAGCATGATTTCTAACAAACCTAAATACCTGAGATCTTCAACAGATCTTCATACTAGACCCAGACAACTCAAACATACCCTTGATAGGACTAGTACTAGCTGCAACCGGAAAATCCGCCCAATTTGGCCTCCACCCATGACTCCCCTCTGCAATAGAAGGCCCAACTCCCGTCTCAGCACTACTTCATTCAAGCACAATNGTGGTAGCAGGTATCTTCCTATTAATCCGCTTTTATCCACTCACAGAAAATAATAAATATATTCAATCTATTACATTATGCCTAGGAGCCATTACCACGTTATTTACAGCGATATGCGCTCTCACCCAAAATGATATTAAAAAAATCATCGCCTTCTCTACATCTAGTCAACTAGGTCTTATAATGGTAACAATTGGCATTAACCAACCCTACCTAGCATTCCTCCACATCTGCACCCACGCCTTTTTCAAAGCTATACTATTTATATGCTCCGGTTCCATAATTCACAGCCTAAACGACGAACAAGACATCCGAAAAATAGGAGGCCTATTTAAAGCCATACCATTCACTACAACAGCCCTCATTGTTGGCAGTCTCGCACTAACAGGAATACCTTTCCTCACAGGATTTTACTCCAAAGACCTAATCATCGAAGCCGCCAACACGTCTTATACCAACGCCTGAGCCCTTCTAATAACATTAATCGCCACCTCTTTCACAGCCATTTATAGCACCCGTATCATCTTCTTCGCACTCCTAGGACAACCCCGATTTTCTACCCTAATTAATATCAACGAAAACAACCCCTTCCTAATCAACTCCATTAAACGCTTGCTAATCGGAAGCCTCTTCGCAGGATACATTATCTCCAACAACATTCCCCCAACAACAGTCCCCCAAATAACTATACCCTACTATCTAAAAACAACAGCCCTAATCGTTACAATCTTAGGCTTCACCTTAGCCCTAGAAATTAGCAACATAACTAAAAACCTAAAATTTCACTACCCCTCAAACACCTTCAAATTCTCCACCTTGCTAGGATATTTCCCTACAATTATACANCGCCTAGCTCCATACATAAATCTATCAATAAGCCAAAAATCAGCATCCTCCCTTCTAGACCTAATCTGACTAGAAGCCATTCTACCAAAAACCATTTCACTCGCTCAAATAAAAGCATCTACCCTGGTTACAAACCAAAAAGGCCTAATCAAACTATACTTCCTCTCTTTCCTAATTACAATTCTCATCAGCATAATCCTATTTAATTTCCACGAGTAATTTCTATAATAACCACAACACCAATAAATAAAGACCACCCAGTTACGATAACTAATCAAGTACCATAACTGTATAAAGCTGCAATCCCTATGGCCTCCTCACTAAAAAATCCGGAATCCCCTGTATCATAAATCACCCAATCCCCTAAACCATTAAACTCAAACACAATCTCTACCTCCTTATCCTTTAATACATAATAAACCATAGAAAACTCTATCAACAAGCCAGTAATAAATGCCCCTAAAACAGCCTTATTAGAAAGCCAAATCTCAGGGTACTGTTCCGTAGCCATAGCCGTTGTATAACCAAAAACTACCATCATACCCCCCAAATAAATTAAAAAAACCATTAACCCCAGAAAAGACCCACCAAAATTCAACACAATTCCACAACCAACCCCACCACTCACAATTAACCCCAACCCCCCATAAATAGGTGAAGGCTTCGAAGAAAACCCTACGAAACCAATCACAAAGATAACACTTAAAATAAATACAATGTATAGTATCATTATTCTTACATGGAATCTAACCATGACCAATGATATGAAAAACCATCGTTGTCATTCAACTACAAGAACACTAATGACTAACCTTCGAAAATCCCATCCACTAATAAAAATTGTAAATAACGCATTCATTGACCTTCCAGCTCCATCAAACATTTCATCATGATGAAACTTCGGCTCCCTCCTGGGAATATGCTTAATCCTACAAATCCTCACAGGCCTATTCCTAGCAATACACTACACATCCGATACAACAACAGCATTTTCCTCCGTTGCCCATATCTGCCGAGACGTGAACTACGGCTGAATCATCCGATACATACACGCAAACGGAGCTTCAATATTCTTTATCTGCTTATATATGCACGTAGGACGAGGCCTATATTACGGGTCTTATACCTTCCTAGAAACATGAAATATTGGAGTAATCCTTCTACTTACAGTAATAGCCACAGCATTCATAGGATACGTACTACCATGAGGACAAATATCATTTTGAGGGGCAACAGTCATTACCAACCTCCTATCAGCAATCCCATACATCGGCACAAACTTAGTCGAATGAATTTGAGGTGGATTCTCAGTAGACAAAGCAACCCTCACCCGATTCTTCGCTTTCCACTTTATCCTTCCATTTATTATTATAGCAATTGCCATAGTCCACCTATTATTCCTCCACGAAACAGGCTCCAACAATCCAACAGGAATCTCCTCAGACATAGACAAAATTCCATTTCACCCCTACTATACCATTAAAGACATCCTAGGAGCCTTATTACTAATTCTAGCCCTAATACTACTGGTACTATTCACACCCGACCTCCTCGGAGATCCAGATAACTACACCCCAGCAAATCCACTCAATACACCTCCCCACATCAAACCCGAATGATACTTCTTATTTGCATACGCAATTTTACGATCAATCCCCAATAAACTAGGAGGAGTACTAGCCCTAGCCTTCTCTATCCTAATCCTTGCCCTCATTCCCCTACTACACACCTCTAAACAACGAAGCATAATTTTCCGACCACTCAGCCAATGCCTATTCTGAACTCTAGTAGCAGACCTACTAACACTCACATGAATCGGAGGACAACCAGTCGAACACCCATATATCATCATCGGACAAATAGCATCTATTATATACTTCCTTCTCATCCTAGTACTAATACCAACAGCCGGCACAATTGAAAACAAACTACTAAAATGAAGACAGGTCTTTGTAGTACATCTAATACACTGGTCTTGTAAACCAGAAAAGGAGAGCAACTAACCTCCCTAAGACTCAAGGAAGAAACTACAGTCTCACCGTCAACCCCCAAAGCTGAAGTTCTATTTAAACTATTCCCTG
		</sequence>
		<sequence>
			<taxon idref="MS014"/>
			ACTAATGGCTAATCAGCCCATGCTCACACATAACTGTGCTGTCATACATTTGGTATTTTTTTATTTTGGGGGATGCTTGGACTCAGCTATGGCCGTCAAAGGCCCTGACCCGGAGCATCTATTGTAGCTGGACTTAACTGCACCTTGAGCACCAGCATAATGGTAAGCATGCACATATAGTCAATGGTTACAGGACATAAACTGTATTATATATCCCCCCCTCCATAAAAATTCCCCCTTAAATATTTACCACTGCTTTTAACAGATTTTTCCCTAGTTACCTATTTAAATTTTCCACACTTTCAATACTCAAATTAGCACTCCATATAAAGTCAATATATAAACGCAGNCNCCCCCCCCCCGTTGATGTAGCTTAACCCAAAGCAAGGCACTGAAAATGCCTAGATGAGTCTCCCAACTCCATAAACACATAGGTTTGGTCCCAGCCTTCCTGTTGACTCTTAATAAACTTACACATGCAAGCATCTACACCCCAGTGAGAATGCCCTCTAGGTTGTTAAAACTAAGAGGAGCTGGCATCAAGCACACACCCCGTAGCTCACGACGCCTTGCTTAACCACACCCCCACGGGAAACAGCAGTGACAAAAATTAAGCCATAAACGAAAGTTTGACTAAGTTATATTAATCAGGGTTGGTAAATCTCGTGCCAGCCACCGCGGTCATACGATTAACCCAAGCCAACAGGAATACGGCGTAAAACGTGTTAAAGCACCACATTAAATAGGGTTAAATTTTAATTAAGCTGTAAAAAGCCATGATTAAAATAAAAATAAATGACGAAAGTGACCCTACAACAGCCGATGCACTATAGCTAAGACCCAAACTGGGATTAGATACCCCACTATGCTTAGCCCTAAACACAGATAATTACATAAACAAAATTATTTGCCAGAGTACTACCAGCAACAGCTTAAAACTCAAAGGACTTGGCGGTGCTTTATATCCTTCTAGAGGAGCCTGTTCTATAATCGATAAACCCCGATAAACCTCACCAGTTCTTGCTAATACAGTCTATATACCGCCATCTTCAGCAAACCCTAAAAAGGAAAAAAAGTAAGCGCAATCATGATACATAAAAACGTTAGGTCAAGGTGTAACCTATGAAATGGAAAGAAATGGGCTACATTCTCTACATCAAGAGAACCAAGCACGAAAGTTATTATGAAATTAATAACCAAAGGAGGATTTAGCAGTAAACTAAGAATAGAGTGCTTAGTTGAATTAGGCCATGAAGCACGCACACACCGCCCGTCACCCTCCTCAAATAGATTCAATGCATCTAACCTTATTTAAACGCACTAGCTACATGAGAGGAGACAAGTCGTAACAAGGTAAGCATACTGGAAAGTGTGCTTGGATAAATCAAGATATAGCTTAAACAAAGCATCCAGTTTACACCTAGAAGACTTCATTCATTATGAATATCTTGAACTAAATCTAGCCCNAAAATATCCTCTTAACTAAACAACCAAAATAAAATAAAACAAAACATTTAATCCCAATTTAAAGTATAGGAGATAGAAATCTAGAATATGGCGCTATAGAGAAAGTACCGCAAGGGAACGATGAAAGAAAAACTAAAAGTACAAAAAAGCAAAGATTATCCCTTGTACCTTTTGCATAATGAATTAACTAGTATAAGACTTAACAAAATGAATTTCAGCTAAGCAACCCGAAACCAGACGAGCTACTTACAAACAGTTTATCAAGAACTAACTCATCTATGTGGCAAAATAGTGAGAAGATTTGTAAGTAGAGGTGACATGCCTAACGAGCCTGGTGATAGCTGGTTGTCCAGGTAATGAATCTTAGTTCAGCTTTAAAGATACCAAAAATTCAAATAAATCTCACTGTAACTTTAAAAGTTAATCTAAAAAGGTACAGCCTTTTAGAAACGGATACAACCTTGACTAGAGAGTAAAATATAACACTACCATAGTAGGCCCAAAAGCAGCCACCAATTGAGAAAGCGTTAAAGCTCAACAACAAAAATTAAACAGATCCCAATAACAAGTAATTAACTCCTAGCCCTAATACTGGACTAATCTATTATTGAATAGAAGTAATAATGTTAGTATGAGTAACAAGAAAAACTTTCTCCTTGCATAAGTCTAAGTCAGTATCTGATAATACTCTGACCATTAACAGCTAATAAAAATAACCCAACAATAAACAATTTATTAACTATACTGTTAATCCAACACAGGAGTGCATCTAAGGAAAGATTAAAAGAAGTAAAAGGAACTCGGCAAACACAAACCCCGCCTGTTTACCAAAAACATCACCTCCAGCATCCCTAGTATTGGAGGCACTGCCTGCCCAGTGACAACTGTTTAACGGCCGCGGTATCCTGACCGTGCAAAGGTAGCATAATCATTTGTTCTCTAAATAAGGACTTGTATGAATGGCCACACGAGGGTTTTACTGTCTCTTACTTCCAATCAGTGAAATTGACCTTCCCGTGAAGAGGCGGGAATGCATAAATAAGACGAGAAGACCCTATGGAGCTTTAACTAACCAACCCAAAGAAAATAAATTTAACCATTAAGGAACAACAACAATCTCCATGAGTTGGTAGTTTCGGTTGGGGTGACCTCGGAGAATAAAAAATCCTCCGAACGATTTTAAAGACTAGACCCACAAGTCAAATCGCTCTATCGCTCATTGATCCAAAAAATTGATCAACGGAACAAGTTACCCTAGGGATAACAGCGCAATCCTATTCAAGAGTCCATATCGACAATAGGGTTTACGACCTCGATGTTGGATCAGGACATCCTGATGGTGCAACCGCTATCAAAGGTTCGTTTGTTCAACGATTAAAGTCCTACGTGATCTGAGTTCAGACCGGAGCAATCCAGGTCGGTTTCTATCTATTACGTATTTCTCCCAGTACGAAAGGACAAGAGAAATAAGGCCAACTTTAAACTAAGCGCCTTAAAACAACTAATGACAGCATCTCAATTAGCAACACAAAACCCTGCCCTAGAACAGGGCTTAGTTAAGGTGGCAGAGCCCGGTAATTGCGTAAAACTTAAACTTTTATACCCAGAGATTCAAATCCTCTCCTTAACAAAATGTTCATAATTAACATCTTAATACTTATTATTCCCATCCTATTGGCCGTAGCATTCCTCACATTAGTAGAACGAAAAGTCCTAGGCTACATACAACTCCGAAAAGGTCCAAATGTCGTAGGCCCATATGGCCTACTCCAACCCATCGCCGATGCAATCAAACTTTTCATCAAAGAACCATTACGACCTGCCACGTCTTCAGCCTCAATATTTATCCTAGCACCCATTTTAGCCCTAGGCCTAGCCTTAACCATGTGAATTCCCCTACCAATACCCTATCCTCTCATTAACATAAACCTTGGAGTCCTATTTATACTAGCCATATCAAGCCTAGCCGTGTACTCCATCCTCTGATCAGGCTGAGCTTCCAACTCAAAATATGCACTAATCGGAGCCCTACGAGCAGTAGCACAAACAATCTCATATGAAGTAACACTAGCAATTATCCTACTATCGGTGCTCCTAATAAGTGGATCCTTTACCCTCTCCACACTAATTATTACACAAGAACAAATATGGCTAATCCTCCCAGCATGACCTCTAGCAATAATATGATTTATCTCAACATTAGCAGAAACAAACCGAGCTCCCTTTGATCTAACTGAAGGAGAATCAGAGCTAGTCTCGGGCTTCAACGTAGAATATGCAGCAGGGCCATTTGCCCTCTTCTTCATAGCAGAGTACGCAAATATCATCATAATAAACATATTTACAGCAATTCTATTTCTAGGAACATCCCACAACCCACACATACCAGAACTCTACACAATCAACTTTATCATCAAATCCCTGCTACTCACAATATCATTCCTATGAATCCGAGCATCCTACCCTCGATTCCGCTATGACCAACTAATACACTTACTATGAAAAAATTTCCTACCCCTAACACTAGCCCTATGCATATGACACGTATCACTGCCCATCCTTACATCAGGCATCCCACCGCAAACATAAGAAATATGTCTGAAAAAAGAGTTACTTTGATAGAGTAAATAATAGAGGTTTAAACCCTCTTATTTCTAGAACTATAGGAATTGAACCTACTCCTAAGAATCCAAAACTCTCCGTGCTCCCAATTACACCAAATTCTATTAGTAAGGTCAGCTAATTAAGCTATCGGGCCCATACCCCGAAAATGTTGGTTCATACCCTTCCCGTACTAATAAATCCAATTATCTTTACTATTATTTTATTAACCATTATACTAGGAACCATTATTGTTATAATTAGTTCTCACTGACTACTTGTCTGAATCGGATTTGAAATAAATATACTCGCTATCATTCCTATCATAATAAAAAACCACAACCCACGAGCCACAGAAGCATCAACTAAATATTTTCTAACCCAATCAACAGCCTCAATACTACTAATAATAGCCGTCATCATTAACCTAATATTCTCAGGCCAATGAACCGTAATAAAATTATTTAACCCGGTAGCCTCCATACTTATAACAATAGCCCTAGCTATAAAACTAGGAATAGCTCCATTTCACTTCTGAGTCCCAGAAGTAACACAAGGCATCCCCCTATCCTCAGGCTTAATCCTACTAACATGACAAAAACTAGCACCAATATCTGTACTTTACCAAATCTTCCCATCAATTAACCTAAACCTAATTTTGACCCTATCAATTCTATCAATCCTAATTGGAGGCTGAGGAGGACTAAACCAAACACAACTCCGAAAAATTATAGCCTACTCATCAATCGCTCACATGGGCTGAATAACAGCAGTACTACCATACAACCCCACTATAACATTACTAAACTTAATCATCTACATTATTATAACTTCCACTATATTCACCATATTTATAGCCAATTCCACCACCACCACCCTATCATTATCACACACATGAAATAAAACACCCATTATAACCATCCTAATCCTCGCTACTCTTCTATCCATAGGAGGACTCCCTCCCCTATCAGGGTTCATACCAAAATGAATAATCATCCAAGAAATAACAAAAAACAACAGCATCATCCTACCCACTTTCATAGCAATCACAGCTCTACTAAACTTATATTTTTATATACGACTCACATATTCTACCGCACTAACAATGTTCCCCTCTACAAACAACATAAAAATAAAATGACAATTTCCCCTTACAAAAAAAATAACCTTCCTACCAACAATAGTCGTATTATCTACCATAACACTACCGCTCACACCAATATTATCGGTATTAGAATAGGAATTTAGGTTAAACAGACCAAGAGCCTTCAAAGCCCTAAGCAAGTACAATTTACTTAATTCCTGCTAAGGATTGCAAGACTATACCTTACATCAATTGAATGCAAATCAACCACTTTAATTAAGCTAAATCCTCACTAGACTGGTGGGCTCCACCCCCACGAAACTTTAGTTAACAGCTAAATACCCCAATTAATCAGGCTTCAATCTACTTCTCCCGCCGCAAGAAAAAAAAGGCGGGAGAAGCCCCGGCAGAATTGAAGCTGCTTCTCTGAATTTGCAATTCAACGTGTAAACTCACCACAGAGCTTGGTAAAAAGAGGAGTCAAACCTCTATCTTTAGATTTACAGTCTAATGCTTTACTCAGCCATTTTACCCATGTTCATTAACCGCTGACTATTCTCAACCAACCATAAAGATATCGGTACCCTTTATCTACTATTTGGAGCCTGGGCCGGTATAGTAGGAACAGCTCTAAGCCTTCTAATTCGCGCTGAATTAGGCCAACCCGGAACCCTGCTCGGAGACGACCAAATCTACAACGTAGTTGTAACCGCACACGCATTTGTAATAATCTTCTTTATAGTAATGCCAATTATAATTGGAGGATTCGGTAACTGACTTGTTCCTCTAATAATTGGCGCTCCCGACATGGCATTCCCCCGAATAAACAATATAAGCTTCTGACTCCTCCCTCCCTCATTTCTACTACTCCTCGCATCCTCTATAGTTGAAGCTGGAGCAGGAACAGGCTGAACCGTGTACCCTCCCTTAGCAGGCAACCTAGCCCATGCAGGAGCCTCAGTAGATCTAACCATCTTCTCCTTACACTTGGCAGGAGTTTCCTCTATTTTAGGAGCCATCAACTTCATCACAACAATTATCAACATAAAGCCCCCCGCAATGTCACAGTACCAAACCCCTCTCTTCGTATGATCCGTAATAATTACCGCCGTACTATTACTCCTCTCACTCCCTGTGCTAGCAGCCGGCATTACAATGCTGCTAACAGATCGGAACCTAAATACAACCTTCTTCGACCCAGCAGGAGGAGGAGACCCCATCTTATACCAACACTTATTCTGATTCTTTGGGCACCCCGAAGTCTACATTTTAATTTTACCTGGATTTGGAATAATCTCCCATATTGTAACCTACTACTCAGGAAAAAAAGAACCATTCGGATATATAGGAATAGTCTGAGCTATAATGTCAATCGGATTTTTAGGTTTCATCGTATGAGCTCACCATATATTCACAGTCGGAATGGACGTCGACACACGAGCCTACTTCACATCAGCTACTATAATTATTGCTATTCCAACTGGAGTAAAAGTTTTCAGCTGACTGGCGACACTTCATGGAGGTAATATCAAATGGTCTCCTGCTATAATGTGAGCCCTAGGCTTTATTTTCTTATTTACAGTAGGGGGTTTAACTGGAATTGTCCTAGCTAACTCTTCTCTCGATATTGTTCTTCACGACACATACTACGTTGTCGCACACTTCCACTATGTTTTATCAATAGGAGCTGTATTTGCTATTATAGGAGGATTTGTTCATTGATTCCCACTATTCTCAGGTTACACTCTCAACGATACATGAGCCAAAATCCACTTCGCAATTATGTTTGTAGGCGTCAATATGACCTTCTTCCCACAACACTTTCTAGGACTATCTGGCATGCCTCGACGATACTCCGACTACCCAGATGCATATACAATATGAAATACTGTCTCATCTATGGGCTCATTCATTTCTCTAACAGCAGTCATGCTAATAGTTTTCATCATCTGAGAAGCATTTGCATCTAAACGAGAAGTCTTAACTGTAGACCTAACCACGACAAATCTAGAATGATTAAACGGATGCCCTCCACCATATCACACATTTGAAGAACCCACCTATGTCAACCTAAAATAAGAAAGGAAGGAATCGAACCCCCTACTATTGGTTTCAAGCCAACATCATAACCTCTATGTCTCTCTCAATAAACGAAGTGNNNNNNNNNNNNNNNNNNNCTTTGTCAAAGTTAAGTTACAAGTGAAAACCCTGTACACCTCATATGGCATATCCCATACAACTAGGCTTCCAAGATGCTACATCACCAATCATAGAAGAACTGCTTCACTTTCATGATCACACGCTAATAATTGTCTTCTTAATTAGCTCATTAGTACTTTACATTATCTCACTAATACTAACAACAAAACTGACTCATACAAGCACAATAGATGCACAAGAAGTAGAGACAATCTGAACCATTTTGCCCGCTATTATTTTAATTCTAATTGCTCTTCCTTCTTTACGAATTCTATACATAATGGATGAAATCAATAACCCATTCCTTACGGTAAAAGCAATAGGACATCAGTGATACTGAAGCTATGAATATACAGATTATGAGGACTTAAGCTTCGACTCCTACATAATTCCAACATCAGAATTAAAGCCAGGGGAATTACGACTATTAGAAGTCGATAATCGAGTTGTACTGCCAATAGAAATAACAATCCGAATACTAGTCTCCTCTGAAGATGTACTACACTCATGAGCCGTGCCTTCTCTGGGACTGAAAACAGATGCAATCCCAGGCCGTCTGAACCAAACAACCCTTATATCGACCCGTCCAGGCCTATACTATGGTCAATGCTCAGAAATCTGCGGATCAAACCATAGTTTCATGCCCATTGTCCTTGAATTAGTTCCACTGAAGTATTTTGAAAAATGATCTGCGTCAATATTATAAAATCACCAAGAAGCTATATAGCACTAACCTTTTAAGTTAGAGATTGAGAGCAATATACTCTCCTTGGTGACATGCCACAACTAGACACGTCAACATGACTGACAATAATCTTATCAATATTCTTGACCCTCTTTATTATCTTTCAATTAAAAATTTCAAAACACAACTTTCACTACAACCCAGAACTAACATCAACAAAAATATTAAAACAAAACACCCCTTGAGAAACAAAATGAACGAAAATTTATTTGCCTCTTTTATTACCCCTATAATTTTAGGTCTCCCCCTCGTAACTCTTATCGTACTATTCCCCAGCCTACTATTCCCAACATCAAATCGATTAGTGAACAATCGCTTTGTAACCCTCCAACAATGAATGCTTCAACTTGTATCAAAACAAATAATGAGTATCCACAATCCCAAAGGACAAACATGAACATTAATATTAATATCTTTAATTCTATTTATTGGATCAACAAACCTATTAGGCCTGTTACCCCATTCATTCACACCAACAACACAATTATCAATAAACCTAGGCATAGCCATTCCCCTGTGAGCAGGAGCCGTAATTACAGGATTCCGCAACAAAACTAAAGCATCACTTGCCCATTTCTTACCACAAGGAACACCAACTCCACTAATCCCAATACTAGTAATTATCGAAACTATTAGCCTTTTTATTCAACCTATAGCCCTCGCCGTGCGGTTAACAGCCAACATCACTGCAGGACATCTATTAATTCACTTAATCGGAGGGGCTACACTTGCACTAATAAGCATTAGCACTACAACAGCTCTAATTACATTCATCGTTCTAATCCTACTAACAGTCCTAGAATTTGCAGTAGCTATAATCCAAGCCTATGTATTCACTCTTCTAGTCAGCCTATATCTGCATGACAACACATAATGACACACCAAACTCATGCTTATCACATAGTAAATCCAAGCCCTTGACCCCTTACAGGAGCTCTATCCGCCCTCTTAATAACATCCGGCTTAGCCATGTGGTTTCATTTTAACTCAACAGCCCTACTAATAATTGGCCTAACAACAAACATACTAACAATATACCAATGATGACGGGATATTATTCGAGAAAGCACTTTCCAAGGACACCATACTCCAGCTGTCCAAAAAGGCCTCCGTTATGGAATAATCCTCTTTATTATTTCCGAAGTCCTATTCTTTACCGGATTTTTCTGAGCATTCTACCATTCAAGCCTCGCCCCCACTCCCGAACTAGGCGGCTGCTGACCCCCAACAGGCATTCATCCACTAAATCCCCTAGAAGTCCCACTGCTCAACACCTCTGTCCTATTGGCCTCCGGAGTTTCTATTACCTGAGCCCATCACAGTTTAATAGAAGGAGACCGAAACCATATATTACAAGCCCTATTTATCACCATCACATTAGGAATCTACTTTACACTACTGCAAGCCTCAGAGTACTATGAAGCACCCTTTACTATCTCCGACGGAGTCTACGGCTCAACTTTTTTCGTAGCCACAGGCTTCCACGGCCTCCACGTCATCATTGGATCCACCTTCTTAATTGTCTGCTTTTTCCGCCAACTAAAATTCCATTTCACTTCTAACCACCACTTCGGCTTTGAAGCCGCTGCCTGATACTGACATTTCGTAGACGTAGTTTGACTTTTCCTCTATGTTTCTATCTATTGATGAGGCTCCTATTCTTTTAGTATTAATCAGTACAGCTGACTTCCAATCAGCTAGTTTCGGTCTAGCCCGAAAAAGAATAATAAATCTAATACTAGCCCTCCTGACCAATTTTACACTAGCTACTCTACTTGTCATCATCGCATTCTGACTTCCCCAATTAAATGTGTATTCTGAGAAGACAAGCCCATACGAATGTGGATTTGACCCCATAGGATCAGCCCGCCTTCCCTTCTCCATAAAATTCTTTCTAGTAGCCATCACATTCCTCTTATTTGACCTAGAAATTGCACTCCTCTTACCACTACCATGAGCCTCACAAACAACAAACCTAAACACAATGCTTACCATAGCCCTCTTCCTAATTATCCTGCTAGCTGTAAGCCTAGCCTACGAATGAACTCAAAAAGGACTGGAATGAACCGAATATGGTACTTAGTTTAAAATAAAATAAATGATTTCGACTCATTAGATTGTGATTTAATTCATAATTACCAAATGTCTATAGTACACATAAATATTATAATAGCATTCGCAGTATCTCTTGTAGGACTACTAATATATCGATCCCACCTAATATCTTCCCTTCTATGCTTAGAAGGAATAATATTATCCCTATTCGTTATAGCAGCTCTAACAATCCTCAATTCACATTTTACATTAGCTAGCATAATACCCATTATCCTACTAGTTTTCGCAGCCTGTGAAGCAGCCCTAGGTCTATCCCTACTAGTAATAGTATCAAATACATACGGTACTGATTACGTACAAAATCTCAACCTACTCCAATGCTAAAATATATCATTCCAACAATTATACTTATACCCCTAACCTGACTATCAAAAGGTAATATAATCTGAGTTAACTCCACAGCACACAGTCTACTAATTAGCTTTACAAGCCTTCTCCTTATAAATCAGTTTGGTGACAATAGCCTCAACTTTTCACTAATATTTTTCTCTGACTCCCTATCCACCCCACTACTAATTTTAACCATATGGCTCCTTCCCCTAATACTAATAGCTAGCCAACATCACCTATCAAAAGAAAACCTAACCCGAAAAAAACTATTCATTACTATACTAATTTTACTACAACTGTTTCTAATCATAACCTTTACCGCCATAGAACTAATCTTCTTTTATATCCTATTTGAAGCAACACTAGTACCAACACTTATTATCATTACCCGATGGGGAAACCAAACAGAACGTCTAAACGCCGGACTCTATTTCCTATTCTATACATTAGCTGGCTCCTTACCCCTATTAGTTGCACTGATTTATATCCAAAACATAGTAGGATCCCTAAATTTCCTAATACTCCAATACTGAGTACAACCTGTGCATAACTCCTGATCTAACATTTTCATATGACTAGCATGTATAATAGCCTTCATAGTAAAAATACCATTATACGGCCTCCACCTTTGACTACCCAAAGCTCACGTAGAAGCCCCCATCGCAGGCTCCATAGTCCTTGCAGCAATCCTACTAAAACTAGGAGGGTACGGTATGCTACGAATCACACTAATTCTAAACCCTATAACCGACTTTATAGCATACCCATTCATTATACTCTCCCTATGAGGCATAATCATAACCAGCTCAATCTGCCTCCGTCAAACGGACCTAAAATCACTCATTGCATACTCTTCTGTAAGCCACATAGCGCTCGTCATCGTAGCTATCCTTATCCAAACACCTTGAAGTTACATAGGAGCAACCGCTCTCATGATTGCCCATGGCCTCACATCCTCCATGCTTTTCTGTCTAGCAAACTCAAACTACGAACGAATCCACAGCCGAACCATAATTCTAGCTCGAGGCCTACAAACGCTTCTTCCACTAATAGCCACCTGATGACTACTAGCAAGTCTAACCAACCTAGCTTTACCCCCAACAATCAACCTAATTGGAGAGCTATTTGTAATAATGTCAACCTTTTCATGGTCTAACATTACAATTATTCTAATGGGAGTGAATATAGTAATCACCGCCCTATACTCTCTGTATATACTAATTATAACCCAACGAGGAAAATACACCCACCACATTAATAATATCTCACCTTCATTTACACGAGAAAATGCACTCATATCGCTGCACATCTTACCTTTACTACTCTTATCCCTAAACCCAAAAATTATTCTAGGACCTCTATACTGTAAATATAGTTTAACAAAAACATTAGATTGTGAATCTAACAATAGAAACTCATTACCTTCTTATTTACCGAAAAAGTATGCAAGAACTGCTAATTCTATGCTCCCATACTTAACAGTACGGCTTTTTCGAACTTTTAAAGGATAGTAGTCATCCGTTGGTCTTAGGAACCAAAAAATTGGTGCAACTCCAAATAAAAGTAATAAACATATTCTCCTCATTCTCACTAGTTACTTTACTCCTACTAACAGTACCCATTATAATAACAAGCCTTAACACCTACAAATCTTCCAACTACCCACTCTACGTAAAAACAACTATCTCATATGCCTTCATTACCAGCATAATTCCCACAATAATATTTATTCACTCAGGCCAAGAACTAATTATCTCAAACTGACACTGATTAACTATCCAAACCCTTAAACTATCTCTCAGCTTTAAAATAGACTATTTTTCAGTAATATTTGTCCCAGTAGCACTATTCGTCACGTGATCTATTATAGAATTCTCAATATGATACATACACTCAGACCCCAATATTAACAAATTCTTCAAATACCTACTCCTATTCCTCATCACCATGATAATCCTTGTAACCGCAAATAACCTATTCCAACTATTCATTGGCTGAGAAGGTGTCGGAATCATATCATTTCTACTCATCGGATGATGATACGGACGAGCAGACGCAAATACAGCAGCCCTACAAGCAGTTTTATATAACCGCATCGGCGACATTGGTTTTATCCTAGCAATAGCATGATTTCTAACAAACCTAAACACCTGAGATCTACAACAGATCTTCATACTAGACCCAGACAACTCAAACATACCCTTGATAGGACTAGTACTAGCTGCAACCGGAAAATCCGCCCAATTTGGCCTCCACCCATGACTCCCCTCTGCAATAGAAGGCCCAACTCCCGTCTCAGCACTACTTCATTCAAGCACAATGGTGGTAGCAGGTATCTTCCTATTAATCCGCTTTTATCCACTCACAGAAAATAATAAATATATTCAATCTATTACATTATGCCTAGGAGCCATTACCACGTTATTTACAGCGATATGCGCTCTCACCCAAAATGATATTAAAAAAATCATCGCCTTCTCTACATCTAGTCAACTAGGTCTTATAATGGTAACAATTGGCATTAACCAACCCTACCTAGCATTCCTCCACATCTGCACCCACGCCTTTTTCAAAGCTATACTATTTATATGCTCCGGTTCCATAATTCACAGCCTAAACGACGAACAAGACATCCGAAAAATAGGAGGCCTATTTAAAGCCATACCATTCACTACAACAGCCCTCATTGTTGGCAGTCTCGCACTAACAGGAATACCTTTCCTCACAGGATTTTACTCCAAAGACCTAATCATCGAAGCCGCCAACACGTCTTATACCAACGCCTGAGCCCTTCTAATAACATTAATCGCCACCTCTTTCACAGCCATTTACAGCACCCGTATCATCTTCTTCGCACTCCTAGGACAACCCCGATTTTCTACCCTAATTAATATCAACGAAAACAACCCCTTCCTAATCAACTCCATTAAACGCTTGCTAATCGGAAGCCTCTTCGCAGGGTACATTATCTCCAACAACATTCCCCCAACAACAGTCCCCCAAATAACTATACCCTACTATCTAAAAACAACAGCCCTAATCGTTACAATCTTAGGCTTCACCTTAGCCCTAGAAATTAGCAACATAACTAAAAACCTAAAATTTCACTACCCCTCAAACACCTTCAAATTCTCCACCCTGCTAGGATATTTCCCTACAATTATACATCGCCTAGCTCCATACATAAATCTATCAATAAGCCAAAAATCAGCATCCTCCCTTCTAGACCTAATCTGACTAGAAGCCATTCTACCAAAAACCATTTCACTCGCTCAAATAAAAGCATCTACCCTGGTTACAAACCAAAAAGGCCTAATCAAACTATATTTCCTCTCTTTCCTAATTACAATTCTCATTAGCATAATCCTATTTAATTTCCACGAGTAATTTCTATAATAACCACAACACCAATAAATAAAGACCACCCAGTTACAATAACTAATCAAGTACCATAACTGTATAAAGCTGCAATCCCTATGGCCTCCTCACTAAAAAATCCGGAATCCCCTGTATCATAAATCACCCAATCCCCTAAACCATTAAACTCAAACACAATCTCTACCTCCTTATCCTTTAATACATAATAAACCATAGAAAACTCTATCAACAAGCCAGTAATAAATGCCCCTAAAACAGCCTTATTAGAAAGCCAAATCTCAGGGTACTGTTCCGTAGCCATAGCCGTTGTATAACCAAAAACTACCATCATACCCCCCAAATAAATTAAAAAAACCATTAACCCCAGAAAAGACCCACCAAAATTCAACACAATTCCACAACCAACCCCACCACTCACAATTAACCCCAACCCCCCATAAATAGGTGAAGGCTTCGAAGAAAACCCTACGAAACCAATCACAAAGATAACACTTAAAATAAATACAATGTATAGTATCATTATTCTTACATGGAATCTAACCATGACCAATGATATGAAAAACCATCGTTGTCATTCAACTACAAGAACACTAATGACTAACCTTCGAAAATCCCATCCACTAATAAAAATTGTAAATAACGCATTCATTGACCTTCCAGCTCCATCAAACATTTCATCATGATGAAACTTCGGCTCCCTCCTAGGAATATGCTTAATCCTACAAATCCTCACAGGCCTATTCCTAGCAATACACTACACATCCGATACAACAACAGCATTTTCCTCCGTTGCCCATATCTGCCGAGACGTGAACTACGGCTGAATCATCCGATACATACACGCAAACGGAGCTTCAATATTCTTTATCTGCTTATATATGCACGTAGGACGAGGCCTATATTACGGGTCTTATACCTTCCTAGAAACATGAAATATTGGAGTAATCCTTCTACTTACAGTAATAGCTACAGCATTCATAGGATACGTACTACCATGAGGACAAATATCATTTTGAGGGGCAACAGTCATTACCAACCTCCTATCAGCAATCCCATACATCGGCACAAATTTAGTCGAATGAATTTGAGGTGGATTCTCAGTAGACAAAGCAACCCTCACCCGATTCTTCGCTTTCCACTTTATCCTTCCATTTGTTATTATAGCAATTGCCATAGTCCACCTATTATTCCTCCACGAAACAGGCTCCAACAATCCAACAGGAATCTCCTCAGACATAGACAAAATTCCATTTCACCCCTACTATACCATTAAAGACATCCTAGGAGCCTTATTACTAATTCTAGCCCTAATACTACTGGTACTATTCACACCCGACCTCCTCGGAGATCCAGATAACTACACCCCAGCAAATCCACTCAATACACCTCCCCACATCAAACCCGAATGATACTTCTTATTTGCATACGCAATTTTACGATCAATCCCCAATAAACTAGGAGGAGTACTAGCCCTAGCCTTCTCTATCCTAATCCTTGCCCTCATTCCCCTACTACACACCTCTAAACAACGAAGCATAATTTTCCGACCACTCAGCCAATGCCTATTCTGAACTCTAGTAGCAGACCTACTAACACTCACATGAATCGGAGGACAACCAGTCGAACACCCATATATCATCATCGGACAAATAGCATCTATTATATACTTCCTTCTCATCCTAGTACTAATACCAACAGCCGGCACAATTGAAAACAAACTACTAAAATGAAGACAGGTCTTTGTAGTACATCTAATACACTGGTCTTGTAAACCAGAAAAGGAGAGCAACTAACCTCCCTAAGACTCAAGGAAGAAACTACAGTCTCACCGTCAACCCCCAAAGCTGAAGTTCTATTTAAACTATTCCCTG
		</sequence>
		<sequence>
			<taxon idref="AE061"/>
			ACTAATGACTAATCAGCCCATGCTCACACATAACTGTGCTGTCATACATTTGGTATTTTTTTATTTTGGGGGATGCTTGGACTCAGCTATGGCCGTCAAAGGCCCTGACCCGGAGCATTTATTGTAGCTGGACTTAACTGCACTTTGAGCACCAGCATAATGGTAAGCATGCACATATAGTCAATGGTTACAGGACATAAACTATATTATATATCCCCCCCTTCATAAAAATTCCCCCTTAAATATTTACCACTGCTTTTAACAGATTTTTCCCTAGTTACCTATTTAAATTTTCCACACTTTCAATACTCAAATTAGCACTCCATATAAAGTCAATATATAAACGCAGGCCCCCCCCCCCCGTTGATGTAGCTTAACCCAAAGCAAGGCACTGAAAATGCCTAGATGAGTCTCCCAACTCCATAAACACATAGGTTTGGTCCCAGCCTTCCTGTTGACTCTTAATAAACTTACACATGCAAGCATCTACACCCCAGTGAGAATGCCCTCTAGGTTGTTAAAACTAAGAGGAGCCGGCATCAAGCACACACCCCGTAGCTCACGACGCCTTGCTTAACCACACCCCCACGGGAAACAGCAGTGACAAAAATTAAGCCATAAACGAAAGTTTGACTAAGTTATATTAATTAGGGTTGGTAAATCTCGTGCCAGCCACCGCGGTCATACGATTAACCCAAGCTAACAGGAATACGGCGTAAAACGTGTTAAAGCACCACATTAAATAGGGTTAAATTTTAATTAAGCTGTAAAAAGCCATGATTAAAATAAAAATAAATGACGAAAGTGACCCTACAACAGCCGATGCACTATAGCTAAGACCCAAACTGGGATTAGATACCCCACTATGCTTAGCCCTAAACACAGATAATTACATAAACAAAATTATTTGCCAGAGTACTACCAGCAACAGCTTAAAACTCAAAGGACTTGGCGGTGCTTTATATCCTTCTAGAGGAGCCTGTTCTATAATCGATAAACCCCGATAAACCTCACCAGTTCTTGCTAATACAGTCTATATACCGCCATCTTCAGCAAACCCTAAAAAGGAAAAAAAGTAAGCGCAATCATGATACATAAAAACGTTAGGTCAAGGTGTAACCTATGAAATGGAAAGAAATGGGCTACATTCTCTACATCAAGAGAACCAAGCACGAAAGTTATTATGAAATTAATAACCAAAGGAGGATTTAGCAGTAAACTAAGAATAGAGTGCTTAGTTGAATTAGGCCATGAAGCACGCACACACCGCCCGTCACCCTCCTCAAATAGATTCAATGCATCTAACCTTATTTAAACGCACTAGCTACATGAGAGGAGACAAGTCGTAACAAGGTAAGCATACTGGAAAGTGTGCTTGGATAAATCAAGATATAGCTTAAACAAAGCATCCAGTTTACACCTAGAAGACTTCATTCATTATGAATATCTTGAACTAAATCTAGCCCAAAAATATCCTCTTAACTAAACAACCAAAATAAAATAAAACAAAACATTTAATCCCAATTTAAAGTATAGGAGATAGAAATCTAGAATATGGCGCTATAGAGAAAGTACCGCAAGGGAACGATGAAAGAAAAACTAAAAGTACAAAAAAGCAAAGATTATCCCTTGTACCTTTTGCATAATGAATTAACTAGTATAAGACTTAACAAAATGAATTTCAGCTAAGCAACCCGAAACCAGACGAGCTACTTACAAACAGTTTATCAAGAACTAACTCATCTATGTGGCAAAATAGTGAGAAGATTTGTAAGTAGAGGTGACATGCCTAACGAGCCTGGTGATAGCTGGTTGTCCAGGTAATGAATCTTAGTTCAGCTTTAAAGATACCAAAAATTCAAATAAATCTCACTGTAACTTTAAAAGTTAATCTAAAAAGGTACAGCCTTTTAGAAACGGATACAACCTTGACTAGAGAGTAAAATATAACACTACCATAGTAGGCCCAAAAGCAGCCACCAATTGAGAAAGCGTTAAAGCTCAACAACAAAAATTAAACAGATCCCAATAACAAGTAATTAACTCCTAGCCCCAATACTGGACTAATCTATTATTGAATAGAAGTAATAATGTTAATATGAGTAACAAGAAAAACTTTCTCCTTGCATAAGTCTAAGTCAGTACCTGATAATACTCTGACCATTAACAGCTAATAAAAATAACCCAACAATAAACAATTTATTAACTATACTGTTAATCCAACACAGGAGTGCATTTAAGGAAAGATTAAAAGAAGTAAAAGGAACTCGGCAAACACAAACCCCGCCTGTTTACCAAAAACATCACCTCCAGCATCCCTAGTATTGGAGGCACTGCCTGCCCAGTGACAACTGTTTAACGGCCGCGGTATCCTGACCGTGCAAAGGTAGCATAATCATTTGTTCTCTAAATAAGGACTTGTATGAATGGCCACACGAGGGTTTTACTGTCTCTTACTTCCAATCAGTGAAATTGACCTTCCCGTGAAGAGGCGGGAATGCATAAATAAGACGAGAAGACCCTATGGAGCTTTAACTAACCAACCCAAAGAAAATAAATTTAACCATTAAGGAACAACAACAATCTCCATGAGTTGGTAGTTTCGGTTGGGGTGACCTCGGAGAATAAAAAATCCTCCGAACGATTTTAAAGACTAGACCCACAAGTCAAATCGCTCTATCGCTCATTGATCCAAAAAATTGATCAACGGAACAAGTTACCCTAGGGATAACAGCGCAATCCTATTCAAGAGTCCATATCGACAATAGGGTTTACGACCTCGATGTTGGATCAGGACATCCTGATGGTGCAACCGCTATCAAAGGTTCGTTTGTTCAACGATTAAAGTCCTACGTGATCTGAGTTCAGACCGGAGCAATCCAGGTCGGTTTCTATCTATTACGTATTTCTCCCAGTACGAAAGGACAAGAGAAATAAGGCCAACTTTAAACTAAGCGCCTTAAAACAACTAATGACAGCATCTCAATTAGCAACACAAAACCCTGCCCTAGAACAGGGCTTAGTTAAGGTGGCAGAGCCCGGTAATTGCGTAAAACTTAAACTTTTATACCCAGAGATTCAAATCCTCTCCTTAACAAAATGTTCATAATTAANATNTTAATACTTATTATTCCTATCCTATTGGCCGTAGCATTCCTCACATTAGTAGAACGAAAAGTCCTAGGCTACATACAACTCCGAAAAGGTCCAAATGTCGTAGGCCCATATGGCCTACTCCAACCCATCGCCGATGCAATCAAACTTTTCATCAAAGAACCACTACGACCTGCCACGTCTTCAGCCTCAATATTTATCCTAGCACCCATTTTAGCCCTAGGCCTAGCCTTAACCATGTGAATTCCCCTACCAATACCCTATCCTCTCATTAACATAAACCTTGGAGTCCTATTTATACTAGCCATATCAAGCCTAGCCGTGTACTCCATCCTCTGATCAGGCTGAGCTTCCAACTCAAAATATGCACTAATCGGAGCCCTACGAGCAGTAGCACAAACAATCTCATATGAAGTAACACTAGCAATTATCCTACTATCAGTGCTCCTAATAAGTGGATCCTTTACCCTCTCCACATTAATTATCACACAAGAACAAATATGGCTAATCCTCCCAGCATGACCTCTAGCAATAATATGATTTATCTCAACATTAGCAGAAACAAACCGAGCTCCCTTTGATCTAACTGAAGGAGAATCAGAGCTAGTCTCGGGCTTCAACGTAGAATATGCAGCAGGGCCATTTGCCCTCTTCTTCATAGCAGAGTACGCAAATATCATCATAATAAACATATTTACAGCAATTCTATTTCTAGGAACATCCCACAACCCACACATACCAGAACTCTACACAATCAACTTTATCATCAAATCCCTGCTACTCACAATATCATTCCTATGAATCCGAGCATCCTACCCTCGATTCCGCTATGACCAACTAATACACTTACTATGAAAAAATTTCCTGCCCCTAACACTAGCCCTATGCATATGACACGTATCACTGCCCATCCTTACATCAGGCATCCCACCACAAACATAAGAAATATGTCTGAAAAAAGAGTTACTTTGATAGAGTAAATAATAGAGGTTTAAACCCTCTTATTTCTAGAACTATAGGAATCGAACCTACTCCTAAGAATCCAAAACTCTCCGTGCTCCCAATTACACCAAGTTCTATTAGTAAGGTCAGCTAATTAAGCTATCGGGCCCATACCCCGAAAATGTTGGTTCACACCCTTCCCGTACTAATAAATCCAATTATCTTTACTATTATTTTATCAACCATTATACTAGGAACCATTATTGTCATAATCAGTTCTCACTGACTACTTGTCTGAATCGGATTTGAAATAAATATACTCGCTATCATTCCTATCATAATAAAAAACCACAACCCACGAGCCACAGAAGCATCAACTAAATATTTTCTAACCCAATCAACAGCCTCAATACTACTAATAATAGCCGTCATCATTAACCTAATATTCTCAGGCCAATGAACCGTAATAAAATTATTTAACCCGGTAGCCTCCATACTTATAACAATAGCCCTAGCTATAAAACTAGGAATAGCTCCATTTCACTTCTGAGTCCCAGAAGTAACACAAGGCATCCCCCTATCCTCAGGCTTAATCCTACTAACATGACAAAAACTAGCACCTATATCTGTACTTTACCAAATCTTCCCATCAATTAACCTAAACCTAATTTTGACCCTATCAATTCTATCAATCCTAATTGGAGGCTGAGGAGGACTAAACCAAACACAACTCCGAAAAATTATAGCCTACTCATCAATCGCTCACATGGGCTGAATAACAGCAGTACTACCATACAACCCCACTATAACATTACTAAACTTAATCATCTACATTATTATAACTTCCACTATATTCACCATATTTATAGCCAATTCCACCACCACCACCCTATCATTATCACACACATGAAATAAAACACCCATTATAACCATCCTAATCCTCGCTACCCTTCTGTCCATAGGAGGACTCCCTCCCCTATCAGGGTTCATACCAAAATGAATAATCATCCAAGAAATAACAAAAAACAATAGCATCATCCTACCCACTTTCATAGCAATCACAGCCCTACTAAACTTATATTTCTATATACGACTCACATATTCTACCGCACTAACAATGTTCCCCTCTACAAACAACATAAAAATAAAATGACAATTTCCCCTTATAAAAAAAATAACCCTCCTACCAACAATAGTCGTATTATCTACCATAACACTACCGCTCACACCAATATTATCAGTATTAGAATAGGAATTTAGGTTAAACAGACCAAGAGCCTTCAAAGCCCTAAGCAAGTACAATTTACTTAATTCCTGCTAAGGATTGCAAGACTATACCTTACATCAATTGAATGCAAATCAACCACTTTAATTAAGCTAAATCCTCACTAGACTGGTGGGCTCCACCCCCACGAAACTTTAGTTAACAGCTAAATACCCCAATTAATCAGGCTTCAATCTACTTCTCCCGCCGCAAGAAAAAAAAGGCGGGAGAAGCCCCGGCAGAATTGAAGCTGCTTCTCTGAATTTGCAATTCAACGTGTAAACTCACCACAGGACTTGGTAAAAAGAGGAGTCAAACCTCTATCTTTAGATTTACAGTCTAATGCTTTACTCAGCCATTTTACCCATGTTCATTAACCGCTGACTATTCTCAACCAACCATAAAGATATCGGTACCCTTTATCTACTATTTGGGGCCTGGGCCGGTATAGTAGGAACAGCTCTAAGCCTTCTAATTCGCGCTGAATTAGGCCAACCCGGAACCCTGCTCGGAGACGACCAAATCTACAACGTAGTTGTAACCGCACACGCATTTGTAATAATCTTCTTTATAGTAATGCCAATTATAATTGGAGGATTCGGTAACTGACTTGTTCCTCTAATAATTGGCGCTCCCGACATGGCATTCCCCCGAATAAACAATATAAGCTTCTGACTCCTCCCTCCCTCATTTCTACTACTCCTCGCATCCTCTATAGTTGAAGCTGGAGCAGGAACAGGCTGAACCGTGTACCCTCCCTTAGCAGGCAACCTAGCCCATGCAGGAGCCTCAGTAGATCTAACCATCTTCTCTTTACACTTGGCAGGAGTTTCCTCTATTTTAGGAGCCATCAACTTCATCACAACAATTATCAACATAAAGCCCCCCGCAATGTCACAGTACCAAACCCCTCTCTTCGTATGATCCGTAATAATTACCGCCGTACTATTACTCCTCTCACTCCCTGTGCTAGCAGCCGGCATTACAATGCTGCTAACAGATCGGAACCTAAATACAACCTTCTTCGACCCAGCAGGAGGAGGAGACCCCATCTTATACCAACACTTATTCTGATTCTTTGGGCACCCCGAAGTCTACATTTTAATTTTACCTGGATTTGGAATAATCTCCCATATTGTAACCTACTACTCAGGAAAAAAAGAACCATTCGGATATATAGGAATAGTCTGAGCTATGATGTCAATCGGATTTCTAGGTTTCATCGTATGAGCTCACCATATATTCACAGTCGGAATAGACGTCGACACACGAGCCTACTTCACATCAGCTACTATAATTATTGCTATTCCAACCGGAGTAAAAGTTTTCAGCTGACTAGCGACACTTCATGGGGGTAATATCAAGTGATCTCCTGCTATAATGTGAGCCCTAGGCTTTATTTTCTTATTTACAGTAGGGGGTTTAACTGGAATTGTCCTAGCTAACTCTTCTCTCGATATTGTTCTTCACGACACATACTACGTTGTCGCACACTTCCACTATGTTTTATCAATAGGAGCTGTATTTGCTATTATAGGAGGATTTGTTCATTGATTCCCACTATTCTCAGGTTATACTCTCAACGATACATGAGCCAAAATTCACTTCGCAATTATGTTTGTAGGCGTCAATATGACCTTCTTCCCACAACACTTTCTAGGACTATCTGGCATGCCTCGACGATACTCCGACTACCCAGATGCATATACAATATGAAATACTGTTTCATCTATGGGCTCATTCATTTCTCTAACAGCAGTCATGCTAATAGTTTTCATCATCTGAGAAGCATTTGCATCTAAGCGAGAAGTCTTAACTGTAGACCTAACCACGACAAATCTAGAATGATTAAACGGATGCCCTCCACCATATCACACATTTGAAGAACCCACCTATGTCAACCTAAAATAAGAAAGGAAGGAATCGAACCCCCTACTATTGGTTTCAAGCCAACATCATAACCTCTATGTCTCTCTCAATAAACGAAGTGTTAGTAAAACATTATATAACTTTGTCAAAGTTAAGTTACAAGTGAAAACCCTGTACACCTCATATGGCATATCCCATACAACTAGGCTTCCAAGATGCTACATCACCAATCATAGAAGAACTGCTTCACTTTCATGATCACACGCTAATAATTGTCTTCTTAATTAGCTCATTAGTACTTTACATTATCTCACTAATACTAACAACAAAACTGACTCATACAAGCACAATAGATGCACAAGAAGTAGAGACAATCTGAACCATTTTACCCGCTATTATTTTAATTCTAATTGCTCTTCCTTCTTTACGAATTCTATACATAATGGATGAAATCAATAACCCATTCCTTACGGTAAAAGCAATAGGACATCAGTGATACTGAAGCTATGAATATACAGATTATGAGGACTTAAGCTTCGACTCCTACATAATTCCAACATCAGAATTAAAGCCAGGGGAATTACGACTATTAGAAGTCGATAATCGAGTTGTACTGCCAATAGAAATAACAATCCGAATACTAGTCTCCTCTGAAGATGTACTACACTCATGAGCCGTGCCTTCTCTAGGACTGAAAACAGATGCAATCCCAGGCCGCCTGAACCAAACAACCCTTATATCGACCCGTCCAGGCCTATACTATGGTCAATGCTCAGAAATCTGCGGATCAAACCATAGTTTCATGCCCATTGTCCTTGAATTAGTTCCACTGAAGTATTTTGAAAAATGATCTGCGTCAATATTATAAAATCACCAAGAAGCTATATAGCACTAACCTTTTAAGTTAGAGATTGAGAGCGATATACTCTCCTTGGTGACATGCCACAACTAGACACGTCAACATGACTGACAATAATCTTATCAATATTCTTGACCCTCTTTATTATCTTTCAATTAAAAATTTCAAAACACAACTTTTACTACAATCCAGAACTAACATCAACAAAAATATTAAAACAAAACACCCCTTGAGAAACAAAATGAACGAAAATTTATTTGCCTCTTTTATTACCCCTATAATTTTAGGTCTCCCTCTCGTAACTCTTATCGTACTATTCCCCAGCCTACTATTCCCAACATCAAATCGATTAGTGAACAATCGCTTTGTAACCCTCCAACAATGAATACTTCAACTTGTATCAAAACAAATAATGAGTATCCACAATCCCAAAGGACAAACATGAACATTAATATTAATATCTTTAATTCTATTTATTGGATCAACAAACCTATTAGGCCTGTTACCCCATTCATTCACACCAACAACACAACTATCAATAAACCTAGGCATAGCCATTCCCCTGTGAGCAGGAGCCGTAATTACAGGATTCCGCAATAAAACTAAAGCATCACTTGCCCATTTCTTACCACAAGGAACACCAACTCCACTAATCCCAATGCTAGTAATTATCGAAACTATTAGCCTTTTTATTCAACCTATAGCCCTCGCCGTGCGGTTAACAGCCAACATCACTGCAGGACATCTATTAATTCACTTAATCGGAGGGGCTACACTTGCACTAATAAGCATTAGCACTACAACAGCTCTAATTACATTCATCGTTCTAATCCTACTAACAGTCCTAGAATTTGCAGTAGCTATAATCCAAGCCTATGTATTCACTCTTCTAGTCAGCCTATATCTGCATGACAACACATAATGACACACCAAACTCATGCTTATCACATAGTAAATCCAAGCCCTTGACCCCTTACAGGAGCTCTATCTGCCCTCTTAATAACATCCGGCTTAGCCATGTGGTTTCATTTTAACTCAACAGCCCTACTAATAATTGGCCTAACAACAAATATACTAACAATATACCAATGATGACGAGATATTATTCGAGAAAGCACTTTCCAAGGACACCATACCCCAGCTGTCCAAAAAGGCCTCCGTTATGGAATAATCCTCTTTATTATTTCCGAAGTCCTATTCTTTACCGGATTTTTCTGAGCATTCTACCATTCAAGCCTCGCCCCCACTCCCGAACTAGGCGGCTGCTGACCCCCAACAGGCATTCATCCACTAAATCCCCTAGAAGTCCCACTGCTCAACACCTCTGTCCTATTGGCCTCCGGAGTTTCTATTACCTGAGCCCATCACAGTTTAATAGAAGGAGACCGAAACCATATATTACAAGCCCTATTTATCACCATCACATTAGGAGTCTACTTTACACTACTGCAAGCCTCAGAGTACTATGAAGCACCCTTTACTATCTCCGACGGAGTCTACGGCTCAACTTTTTTCGTAGCCACAGGCTTCCACGGCCTCCACGTCATCATTGGATCCACCTTCTTAATTGTCTGCTTTTTCCGCCAACTAAAATTCCATTTCACTTCTAACCACCACTTCGGCTTTGAAGCCGCTGCCTGATACTGACATTTCGTAGACGTAGTTTGACTTTTCCTCTATGTTTCTATCTATTGATGAGGCTCCTATTCTTTTAGTATTAATCAGTACAGCTGACTTCCAATCAGCTAGTTTCGGTCTAGCCCGAAAAAGAATAATAAATCTAATACTAGCCCTCCTGACCAATTTTACACTAGCTACTCTACTTGTCATTATCGCATTCTGACTTCCCCAATTAAACGTATATTCTGAGAAGACAAGCCCATACGAATGTGGATTTGACCCCATAGGATCAGCCCGCCTTCCCTTCTCCATAAAATTCTTTCTAGTAGCCATCACATTCCTCTTATTTGACCTAGAAATTGCACTCCTCTTACCACTACCATGAGCCTCACAAACAACAAACCTAAACACAATGCTTACCATAGCCCTCTTCCTAATTATCCTGCTAGCTGTAAGCCTAGCCTACGAATGAACTCAAAAAGGACTGGAATGAACCGAATATGGTACTTAGTTTAAAATAAAATAAATGATTTCGACTCATTAGATTGTGATTTAATTCATAATTACCAAATGTCTATAGTACACATAAATATTATAATAGCATTCGCAGTATCTCTTGTAGGACTACTAATATATCGATCCCACCTAATATCTTCCCTTCTATGCTTAGAAGGAATAATATTATCCCTATTCGTTATAGCAGCTCTAACAATCCTCAATTCACATTTTACATTAGCTAGCATAATACCCATTATCCTACTAGTTTTCGCAGCCTGTGAAGCAGCCCTAGGTCTATCCCTACTAGTAATAGTATCAAATACATACGGTACTGATTACGTACAAAATCTCAACCTACTCCAATGCTAAAATATATCATTCCAACAATCATACTTATACCCCTAACCTGACTATCAAAAGGTAATATAATCTGAATTAACTCCACAGCACACAGTCTACTAATTAGCTTTACAAGCCTTCTCCTTATAAATCAGTTTGGTGACAATAGCCTCAACTTTTCACTAGTATTTTTCTCTGACTCCCTATCTACCCCACTACTAATTTTAACCATATGGCTCCTTCCCCTGATACTAATAGCTAGCCAACATCACCTATCAAAAGAAAACCTAACCCGAAAAAAACTATTCATTACTATACTAATTTTACTACAACTGTTTCTAATCATAACCTTTACCGCCATAGAACTAATTTTCTTTTATATCCTATTTGAAGCAACACTAGTACCAACACTTATTATCATTACCCGATGGGGAAACCAAACAGAACGTCTAAACGCCGGACTCTATTTCCTATTCTATACATTAGCTGGCTCCTTACCCCTATTAGTTGCACTGATTTATATCCAAAACATAGTAGGATCCCTAAATTTCCTAATACTCCAATACTGAGTACAACCTATGCATAACTCCTGATCTAATATTTTCATATGACTAGCATGTATAATAGCCTTCATAGTAAAAATACCATTATACGGCCTTCACCTTTGACTACCCAAAGCTCACGTAGAAGCCCCCATCGCAGGCTCCATAGTCCTTGCAGCAATCCTACTAAAACTAGGAGGGTACGGTATGCTACGAATCACACTAATTCTAAACCCTATAACCGACTTTATAGCATATCCATTCATTATACTCTCCTTATGAGGCATAATCATAACCAGCTCAATCTGCCTCCGTCAAACGGACCTAAAATCGCTCATTGCATACTCTTCTGTAAGCCACATAGCGCTCGTCATCGTAGCTATCCTTATCCAAACACCTTGAAGTTACATAGGAGCAACCGCTCTCATGATTGCCCATGGCCTCACATCCTCCATACTTTTCTGTCTAGCAAACTCAAACTACGAACGAATCCACAGCCGAACTATAATTCTAGCTCGAGGCCTACAAACGCTTCTTCCACTAATAGCCACCTGATGACTACTAGCAAGTCTAACCAACCTAGCTTTACCCCCAACAATCAACCTAATTGGAGAGCTATTTGTAATAATGTCAACCTTTTCATGATCTAACATTACAATTATTCTAATAGGAGTGAATATAGTAATCACCGCCCTATACTCTCTGTATATACTAATTATAACCCAACGAGGAAAATACACCCACCACATTAATAATATCTCACCTTCATTTACACGAGAAAATGCACTCATATCGCTGCACATCTTACCTTTACTACTCTTATCCCTAAACCCAAAAATTATTCTAGGACCTCTATACTGTAAATATAGTTTAACAAAAACATTAGATTGTGAATCTAACAATAGAAACTCATTAACTTCTTATTTACCGAAAAAGTATGCAAGAACTGCTAATTCTATGCTCCCATACTTAACAGTACGGCTTTTTCGAACTTTTAAAGGATAGTAGTCATCCGTTGGTCTTAGGAACCGAAAAATTGGTGCAACTCCAAATAAAAGTAATAAACATATTCTCCTCATTCTCACTAGTTACTTTACTCCTACTAACAGTACCCATTATAATAACAAGCCTTAACACCTACAAATCTTCCAACTACCCACTCTACGTAAAAACAACTATCTCATATGCCTTCATTACCAGCATAATTCCCACAATAATATTTATTCACTCAGGCCAAGAACTAATTATCTCAAACTGACACTGATTAACTATCCAAACCCTTAAACTATCTCTCAGCTTTAAAATAGACTATTTTTCAGTAATGTTTGTCCCAGTAGCACTATTCGTCACGTGATCTATTATAGAATTCTCAATATGATATATACACTCAGACCCCAATATTAACAAATTCTTCAAATACTTACTCCTATTCCTCATCACTATGATAATCCTTGTAACCGCAAATAACCTATTCCAACTATTCATTGGCTGAGAAGGTGTCGGAATCATATCATTTCTACTCATCGGATGGTGATACGGACGAGCAGACGCAAATACAGCAGCCCTACAAGCAGTTTTATATAACCGCATCGGCGACATTGGTTTTATCCTAGCAATAGCATGATTTCTAACAAACCTAAATACCTGAGATCTACAACAGATCTTCATACTAGACCCAGACAACTCAAATATACCCTTAATAGGACTAGTACTAGCTGCAACCGGAAAATCCGCCCAATTTGGCCTCCACCCATGACTCCCCTCTGCAATAGAAGGCCCAACTCCCGTCTCAGCACTACTTCATTCAAGCACAATGGTGGTAGCAGGTATCTTCCTATTAATCCGCTTTTATCCACTCACAGAAAATAATAAATACATTCAATCTATTACATTATGCCTAGGAGCCATTACCACGTTATTTACAGCGATATGCGCTCTCACCCAAAATGATATTAAAAAAATCATCGCCTTCTCTACATCTAGTCAACTAGGTCTTATAATGGTAACAATTGGCATTAACCAACCCTACCTAGCATTCCTCCACATCTGCACCCACGCCTTTTTCAAAGCTATACTATTTATATGCTCCGGTTCCATAATTCACAGCCTAAACGACGAACAAGACATCCGAAAAATAGGAGGCCTATTTAAAGCCATACCATTCACTACAACAGCCCTCATTGTTGGCAGTCTCGCACTAACAGGAATACCTTTCCTCACAGGATTTTACTCCAAAGACCTAATCATCGAAGCCGCCAACACGTCTTATACCAACGCCTGAGCCCTTCTAATAACATTAATCGCCACCTCTTTCACAGCCATTTATAGCACCCGTATCATCTTCTTCGCACTCCTAGGACAACCCCGATTTTCTACCCTAATTAATATCAACGAAAACAACCCCTTCCTAATCAACTCCATTAAACGCTTGCTAATCGGAAGCCTCTTCGCAGGGTACATTATCTCCAACAACATTCCCCCAACAACAGTCCCCCAAATAACTATACCCTACTATCTAAAAACAACAGCCCTAATCGTTACAATCTTAGGCTTCACCTTAGCCCTAGAAATTAGCAACATAACTAAAAACCTAAAATTTCACTACCCCTCAAACACCTTCAAATTCTCCACCTTGCTAGGATATTTCCCTACAATTATACATCGCCTAGCTCCATACATAAATCTATCAATAAGCCAAAAATCAGCATCCTCCCTGCTAGACCTAATCTGACTAGAAGCCATTCTACCAAAAACCATCTCACTCGCCCAAATAAAAGCATCTACCCTGGTTACAAACCAAAAAGGCCTAATCAAACTATACTTCCTCTCTTTCCTAATTACAATTCTCATTAGCATAATCCTATTTAATTTCCACGAGTAATTTCTATAATAACTACAACACCAATAAATAAAGACCACCCAGTTACAATAACTAATCAAGTGCCATAACTGTATAAAGCTGCAATCCCTATGGCCTCCTCACTAAAAAATCCGGAATCCCCTGTATCATAAATCACCCAATCCCCTAAACCATTAAACTCAAACACAATCTCTACCTCCTTATCCTTTAATACATAATAAACCATAGAAAACTCTATTAACAAGCCAGTAATAAATGCCCCTAAAACAGCCTTATTAGAAAGCCAAATCTCAGGGTACTGTTCCGTAGCCATAGCCGTTGTATAACCAAAAACTACCATCATACCCCCCAAATAAATTAAAAAAACCATTAACCCCAGAAAAGACCCACCAAAATTCAACACAATTCCACAACCAACCCCACCACTCACAATTAACCCCAACCCCCCATAAATAGGTGAAGGCTTCGAAGAAAACCCTACGAAACCAATCACAAAGATAACACTTAAAATAAATACAATGTATAGTATCATTATTCTTACATGGAATCTAACCATGACCAATGATATGAAAAACCATCGTTGTCATTCAACTACAAGAACACTAATGACTAACCTTCGAAAATCCCATCCACTAATAAAAATTGTAAATAACGCATTCATTGACCTTCCAGCTCCATCAAACATTTCATCATGATGAAACTTCGGCTCCCTCCTGGGAGTATGCTTAATCCTACAAATCCTCACAGGCCTATTCCTAGCAATACACTACACATCCGATACAACAACAGCATTTTCCTCCGTTGCCCATATCTGCCGAGACGTGAACTACGGCTGAATCATCCGATACATACACGCAAACGGAGCTTCAATATTCTTTATCTGCTTATATATGCACGTAGGACGAGGCCTATATTACGGGTCTTACACCTTCCTAGAAACATGAAATATTGGAGTAATCCTTCTACTTACAGTAATAGCTACAGCATTCATAGGATACGTACTACCATGAGGACAAATATCATTTTGAGGGGCAACAGTCATTACCAACCTCCTATCAGCAATCCCATACATCGGCACAAATTTAGTCGAATGAATTTGAGGTGGATTCTCAGTAGACAAAGCAACCCTCACCCGATTCTTCGCTTTCCACTTTATCCTCCCATTTATTATTATAGCAATTGCCATAGTCCACCTATTATTCCTCCACGAAACAGGCTCCAACAATCCAACAGGAATCTCCTCAGACATAGACAAAATTCCATTTCACCCCTACTATACCATTAAAGACATCCTAGGAGCCTTATTACTAATTCTAGCCCTAATACTACTAGTACTATTCACACCCGACCTCCTCGGAGATCCAGATAACTACACCCCAGCAAATCCACTCAATACACCTCCCCACATCAAACCCGAATGATACTTCTTATTTGCATACGCAATTTTACGATCAATCCCCAATAAACTAGGAGGAGTACTGGCCCTAGCTTTCTCTATCCTAATCCTTGCCCTCATTCCCCTACTACACACCTCTAAACAACGAAGCATAACTTTCCGACCACTCAGCCAATGCCTATTCTGAACTCTAGTAGCAGACCTACTAACACTCACATGAATCGGAGGACAACCAGTCGAACACCCATATATTATCATCGGACAAATAGCATCTATTATATACTTCCTTCTCATCCTAGTACTAATACCAACAGCCGGCACAATTGAAAACAAACTACTAAAATGAAGACAGGTCTTTGTAGTACATCTAATACACTGGTCTTGTAAACCAGAAAAGGAGAGCAACTAACCTCCCTAAGACTCAAGGAAGAAACTACAGTCTCACCGTCAACCCCCAAAGCTGAAGTTCTATTTAAACTATTCCCTG
		</sequence>
		<sequence>
			<taxon idref="AF019"/>
			ACTAATGGCTAATCAGCCCATGCTCACACATAACTGTGCTGTCATACATTTGGTATTTTTTTATTTTGGGGGATGCTTGGACTCAGCTATGGCCGTCAAAGGCCCCGACCCGGAGCATATATTGTAGCTGGACTTAACTGCANCTTGAGCACCAGCATAATGGTAAGCATGCACATATAGTCAATGGTTACAGGACATAAACTGTATTATATATCCCCCCCTCCATAAAAATTCCCCCTTAAATACTTACCACTGCTTTTAACAGATTTTTCCCTAGTTACCTATTTAAATTTTCCACACTTNNNNNNNNNNNNNNNNNNNNNNNNNTAAAGTCAATATATAAACGCAGGNCCCCCCCCCCCGTTGATGTAGCTTAACCCAAAGCAAGGCACTGAAAATGCCTAGATGAGTCTCCCAACTCCATAAACACATAGGTTTGGTCCCAGCCTTCCTGTTGACTCTTAATAAACTTACACATGCAAGCATCTACACCCCAGTGAGAATGCCCTCTAGGTTGTTAAAACTAAGAGGAGCTGGCATCAAGCACACACCCCGTAGCTCACGACGCCTTGCTTAACCACACCCCCACGGGAAACAGCAGTGACAAAAATTAAGCCATAAACGAAAGTTTGACTAAGTTATATTAATTAGGGTTGGTAAATCTCGTGCCAGCCACCGCGGTCATACGATTAACCCAAGCCAACAGGAATACGGCGTAAAACGTGTNAAAGCACCACATCAAATAGGGTTAAATTTTAATTAAGCTGTAAAAAGCCATGATTAAAATAAAAATAAATGACGAAAGTGACCCTACAACAGCCGATGCACTATAGCTAAGACCCAAACTGGGATTAGATACCCCACTATGCTTAGCCCTAAACACAGATAATTACATAAACAAAATTATTTGCCAGAGTACTACCAGCAACAGCTTAAAACTCAAAGGACTTGGCGGTGCTTTATATCCTTCTAGAGGAGCCTGTTCTATAATCGATAAACCCCGATAAACCTCACCAGTTCTTGCTAATACAGTCTATATACCGCCATCTTCAGCAAACCCTAAAAAGGAAAAAAAGTAAGCGCAATCATGATACATAAAAACGTTAGGTCAAGGTGTAACCTATGAAATGGAAAGAAATGGGCTACATTCTCTACATCAAGAGAACCAAGCACGAAAGTTATTATGAAATTAATAACCAAAGGAGGATTTAGCAGTAAACTAAGAATAGAGTGCTTAGTTGAATTAGGCCATGAAGCACGCACACACCGCCCGTCACCCTCCTCAAATAGATTCAATGCATCTAACCTTATTTAAACGCACTAGCTACATGAGAGGAGACAAGTCGTAACAAGGTAAGCATACTGGAAAGTGTGCTTGGATAAATCAAGATATAGCTTAAACAAAGCATCCAGTTTACACCTAGAAGACTTCATTCATTATGAATATCTTGAACTAAATCTAGCCCNAAAATATCCTCTTAACTAAACAACTAAAATAAAATAAAACAAAACATTTAATCCCAATTTAAAGTATAGGAGATAGAAATCTAGAATATGGCGCTATAGAGAAAGTACCGCAAGGGAACGATGAAAGAAAAACTAAAAGTACAAAAAAGCAAAGATTATCCCTTGTACCTTTTGCATAATGAATTAACTAGTATAAGACTTAACAAAATGAATTTCAGCTAAGCAACCCGAAACCAGACGAGCTACTTACAAACAGTTTATCAAGAACTAACTCATCTATGTGGCAAAATAGTGAGAAGATTTGTAAGTAGAGGTGACATGCCTAACGAGCCTGGTGATAGCTGGTTGTCCAGGTAATGAATCTTAGTTCAGCTTTAAAGATACCAAAAATTCAAATAAATCTCACTGTAACTTTAAAAGTTAATCTAAAAAGGTACAGCCTTTTAGAAACGGATACAACCTTGACTAGAGAGTAAAATATAACACTACCATAGTAGGCCCAAAAGCAGCCACCAATTGAGAAAGCGTTAAAGCTCAACAACAAAAATTAAACAGATCCCAATAACAAGTAATTAACTCCTAGCCCCAATACTGGACTAATCTATTATTGAATAGAAGTAATAATGTTAGTATGAGTAANAAGAAAAACTTTCTCCTTGCATAAGTCTAAGTCAGTATCTGATAATACTCTGACCATTAACAGCTAATAAAAATAACCCAACAATAAACAATTTATTAACTATACTGTTAATCCAACACAGGAGTGCATCTAAGGAAAGATTAAAAGAAGTAAAAGGAACTCGGCAAACACAAACCCCGCCTGTTTACCAAAAACATCACCTCCAGCATCCCTAGTATTGGAGGCACTGCCTGCCCAGTGACAACTGTTTAACGGCCGCGGTATCCTGACCGTGCAAAGGTAGCATAATCANTTGTTCTCTAAATAAGGACTTGTATGAATGGCCACACGAGGGTTTTACTGTCTCTTACTTCCAATCAGTGAAATTGACCTTCCCGTGAAGAGGCGGGAATGTATAAATAAGACGAGAAGACCCTATGGAGCTTTAACTAACCAACCCAAAGAAAATAAATTTAANCATTAAGGAACAACAANAATCTCCATGAGTTGGTAGTTTCGGTTGGGGTGACCTCGGAGAATAAAAAATCCTCCGAACGATTTTAAAGACTAGACCCACAAGTCAAATCGCTCTATCGCTCATTGATCCAAGAAATTGATCAACGGAACAAGTTACCCTAGGGATAACAGCGCAATCCTATTCAAGAGTCCATATCGACAATAGGGTTTACGACCTCGATGTTGGATCAGGACATCCTGATGGTGCAACCGCTATCAAAGGTTCGTTTGTTCAACGATTAAAGTCCTACGTGATCTGAGTTCAGACCGGAGCAATCCAGGTCGGTTTCTATCTATTACGTATTTCTCCCNGTACGAAAGGACAAGAGAAATAAGGCCAACTTTAAACTAAGCGCCTTAAAACAACTAATGACANCATCTCAATTAGCAACACAAAACCCTGCCCTAGAACAGGGCTTAGTTAAGGTGGCAGAGCCCGGTAATTGCGTAAAACTTAAACTTTTATACCCAGAGATTCAAATCCTCTCCTTAACAAAATGTTCATAATTAACATCTTAATACTTATTATTCCCATCCTATTGGCCGTAGCATTCCTCACATTAGTAGAACGAAAAGTCCTAGGCTACATACAACTCCGAAAAGGTCCAAATGTCGTAGGCCCATATGGCCTACTCCAACCCATCGCCGATGCAATCAAACTTTTCATCAAAGAACCATTACGACCTGCCACGTCTTCAGCCTCAATATTTATCCTAGCACCCATTTTAGCCCTAGGCCTAGCCTTAACCATGTGAATTCCCCTACCAATACCCTATCCTCTCATTAACATAAACCTTGGAGTCCTATTTATACTAGCCATATCAAGCCTAGCCGTGTACTCCATCCTCTGATCAGGCTGAGCTTCCAACTCAAAATATGCACTAATCGGAGCCCTACGAGCAGTAGCACAAACAATCTCATATGAAGTAACACTAGCAATTATCCTACTATCAGTGCTCCTAATAAGTGGATCCTTTACCCTCTCCACACTAATTATTACACAAGAACAAATATGGCTAATCCTCCCAGCATGACCTCTAGCAATAATATGATTTATCTCAACATTAGCAGAAACAAACCGAGCNCCCTTTGATCTAACTGAAGGAGAATCAGANCTAGTCTCGGGCTTCAACGTAGAATATGCAGCAGGGCCATTTGCCCTCTTCTTCATAGCAGAGTACGCAAATATCATCATAATAAACATATTTACAGCAATTCTATTTCTAGGAACATCCCACAACCCACACATACCAGAACTCNACACAATCAACTTTATCATCAAATCCCTGCTACTCACAATATCATTCCTATGAATCCGAGCATCCTACCCTCGATTCCGCTATGACCAACTAATACACTTACTATGAAAAAATTTCCTACCCCTAACACTAGCCCTATGCATATGACACGTATCACTGCCCATCCTTACATCAGGCATCCCACCGCAAACATAAGAAATATGTCTGAAAAAAGAGTTACTTTGATAGAGTAAATAATAGAGGTTTAAACCCTCTTATTTCTAGAACTATAGGAATTGAACCTACTCCTAAGAATCCAAAACTCTCCGTGCTCCCAATTACACCAAATTCTATTAGTAAGGTCAGCTAATTAAGCTATCGGGCCCATACCCCGAAAATGTTGGTTCACACCCTTCCCGTACTAATAAATCCAATTATCTTTACTATTATTTTATTAACCATTATACTAGGAACNATTATTGTTATAATTAGTTCTCACTGACTACTTGTCTGAATCGGATTTGAAATAAATATACTCGCNATCATTCCTATCATAATAAAAAACCACAACCCACGAGCCACAGAAGCATCAACTAAATATTTTCTAACCCAATCAACAGCCTCAATACTACTAATAATAGCCGTCATCATTAACCTAATATTCTCAGGCCAATGAACCGTAATAAAATTATTTAACCCGGTAGCCTCCATACTTATAACAATAGCCCTAGCTATAAAACTAGGAATAGCNCCATTTCACTTCTGAGTCCCAGAAGTAACACAAGGCATCCCCCTATCCTCAGGCTTAATCCTACTAACATGACAAAAACTAGCACCAATATCTGTACTTTACCAAATCTTCCCATCAATTAACCTAAACCTAATTTTGACCTTATCAATTCTATCAATCCTAATTGGAGGCTGAGGAGGACTAAACCAAACACAACTCCGAAAAATTATAGCCTACTCATCAATCGCTCACATGGGCTGAATNACAGCAGTACTACCATACAACCCNACTATAACATTACTAAACTTAATCATCTACATTATTATAACTTCTACTATATTCACCATATTTATAGCCAATTCCACCACCACCACCCTATCATTATCACACACATGAAATAAAACACCCATTATAACCATCCTAATCCTCGCTACTCTTCTATCCATAGGAGGACTCCCTCCCCTATCAGGGTTCATACCAAAATGAATAATCATCCAAGAAATAACAAAAAACAACAGCATCATCCTACCCACTTTTATAGCAATCACAGCTCTACTAAACTTATACTTTTATATACGACTCACATATTCTACCGCACTAACAATGTTCCCCTCTACAAACAACATAAAAATAAAATGACAATTTCCCCTTACAAAAAAAATAACCTTCCTGCCAACAATAGTNGTATTATCTACCATAACACTACCGCTCACACCAATATTATCAGTATTAGAATAGGAATTTAGGTTAAACAGACCAAGAGCCTTCAAAGCCCTAAGCAAGTACAATTTACTTAATTCCTGCTAAGGATTGCAAGACTATACCTTACATCAATTGAATGCAAATCAACCACTTTAATTAAGCTAAATCCTCACTAGACTGGTGGGCTCCACCCCCACGAAACTTTAGTTAACAGCTAAATACCCCAATTAATCAGGCTTCAATCTACTTCTCCCGCCGCAAGAAAAAAAAGGCGGGAGAAGCCCCGGCAGAATTGAAGCTGCTTCTCTGAATTTGCAATTCAACGTGTAAACTCACCACAGAGCTTGGTAAAAAGAGGAGTCAAACCTCTATCTTTAGATTTACAGTCTAATGCTTTACTCAGCCATTTTACCCATGTTCATTAACCGCTGACTATTCTCAACCAACCATAAAGATATCGGTACCCTTTANCTACTATTTGGAGCCTGGGCCGGTATAGTAGGAACAGCTCTAAGCCTTCTAATTCGCGCTGAATTAGGCCAACCCGGAACCCTGCTCGGAGACGACCAAATCTACAACGTAGTTGTAACCGCACACGCATTTGTAATAATCTTCTTTATAGTAATGCCAATTATAATTGGAGGATTCGGTAACTGACTTGTTCCTCTAATAATTGGCGCTCCCGACATGGCATTCCCCCGAATAAACAATATAAGCTTCTGACTCCTCCCTCCCTCATTTCTACTACTCCTCGCATCCTCTATAGTTGAAGCCGGAGCAGGAACAGGCTGAACCGTGTACCCTCCCTTAGCAGGCAACCTAGCCCATGCAGGAGCCTCAGTAGATCTAACCATCTTCTCCTTACACTTGGCAGGAGTTTCCTCTATTTTAGGAGCCATCAACTTCATCACAACAATTATCAACATAAAGCCCCCCGCAATGTCACAGTACCAAACCCCTCTCTTCGTATGATCCGTAATAATTACCGCCGTACTATTACTCCTCTCACTCCCTGTGCTAGCAGCCGGCATTACAATGCTGCTAACAGATCGGAACCTAAATACAACCTTCTTCGACCCAGCAGGAGGAGGAGACCCCATCTTATACCAACACTTATTCTGATTCTTTGGGCACCCCGAAGTCTACATTTTAATTTTACCTGGATTTGGAATAATCTCCCATATTGTAACCTACTACTCAGGAAAAAAAGAACCATTCGGATATATAGGAATAGTCTGAGCTATAATGTCAATCGGATTTTTAGGTTTCATCGTATGAGCTCACCATATATTCACAGTCGGAATAGACGTCGACACACGAGCCTACTTCACATCAGCTACTATAATTATTGCTATTCCAACCGGAGTAAAAGTTTTCAGCTGACTGGCGACACTTCATGGAGGTAATATCAAATGGTCTCCTGCTATAATGTGAGCCCTAGGCTTTATTTTCTTATTTACAGTAGGGGGTTTAACTGGAATTGTCCTAGCTAACTCTTCTCTCGATATTGTTCTTCACGACACATACTACGTTGTCGCACACTTCCACTATGTTTTATCAATAGGAGCTGTATTTGCTATTATAGGAGGATTTGTCCATTGATTCCCACTATTCTCAGGTTATACTCTCAACGATACATGAGCCAAAATCCACTTCGCAATTATGTTTGTAGGCGTCAATATGACCTTCTTCCCACAACACTTTCTAGGACTATCTGGCATGCCTCGACGATACTCCGACTACCCAGATGCATATACAATATGAAATACTGTCTCATCTATAGGCTCATTCATTTCTCTAACAGCAGTCATGCTAATAGTTTTCATCATCTGAGAAGCATTTGCATCTAAACGAGAAGTCTTAACTGTAGACCTAACCACGACAAATCTAGAATGATTAAACGGATGCCCTCCACCATATCACACATTTGAAGAACCCACCTATGTCAACCTAAAATAAGAAAGGAAGGAATCGAACCCCCTACTATTGGTTTCAAGCCAACATCATAACCTCTATGTCTCTCTCAATAAACGAAGTGTTAGTAAAACATTATATAACTTTGTCAAAGTTAAGTTACAAGTGAAAACCCTGTACACCTCATATGGCATATCCCATACAACTAGGCTTCCAAGATGCTACATCACCAATCATAGAAGAACTGCTTCACTTTCANGATCACACGCTAATAATTGTCTTCTTAATTAGCTCATTAGTACTTTACATTATCTCACTAATACTAACAACAAAACTGACTCATACAAGCACAATAGATGCACAAGAAGTAGAGACAATCTGAACCATTTTGCCCGCTATTATTTTAATTCTAATTGCTCTTCCTTCTTTACGAATTCTATACATAATGGATGAAATCAATAACCCATTCCTTACGGTAAAAGCAATAGGACATCAGTGATACTGAAGCTATGAATATACAGATTATGAGGACTTAAGCTTCGACTCCTACATAATTCCAACATCAGAATTAAAGCCAGGGGAATTACGACTATTAGAAGTCGATAATCGAGTTGTACTGCCAATAGAAATAACAATCCGAATACTAGTCTCCTCTGAAGATGTACTACACTCATGAGCCGTGCCTTCTCTGGGACTGAAAACAGATGCAATCCCAGGCCGTCTGAACCAAACAACCCTTATATCGACCCGTCCAGGCCTATACTATGGTCAATGCTCAGAAATCTGCGGATCAAACCATAGTTTCATGCCCATTGTCCTTGAATTAGTTCCACTGAAGTATTTTGAAAAATGATCTGCGTCAATATTATAAAATCACCAAGAAGCTATATAGCACTAACCTTTTAAGTTAGAGATTGAGAGCAATATACTCTCCTTGGTGACATGCCACAACTAGACACGTCAACATGACTGACAATAATCTTATCAATATTCTTGACCCTCTTTATTATCTTTCAATTAAAAATTTCAAAACACAACTTTCACTACAATCCAGAACTTACATCAACAAAAATATTAAAACAAAACACCCCTTGAGAAACAAAATGAACGAAAATTTATTTGCCTCTTTTATTACCCCTATAATTTTAGGTCTCCCCCTCGTAACTCTTATCGTACTATTCCCCAGCCTACTATTCCCAACATCAAATCGATTAGTGAACAATCGCTTTGTAACCCTCCAACAATGAATGCTTCAACTTGTATCAAAACAAATAATGAGTATCCACAATCCCAAAGGACAAACATGAACATTAATATTAATATCTTTAATTCTATTTATTGGATCAACAAACCTATTAGGCCTGTTACCCCATTCATTCACACCAACAACACAACTATCAATAAACCTAGGCATAGCCATTCCCCTGTGAGCAGGAGCCGTAATTACAGGATTCCGCAACAAAACTAAAGCATCACTTGCCCATTTCTTACCACAAGGAACACCAACTCCACTAATCCCAATACTAGTAATCATCGAAACTATTAGCCTTTTTATTCAACCTATAGCCCTCGCCGTGCGGTTAACAGCCAACATCACTGCAGGACATCTATTAATTCACTTAATCGGAGGGGCTACACTTGCACTAATAAGCATTAGCACTACAACAGCTCTAATTACATTCATCGTTCTAATCCTACTAACAGTCCTAGAATTTGCAGTAGCTATAATCCAAGCCTANGTATTCACTCTTCTAGTCAGNCTATATCTGCATGACAACACATAATGACACACCAAACNCATGCTTATCACATAGTAAATCCAAGCCCTTGACCCCTTACAGGAGCTCTATCCGCCCTCTTAATAACATCCGGCTTAGCCATGTGGTTTCATTTTAACTCAACAGCCCTACTAATAATTGGCCTAACAACAAACATACTAACAATATACCAATGATGACGGGATATTATTCGAGAAAGCACCTTCCAAGGNCACCATACTCCAGCTGTCCAAAAAGGCCTCCGTTATGGAATAATCCTCTTTATTATTTCCGAAGTCCTATTCTTTACCGGATTTTTCTGAGCATTCTACCATTCAAGCCTCGCCCCCACTCCCGAACTAGGCGGCTGCTGACCCCCAACAGGCATTCATCCACTAAATCCCCTAGAAGTCCCACTGCTCAACACCTCTGTCCTATTGGCCTCCGGAGTTTCTATTACCTGAGCCCATCACAGTTTAATAGAAGGAGACCGAAACCATATATTACAAGCCCTATTTATCACCATCACATTAGGAATCTACTTTACACTACTGCAAGCCTCAGAGTACTATGAAGCNCCCTTTACTATCTCCGACGGAGTCTACGGCTCAACTTTTTTCGTAGCCACAGGCTTCCACGGCCTCCACGTCATCATTGGATCCACCTTCTTAATTGTCTGCTTTTTCCGCCAACTAAAATTCCATTTCACTTCTAACCACCACTTCGGCTTTGAAGCCGCTGCCTGATACTGACATTTCGTAGACGTAGTTTGACTTTTCCTCTATGTTTCTATCTATTGATGAGGCTCCTATTCTTTTAGTATTAATCAGTACAGCTGACTTCCAATCAGCTAGTTTCGGTCTAGCCCGAAAAAGAATAATAAATCTAATACTAGCCCTCCTGACCAATTTTACACTAGCTACNCTACTTGTCATTATCGCATTCTGACTTCCCCAATTAAATGTATATTCTGAGAAGACAAGCCCATACGAATGTGGATTTGACCCCATAGGATCAGCCCGCCTTCCCTTCTCCATAAAATTCTTTCTAGTAGCCATCACATTCCTCTTATTTGACCTAGAAATTGCACTCCTCTTACCACTACCATGAGCCTCACAAACAACAAACCTAAACACAATGCTTACCATAGCCCTCTTCCTAATTATCCTGCTAGCTGTAAGCCTAGCCTACGAATGAACTCAAAAAGGACTGGAATGAACCGAATATGGTACTTAGTTTAAAATAAAATAAATGATTTCGACTCATTAGATTGTGATTTAATTCATAATTACCAAATGTCTATAGTACACATAAATATCATAATAGCATTCGCAGTATCTCTTGTAGGACTACTAATATATCGATCCCACCTAATATCTTCCCTTCTATGCTTAGAAGGAATAATATTATCCCTATTCGTTATAGCAGCTCTAACAATCCTCAATTCACATTTTACATTAGCTAGCATAATACCCATTATCCTACTAGTTTTCGCAGCCTGTGAAGCAGCCCTAGGTCTATCCCTACTAGTAATAGTATCAAATACATACGGTACTGATTACGTACAAAATCTCAACCTACTCCAATGCTAAAATATATCATTCCAACAATTATACTTATACCCCTANNCTGACTATCAAAAGGTAATATAATCTGAGTTAACTCCACAGCACACAGTCTACTAATTAGCTTTACAAGCCTTCTCCTTATAAATCAGTTTGGTGACAATAGCCTCAACTTTTCACTAATATTTTTCTCTGACTCCCTATCCACCCCACTACTAATTTTAACCATATGGCTCCTTCCCCTAATACTAATAGCTAGCCAACATCACCTATCAAAAGAAAACCTAACCCGAAAAAAACTATTCATTACTATACTAATTTTACTACAACTGTTTCTAATCATAACCTTTACCGCCATAGAACTAATCTTCTTTTATATCCTATTTGAAGCAACACTAGTACCAACACTTATTATCATTACCCGATGGGGAAACCAAACAGAACGTCTAAACGCCGGACTCTATTTCCTATTCTATACATTAGCTGGCTCCTTACCCCTATTAGTTGCACTAATTTATATCCAAAACATAGTAGGATCCCTAAATTTCCTAATACTCCAATACTGAGTACAACCTGTGCATAACTCCTGATCTAACATTTTCATATGACTAGCATGTATAATAGCCTTCATAGTAAAAATACCATTATACGGCCTCCACCTTTGATTACCCAAAGCTCACGTAGAAGCCCCCATCGCAGGCTCCATAGTCCTTGCAGCAATCCTACTAAAACTAGGAGGGTACGGTATGCTACGAATCACACTAATTCTAAACCCTATAACCGACTTTATAGCATACCCATTCATTATACTCTCCTTATGAGGCATAATCATAACCAGCTCAATCTGCCTCCGTCAAACGGACCTAAAATCACTCATTGCATACTCTTCTGTAAGCCACATAGCGCTCGTCATCGTAGCTATCCTTATCCAAACACCTTGAAGTTACATAGGAGCAACCGCTCTCATGATTGCCCATGGCCTCACATCCTCCATACTTTTCTGTCTAGCAAACTCAAACTACGAACGAATCCACAGCCGAACTATAATTCTAGCTCGAGGCCTACAAACGCTTCTTCCACTAATAGCCACCTGATGACTACTAGCAAGTCTAACCAACCTAGCTTTACCCCCAACANTCAACCTAATTGGAGAGCTATTTGTAATAATGTCAACCTTTTCATGNTCTAACATTACAATTATTCTAATGGGAGTGAATATAGTAATCACCGCCCTANNCTCTCTGTATATACTAATTATAACCCAACGAGGAAAATACACCCACCACATTAATAATATCTCACCTTCATTTACACGAGAAAATGCACTCATATCGCTGCACATCTTACCTTTACTACTCTTATCCCTAAACCCAAAAATTATTCTAGGACCTCTATACTGTAAATATAGTTTAACAAAAACATTAGATTGTGAATCTAACAATAGAAACTCATTACCTTCTTATTTACCGAAAAAGTATGCAAGAACTGCTAATTCTATGCTCCCATACTTAACAGTACGGCTTTTTCGAACTTTTAAAGGATAGTAGTCATCCGTTGGTCTTAGGAACCGAAAAATTGGTGCAACTCCAAATAAAAGTAATAAACATATTCTCCTCATTCTCACTAGTTACTTTACTCCTACTAACAGTACCCATTATAATAACAAGCCTTAACACCTACAAATCNTCCAACTACCCACTCTACGTAAAAACAACTATCTCATATGCCTTCATTACCAGCATAATTCCCACAATAATATTTATTCACTCAGGCCAAGAACTAATTATCTCAAACTGACACTGATTAACTATCCAAACCCTTAAACTATCTCTCAGCTTTAAAATAGACTATTTTTCAGTAATATTTGTCCCAGTAGCACTATTCGTCACNTGATCTATTATAGAATTCTCAATATGATACATACACTCAGACCCCAATATTAACAAATTCTTCAAATACCTACTCCTATTCCTCATCACTATGATAATCCTTGTAACCGCAAATAACCTATTCCAACTATTCATTGGCTGAGANGGTGTCGGAATCATATCATTTCTACTCATCGGATGATGATACGGACGAGCAGACGCAAATACAGCAGCCCTACAAGCAGTTTTATATAACCGCATCGGCGACATTGGTTTTATCCTAGCAATAGCATGATTTCTAACAAACCTAAATACCTGAGATCTACAACAGATCTTCATACTAGACCCAGACAACTCAAACATACCCTTGATAGGACTAGTACTAGCTGCAACCGGAAAATCCGCCCAATTTGGCCTCCACCCATGACTCCCCTCTGCAATAGAAGGCCCAACTCCCGTCTCAGCACTACTTCATTCAAGCACAATGGTGGTAGCAGGTATCTTCCTATTAATCCGCTTTTATCCACTCACAGAAAATAATAAATATATTCAATCTATTACATTATGCCTAGGAGCCATTACCACGTTATTTACAGCGATATGCGCTCTCACCCAAAATGATATTAAAAAAATCATCGCCTTCTCTACATCTAGTCAACTAGGTCTTATAATGGTAACAATTGGCATTAACCAACCCTACCTAGCATTCCTCCACATCTGCACCCACGCCTTTTTCAAAGCTATACTATTTATATGCTCCGGTTCCATAATTCACAGCCTAAACGACGAACAAGACATCCGAAAAATAGGAGGCCTATTTAAAGCCATACCATTCACTACAACAGCCCTCATTGTTGGCAGTCTCGCACTAACAGGAATACCTTTCCTCACAGGATTTTACTCCAAAGACCTAATCATCGAAGCCGCCAACACGTCTTATACCAACGCCTGAGCCCTTCTAATAACATTAATCGCCACCTCTTTCACAGCCATTTATAGCACCCGTATCATCTTCTTCGCACTCCTAGGACAACCCCGATTTTCTACCCTAATTAATATCAACGAAAACAACCCCTTCCTAATCAANTCCATTAAACGCTTGCTAATCGGAAGCCTCTTCGCAGGATACATTATCTCCAACAACATTCCCCCAACAACAGTCCCCCAAATAACTATACCCTACTATCTAAAAACAACAGCCCTAATCGTTACAATCTTAGGCTTCACCTTAGCCCTAGAAATTAGCAACATAACTAAAAACCTAAAATTTCACTACCCCTCAAACACCTTCAAATTCTCCACCTTGCTAGGATATTTCCCTACAATTATACATCGCCTAGCTCCATACATAAATCTATCAATAAGCCAAAAATCAGCATCCTCCCTTCTAGACCTAATCTGACTAGAAGCCATTCTACCAAAAACCATTTCACTCGCTCAAATAAAAGCATCTACCCTGGTTACAAACCAAAAAGGCCTAATCAAACTATACTTCCTCTCTTTCCTAATTACAATTCTCATNAGCATAATCCTATTTAATTTCCACGAGTAATTTCTATAATAACCACAACACCAATAAATAAAGACCACCCAGTTACAATAACTAATCAAGTACCATAACTGTATAAAGCTGCAATCCCTATGGCCTCCTCACTAAAAAATCCGGAATCCCCTGTATCATAAATNACCCAATCCCCTAAACCATTAAACTCAAACACAATCTCTACCTCCTTATCCTTTAATACATAATAAACCATAGAAAACTCTATCAACAAGCCAGTAATAAATGCCCCTAAAACAGCCTTATTAGAAAGCCAAATCTCAGGGTACTGTTCCGTAGCCATAGCCGTTGTATAACCAAAAACTACCATCATACCCCCCAAATAAATTAAAAAAACCATTAACCCCAGAAAAGACCCACCAAAATTCAACACAATTCCACAACCAACCCCACCACTCACAATTAACCCCAACCCCCCATAAATAGGTGAAGGCTTCGAAGAAAACCCTACGAAACCAATCACAAAGATAACACTCAAAATAAATACAATGTATAGTATCATTATTCTTACATGGAATCTAACCATGACCAATGATATGAAAAACCATCGTTGTCATTCAACTACAAGAACACTAATGACTAACCTTCGAAAATCCCATCCACTAATAAAAATTGTAAATAACGCATTCATTGACCTTCCAGCTCCATCAAACATTTCATCATGATGAAACTTCGGCTCCCTCCTGGGAATATGCTTAATCCTACAAATCCTCACAGGCCTATTCCTAGCAATACACTACACATCCGATACAACAACAGCATTTTCCTCCGTTGCCCATATCTGCCGAGACGTGAACTACGGCTGAATCATCCGATACATACACGCAAACGGAGCTTCAATATTCTTTATCTGCTTATATATGCACGTAGGACGAGGCCTATATTACGGGTCTTATACCTTCCTAGAAACATGAAATATTGGAGTAATCCTTCTACTTACAGTAATAGCTACAGCATTCATAGGATACGTNCTACCATGAGGACAAATATCATTTTGAGGGGCAACAGTCATTACCAACCTCCTATCAGCAATCCCATACATCGGCACAAATTTAGTCGAATGAATTTGAGGTGGATTCTCAGTAGACAAAGCAACCCTCACCCGATTCTTCGCTTTCCACTTTATCCTTCCATTNATTATTATAGCAATTGCCATAGTCCACCTATTATTCCTCCACGAAACAGGCTCCAACAATCCAACAGGAATCTCCTCAGACATAGACAAAATTCCATTTCACCCCTACTATACCATTAAAGACATCNTAGGNGCCNTANTACTAATTCTAGCCCTAATACTACTGGTACTATTCNCACCCGACCTCCTCGGAGATCCAGATAACTACACCCCAGCAAATCCACTCAATACACCTCCCCACATCAAACCCGAATGATACTTCTTATTTGCATACGCAATTTTACGATCAATCCCCAATAAACTAGGAGGAGTACTAGCCCTAGCCTTCTCTATCCTAATCCTTGCCCTCATCCCCCTACTACACACCTCTAAACAACGAAGCATAATTTTCCGACCACTCAGCCAATGCCTATTCTGAACTCTAGTAGCAGACCTACTAACACTCACATGAATCGGAGGACAACCAGTCGAACACCCATACATCATCATCGGACAAATAGCATCTATTATATACTTCCTTCTCATCCTAGTACTAATACCAACAGCCGGCACAATTGAAAACAAACTACTAAAATGAAGACAGGTCTTTGTAGTACATCTAATACACTGGTCTTGTAAACCAGAAAAGGAGAGCAACTAACCTCCCTAAGACTCAAGGAAGAAACTACAGTCTCACCGTCAACCCCCAAAGCTGAAGTTCTATTTAAACTATTCCCTG
		</sequence>
		<sequence>
			<taxon idref="B877"/>
			ACTAATGGCTAATCAGCCCATGCTCACACATAACTGTGCTGTCATACATTTGGTATTTTTTTATTTTGGGGGATGCTTGGACTCAGCTATGGCCGTCAAAGGCCCTGACCCGGAGCATCTATTGTAGCTGGACTTAACTGCACCTTGAGCACCAGCATAATGGTAGGCATGCACATATAGTCAATGGTTACAGGACATAAACTGTATTATATATCCCCCCCTCCATAAAAATTCCCCCTTAAATATTTACCACTGCTTTTAACAGATTTTTCCCTAGTTACCTATTTAAATTTTCCACACTTTCAATACTCAAATTAGCACTCCATATAAAGTCAATATATAAACGCAGGCCCCCCCCCCCCGTTGATGTAGCTTAACCCAAAGCAAGGCACTGAAAATGCCTAGATGAGTCTCCCAACTCCATAAACACATAGGTTTGGTCCCAGCCTTCCTGTTGACTCTTAATAAACTTACACATGCAAGCATCTACACCCCAGTGAGAATGCCCTCTAGGTTGTTAAAACTAAGAGGAGCTGGCATCAAGCACACACCCCGTAGCTCACGACGCCTTGCTTAACCACACCCCCACGGGAAACAGCAGTGACAAAAATTAAGCCATAAACGAAAGTTTGACTAAGTTATATTAATCAGGGTTGGTAAATCTCGTGCCAGCCACCGCGGTCATACGATTAACCCAAGCCAACAGGAATACGGCGTAAAACGTGTTAAAGCACCACATCAAATAGGGTTAAATTTTAATTAAGCTGTAAAAAGCCATGATTAAAATAAAAATAAATGACGAAAGTAACCCTACAACAGCCGATGCACTATAGCTAAGACCCAAACTGGGATTAGATACCCCACTATGCTTAGCCCTAAACACAGATAATTACATAAACAAAATTATTTGCCAGAGTACTACCAGCAACAGCTTAAAACTCAAAGGACTTGGCGGTGCTTTATATCCTTCTAGAGGAGCCTGTTCTATAATCGATAAACCCCGATAAACCTCACCAGTTCTTGCTAATACAGTCTATATACCGCCATCTTCAGCAAACCCTAAAAAGGAAAAAAAGTAAGCGCAATCATGATACATAAAAACGTTAGGTCAAGGTGTAACCTATGAAATGGAAAGAAATGGGCTACATTCTCTACATCAAGAGAACCAAGCACGAAAGTTATTATGAAATTAATAACCAAAGGAGGATTTAGCAGTAAACTAAGAATAGAGTGCTTAGTTGAATTAGGCCATGAAGCACGCACACACCGCCCGTCACCCTCCTCAAATAGATTCAATGCATCTAACCTTATTTAAACGCACTAGCTACATGAGAGGAGACAAGTCGTAACAAGGTAAGCATACTGGAAAGTGTGCTTGGATAAATCAAGATATAGCTTAAACAAAGCATCCAGTTTACACCTAGAAGACTTCATTCATTATGAATATCTTGAACTAAATCTAGCCCNAAAATATCCTCTTAACTAAACAACTAAAGCAAAATAAAACAAAACATTTAATCCCAATTTAAAGTATAGGAGATAGAAATCTAGAATATGGCGCTATAGAGAAAGTACCGCAAGGGAACGATGAAAGAAAAACTAAAAGTACAAAAAAGCAAAGATTATCCCTTGTACCTTTTGCATAATGAATTAACTAGTATAAGACTTAACAAAATGAATTTCAGCTAAGCAACCCGAAACCAGACGAGCTACTTACAAACAGTTTATCAAGAACTAACTCATCTATGTGGCAAAATAGTGAGAAGATTTGTAAGTAGAGGTGACATGCCTAACGAGCCTGGTGATAGCTGGTTGTCCAGGTAATGAATCTTAGTTCAGCTTTAAAGATACCAAAAATTCAAATAAATCTCACTGTAACTTTAAAAGTTAATCTAAAAAGGTACAGCCTTTTAGAAACGGATACAACCTTGACTAGAGAGTAAAATATAACACTACCATAGTAGGCCCAAAAGCAGCCACCAATTGAGAAAGCGTTAAAGCTCAACAACAAAAATTAAACAGATCCCAATAACAAGTAATTAACTCCTAGCCCCAATACTGGACTAATCTATTATTGAATAGAAGTAATAATGTTAGTATGAGTAACAAGAAAAACTTTCTCCTTGCATAAGTCTAAGTCAGTATCTGATAATACTCTGACCATTAACAGCTAATAAAAATAACCCAACAATAAACAATTTATTAACTATACTGTTAATCCAACACAGGAGTGCATCTAAGGAAAGATTAAAAGAAGTAAAAGGAACTCGGCAAACACAAACCCCGCCTGTTTACCAAAAACATCACCTCCAGCATCCCTAGTATTGGAGGCACTGCCTGCCCAGTGACAACTGTTTAACGGCCGCGGTATCCTGACCGTGCAAAGGTAGCATAATCATTTGTTCTCTAAATAAGGACTTGTATGAATGGCCACACGAGGGTTTTACTGTCTCTTACTTCCAATCAGTGAAATTGACCTTCCCGTGAAGAGGCGGGAATGCATAAATAAGACGAGAAGACCCTATGGAGCTTTAACTAACCAACCCAAAGAAAATAAATTTAACCATTAAGGAACAACAAAAATCTCCATGAGTTGGTAGTTTCGGTTGGGGTGACCTCGGAGAATAAAAAATCCTCCGAACGATTTTAAAGACTAGACCCACAAGTCAAATCGCTCTATCGCTCATTGATCCAAAAAATTGATCAACGGAACAAGTTACCCTAGGGATAACAGCGCAATCCTATTCAAGAGTCCATATCGACAATAGGGTTTACGACCTCGATGTTGGATCAGGACATCCTGATGGTGCAACCGCTATCAAAGGTTCGTTTGTTCAACGATTAAAGTCCTACGTGATCTGAGTTCAGACCGGAGCAATCCAGGTCGGTTTCTATCTATTACGTATTTCTCCCAGTACGAAAGGACAAGAGAAATAAGGCCAACTTTAAACTAAGCGCCTTAAAACAACTAATGACAGCATCTCAATTAGCAACACAAAACCCTGCCCTAGAACAGGGCTTAGTTAAGGTGGCAGAGCCCGGTAATTGCGTAAAACTTAAACTTTTATACCCAGAGATTCAAATCCTCTCCTTAACAAAATGTTCATAATTAACATCTTAATACTTATTATTCCCATCCTATTGGCCGTAGCATTCCTCACATTAGTAGAACGAAAAGTCCTAGGCTACATACAACTCCGAAAAGGTCCAAATGTCGTAGGCCCATATGGCCTACTCCAACCCATCGCCGATGCAATCAAACTTTTCATCAAAGAACCATTACGACCTGCCACGTCTTCAGCCTCAATATTTATCCTAGCACCCATTTTAGCCCTAGGCCTAGCCTTAACCATGTGAATTCCCCTACCAATACCCTATCCGCTCATTAACATAAACCTTGGAGTCCTATTTATACTAGCCATATCAAGCCTAGCCGTGTACTCCATCCTCTGATCAGGCTGAGCTTCCAACTCAAAATATGCACTAATCGGAGCCCTACGAGCAGTAGCACAAACAATCTCATATGAAGTAACACTAGCAATTATCCTACTATCAGTGCTCCTAATAAGTGGATCCTTTACCCTCTCCACACTAATTATTACACAAGAACAAATATGGCTAATCCTCCCAGCATGACCTCTAGCAATAATATGATTTATCTCAACATTAGCAGAAACAAACCGAGCTCCCTTTGATCTAACTGAAGGAGAATCAGAGCTAGTCTCGGGCTTCAACGTAGAATATGCAGCAGGGCCATTTGCCCTCTTCTTCATAGCAGAGTACGCAAATATCATCATAATAAACATATTTACAGCAATTCTATTTTTAGGAACATCCCACAACCCACACATACCAGAACTCCACACAATCAACTTTATCATCAAATCCCTGCTACTCACAATATCATTCCTATGAATCCGAGCATCCTACCCTCGATTCCGCTATGACCAACTAATACACTTACTATGAAAAAATTTCCTACCCCTAACACTAGCCCTATGCATATGACACGTATCACTGCCCATCCTTACATCAGGCATCCCACCGCAAACATAAGAAATATGTCTGAAAAAAGAGTTACTTTGATAGAGTAAATAATAGAGGTTTAAACCCTCTTATTTCTAGAACTATAGGAATTGAACCTACTCCTAAGAATCCAAAACTCTCCGTGCTCCCAATTACACCAAATTCTATTAGTAAGGTCAGCTAATTAAGCTATCGGGCCCATACCCCGAAAATGTTGGTTCATACCCTTCCCGTACTAATAAATCCAATTATCTTTACTATTATTTTATTAACCATTATACTAGGAACCATTATTGTTATAATTAGTTCTCACTGACTACTTGTCTGAATCGGATTTGAAATAAATATACTCGCTATCATTCCTATCATAATAAAAAACCACAACCCACGAGCCACAGAAGCATCAACTAAATATTTTCTAACCCAGTCAACAGCCTCAATACTACTAATAATAGCCGTCATCATTAACCTAATATTCTCAGGCCAATGAACCGTAATAAAATTATTTAACCCGGTAGCCTCCATACTTATAACAATAGCCCTAGCTATAAAACTAGGAATAGCTCCATTTCACTTCTGAGTCCCAGAAGTAACACAAGGCATCCCCCTATCCTCAGGCTTAATCCTACTAACATGACAAAAACTAGCACCAATATCTGTACTTTACCAAATCTTCCCATCAATTAACCTAAACCTAATTTTGACCTTATCAATTCTATCAATCCTAATTGGAGGCTGAGGAGGACTAAACCAAACACAACTCCGAAAAATTATAGCCTACTCATCAATCGCTCACATGGGCTGAATAACAGCAGTACTACCATATAACCCCACTATAACATTACTAAACTTAATCATCTACATTATTATAACTTCCACTATATTCACCATATTTATAGCCAATTCCACCACCACCACCCTATCATTATCACACACATGAAATAAAACACCCATTATAACCATCCTAATCCTCGCTACTCTTCTATCCATAGGAGGACTCCCTCCCCTATCAGGGTTCATACCAAAATGAATAATCATCCAAGAAATAACAAAAAACAACAGCATCATCCTACCCACTTTTATAGCAATCACAGCTCTACTAAACTTATATTTTTATATACGACTCACATATTCTACCGCACTAACAATGTTCCCCTCTACAAACAACATAAAAATAAAATGACAATTTCCCCTTACAAAAAAAATAACCTTCCTACCAACAATAGTCGTATTATCTACCATAACACTACCGCTCACACCAATATTATCAGTATTAGAATAGGAATTTAGGTTAAACAGACCAAGAGCCTTCAAAGCCCTAAGCAAGTACAATTTACTTAATTCCTGCTAAGGATTGCAAGACTATACCTTACATCAATTGAATGCAAATCAACCACTTTAATTAAGCTAAATCCTCACTAGACTGGTGGGCTCCACCCCCACGAAACTTTAGTTAACAGCTAAATACCCCAATTAATCAGGCTTCAATCTACTTCTCCCGCCGCAAGAAAAAAAAGGCGGGAGAAGCCCCGGCAGAATTGAAGCTGCTTCTCTGAATTTGCAATTCAACGTGTAAACTCACCACAGGGCTTGGTAAAAAGAGGAGTCAAACCTCTATCTTTAGATTTACAGTCTAATGCTTTACTCAGCCATTTTACCCATGTTCATTAACCGCTGACTATTCTCAACCAACCATAAAGATATCGGTACCCTTTATCTACTATTTGGAGCCTGGGCCGGTATAGTAGGAACAGCTCTAAGCCTTCTAATTCGCGCTGAATTAGGCCAACCCGGAACCCTGCTCGGAGACGACCAAATCTACAACGTAGTTGTAACCGCACACGCATTTGTAATAATCTTCTTTATAGTAATGCCAATTATAATTGGAGGATTCGGTAACTGACTTGTTCCTCTAATAATTGGCGCTCCCGACATGGCATTCCCCCGAATAAACAATATAAGCTTCTGACTCCTCCCTCCCTCATTTCTACTACTCCTCGCATCCTCTATAGTTGAAGCTGGAGCAGGAACAGGCTGAACCGTGTACCCTCCCTTAGCAGGCAACCTAGCCCATGCAGGAGCCTCAGTAGATCTAACCATCTTCTCCTTACACTTGGCAGGAGTTTCCTCTATTTTAGGAGCCATCAACTTCATCACAACAATTATCAACATAAAGCCCCCCGCAATATCACAGTACCAAACCCCTCTCTTCGTATGATCCGTAATAATTACCGCCGTACTATTACTCCTCTCACTTCCTGTGCTAGCAGCCGGTATTACAATGCTGCTAACAGATCGGAACCTAAATACAACCTTCTTCGACCCAGCAGGAGGAGGAGACCCCATCTTATACCAACACTTATTCTGATTCTTTGGGCACCCCGAAGTCTACATTTTAATTTTACCTGGATTTGGAATAATCTCCCATATTGTAACCTACTACTCAGGAAAAAAAGAACCATTCGGATATATAGGAATAGTCTGAGCTATAATGTCAATCGGATTTTTAGGTTTCATCGTATGAGCTCACCATATATTCACAGTCGGAATAGACGTCGACACACGAGCCTACTTCACATCAGCTACTATAATTATTGCTATTCCAACAGGAGTAAAAGTTTTCAGCTGACTGGCGACACTTCATGGAGGTAATATCAAATGGTCTCCTGCTATAATGTGAGCCCTAGGCTTTATTTTCTTATTTACAGTAGGGGGTTTAACTGGAATTGTCCTAGCTAACTCTTCTCTCGATATTGTTCTTCACGACACATACTACGTTGTCGCACACTTCCACTATGTTTTATCAATAGGAGCTGTATTTGCTATTATAGGAGGATTTGTTCATTGATTCCCACTATTCTCAGGTTATACTCTCAACGATACATGAGCCAAAATCCACTTCGCAATTATGTTTGTAGGCGTCAATATGACCTTCTTCCCACAACACTTTCTAGGACTATCTGGCATGCCTCGACGATACTCCGACTACCCAGATGCATATACAATATGAAATACTGTCTCATCTATGGGCTCATTCATTTCTCTAACAGCAGTCATGCTAATAGTTTTCATCATCTGAGAAGCATTTGCATCTAAACGAGAAGTCTTAACTGTAGACCTAACCACGACAAATCTAGAATGATTAAACGGATGCCCTCCACCATATCACACATTTGAAGAACCCACCTATGTCAACCTAAAATAAGAAAGGAAGGAATCGAACCCCCTACTATTGGTTTCAAGCCAACATCATAACCTCTATGTCTCTCTCAATAAACGAAGTGTTAGTAAAACATTATATAACTTTGTCAAAGTTAAGTTACAAGTGAAAACCCTGTACACCTCATATGGCATACCCCATACAACTAGGCTTCCAAGATGCTACATCACCAATCATAGAAGAACTGCTTCACTTTCATGATCACACGCTAATAATTGTCTTCTTAATTAGCTCATTAGTACTTTACATTATCTCACTAATACTAACAACAAAACTGACTCATACAAGCACAATAGATGCACAAGAAGTAGAGACAATCTGAACCATCTTGCCCGCTATTATTTTAATTCTAATTGCTCTTCCTTCTTTACGAATTCTATACATAATGGATGAAATCAATAACCCATTCCTTACGGTAAAAGCAATAGGACATCAGTGATACTGAAGCTATGAATATACAGATTATGAGGACTTAAGCTTCGACTCCTACATAATTCCAACATCAGAATTAAAGCCAGGGGAATTACGACTATTAGAAGTCGATAATCGAGTTGTACTGCCAATAGAAATAACAATCCGAATACTAGTCTCCTCTGAAGATGTACTACACTCATGAGCCGTGCCTTCTCTGGGACTGAAAACAGATGCAATCCCAGGCCGTCTGAACCAAACAACCCTTATATCGACCCGTCCAGGCCTATACTATGGTCAATGCTCAGAAATCTGCGGATCAAACCATAGTTTCATGCCCATTGTCCTTGAATTAGTTCCACTGAAGTATTTTGAAAAATGATCTGCGTCAATATTATAAAATCACCAAGAAGCTATATAGCACTAACCTTTTAAGTTAGAGATTGAGAGCAATATACTCTCCTTGGTGACATGCCACAACTAGACACGTCAACATGACTGACAATAATCTTATCAATATTCTTGACCCTCTTTATTATCTTTCAATTAAAAATTTCAAAACACAACTTTCACTACAACCCAGAACTTACATCAACAAAAATATTAAAACAAAACACCCCTTGAGAAACAAAATGAACGAAAATTTATTTGCCTCTTTTATTACCCCTATAATTTTAGGTCTCCCCCTCGTAACTCTTATCGTACTATTCCCCAGCCTACTATTCCCAACATCAAATCGATTAGTGAACAATCGCTTTGTAACCCTCCAACAATGAATGCTTCAACTTGTATCAAAACAAATAATGAGTATCCACAACCCCAAAGGACAAACATGAACATTAATATTAATATCTTTAATTCTATTTATTGGATCAACAAACCTATTAGGCCTGTTACCCCATTCATTCACACCAACAACACAACTATCAATAAACCTAGGCATAGCCATTCCCCTGTGAGCAGGAGCCGTAATTACAGGATTCCGCAACAAAACTAAAGCATCACTTGCCCATTTCTTACCACAAGGAACACCAACTCCACTAATCCCAATACTAGTAATTATCGAAACTATTAGCCTTTTTATTCAACCCATAGCCCTCGCCGTGCGGTTAACAGCCAACATCACTGCAGGACATCTATTAATTCACTTAATCGGAGGGGCTACACTTGCACTAATAAGCATTAGCACTACAACAGCTCTAATTACATTCATCGTTCTAATCCTACTAACAGTCCTAGAATTTGCAGTAGCTATAATCCAAGCCTACGTATTCACTCTTCTAGTCAGCCTATATCTGCATGACAACACATAATGACACACCAAACTCATGCTTATCACATAGTAAATCCAAGCCCTTGACCCCTTACAGGAGCTCTATCCGCCCTCTTAATAACATCCGGCTTAGCCATGTGGTTTCATTTTAACTCAACAGCCCTACTAATAATTGGCCTAACAACAAACATACTAACAATATACCAATGATGACGGGATATTATTCGAGAAAGCACTTTCCAAGGACACCATACTCCAGCTGTCCAAAAAGGCCTCCGTTATGGAATAATCCTCTTTATTATTTCCGAAGTCCTATTCTTTACCGGATTTTTCTGAGCATTCTACCATTCAAGCCTCGCCCCCACTCCCGAACTAGGCGGCTGCTGACCCCCAACAGGCATTCATCCACTAAATCCCCTAGAAGTCCCACTGCTCAACACCTCTGTCCTATTGGCCTCCGGAGTTTCTATTACCTGAGCCCATCACAGTTTAATAGAAGGAGACCGAAACCATATATTACAAGCCCTATTTATCACCATCACACTAGGAATCTACTTTACACTACTGCAAGCCTCAGAGTACTATGAAGCACCCTTTACTATCTCCGACGGAGTTTACGGCTCAACTTTTTTCGTAGCCACAGGCTTCCACGGCCTCCACGTCATCATTGGATCCACCTTCTTAATTGTCTGCTTCTTCCGCCAACTAAAATTCCATTTCACTTCTAACCACCACTTCGGCTTTGAAGCCGCTGCCTGATACTGACATTTCGTAGACGTAGTTTGACTTTTCCTCTATGTTTCTATCTATTGATGAGGCTCCTATTCTTTTAGTATTAATCAGTACAGCTGACTTCCAATCAGCTAGTTTCGGTCTAGCCCGAAAAAGAATAATAAATCTAATACTAGCCCTCCTGACCAATTTTACACTAGCTACCCTACTTGTCATTATCGCATTCTGACTTCCCCAATTAAATGTATATTCTGAGAAGACAAGCCCATACGAATGTGGATTTGACCCCATAGGATCAGCCCGCCTTCCCTTCTCCATAAAATTCTTTCTAGTAGCCATCACATTCCTCTTATTTGACCTAGAAATTGCACTCCTCTTACCACTACCATGAGCCTCACAAACAACAAACCTAAACACAATGCTTACCATAGCCCTCTTCCTAATTATCCTGCTAGCTGTAAGTCTAGCCTACGAATGAACTCAAAAAGGACTGGAATGAACCGAATATGGTACTTAGTTTAAAATAAAATAAATGATTTCGACTCATTAGATTGTGATTTAATTCATAATTACCAAATGTCTATAGTACACATAAATATTATAATAGCATTCGCAGTATCTCTTGTAGGACTACTAATATATCGATCCCACCTAATATCTTCCCTTCTATGCTTAGAAGGAATAATATTATCCCTATTCGTTATAGCAGCTCTAACAATCCTCAATTCACATTTTACATTAGCTAGCATAATACCCATTATCCTACTAGTTTTCGCAGCCTGTGAAGCAGCCCTAGGTCTATCCCTACTAGTAATAGTATCAAATACATACGGTACTGATTACGTACAAAATCTCAACCTACTCCAATGCTAAAATATATCATTCCAACAATTATACTTATACCCCTAACCTGACTATCAAAAGGTAATATAATCTGAGTTAACTCCACAGCACACAGTCTACTAATTAGCTTTACAAGCCTTCTCCTTATAAATCAGTTTGGTGACAATAGCCTCAACTTTTCACTAATATTTTTCTCTGACTCCCTATCCACCCCACTACTAATTTTAACCATATGGCTCCTTCCCCTAATACTAATAGCTAGCCAACATCACCTATCAAAAGAAATCCTAACCCGAAAAAAACTATTCATTACTATACTAATCTTACTACAACTGTTTCTAATCATAACCTTTACCGCCATAGAACTAATCTTCTTTTATATCCTATTTGAAGCAACGCTAGTACCAACACTTATTATCATTACCCGATGGGGAAACCAAACAGAACGTCTAAACGCCGGACTCTATTTCCTATTCTATACATTAGCTGGCTCCTTACCCCTATTAGTTGCACTGATTTATATCCAAAACATAGTAGGATCCCTAAATTTCCTAATACTCCAATACTGAGTACAACCTGTGCATAACTCCTGATCTAACATTTTCATATGACTAGCATGTATAATAGCCTTCATAGTAAAAATACCACTATACGGCCTCCACCTTTGACTACCCAAAGCTCACGTAGAAGCCCCCATCGCAGGCTCCATAGTCCTTGCAGCAATCCTACTAAAACTAGGAGGGTACGGTATGCTACGAATCACACTAATTCTAAACCCTATAACCGACTTTATAGCATATCCATTCATTATACTCTCCTTATGAGGCATAATCATAACCAGCTCAATCTGCCTCCGTCAAACGGACCTAAAATCACTCATTGCATACTCTTCTGTAAGCCACATAGCGCTCGTCATCGTAGCTATCCTTATCCAAACACCTTGAAGTTACATAGGAGCAACCGCTCTCATGATTGCCCATGGCCTCACATCCTCCATACTTTTCTGTCTAGCAAACTCAAACTACGAACGAATCCACAGCCGAACTATAATTCTAGCTCGAGGCCTACAAACGCTCCTTCCACTAATAGCCACCTGATGACTACTAGCAAGTCTAACCAACCTAGCTTTACCCCCAACAATCAACCTAATTGGAGAGCTATTTGTAATAATGTCAACCTTTTCATGGTCTAACATTACAATTATTCTAATGGGAGTGAATATAGTAATCACCGCCCTATACTCTCTGTATATACTAATTATAACCCAACGAGGAAAATACACCCACCACATTAATAATATCTCACCTTCATTTACACGAGAAAATGCACTCATATCGCTGCACATCTTACCTTTACTACTCTTATCCCTAAACCCAAAAATTATTCTAGGACCTCTATACTGTAAATATAGTTTAACAAAAACATTAGATTGTGAATCTAACAATAGAAACTCATTACCTTCTTATTTACCGAAAAAGTATGCAAGAACTGCTAATTCTATGCTCCCATACTTAACAGTACGGCTTTTTCGAACTTTTAAAGGATAGTAGTCATCCGTTGGTCTTAGGAACCGAAAAATTGGTGCAACTCCAAATAAAAGTAATAAACATATTCTCCTCATTCTCACTAGTTACTTTACTCCTACTAACAGTACCCATTATAATAACAAGCCTTAACACCTACAAATCCTCCAACTACCCACTCTACGTAAAAACAACTATCTCATATGCCTTCATTACCAGCATAATTCCCACAATAATATTTATTCACTCAGGCCAAGAACTAATTATCTCAAACTGACACTGATTAACTATCCAAACCCTTAAACTATCTCTCAGCTTTAAAATAGACTATTTTTCAGTAATATTTGTCCCAGTAGCACTATTCGTCACGTGATCTATTATAGAATTCTCAATATGATACATACACTCAGACCCCAATATTAACAAATTCTTCAAATACCTACTCCTATTCCTCATCACTATGATAATCCTTGTAACCGCAAATAACCTATTCCAACTATTCATTGGCTGAGAGGGTGTCGGAATCATATCATTTCTACTCATCGGATGATGATACGGACGAGCAGACGCAAATACAGCAGCCCTACAAGCAGTTTTATATAACCGCATCGGCGACATTGGTTTTATCCTAGCAATAGCATGATTTCTAACAAACCTAAATACCTGAGATCTTCAACAGATCTTCATACTAGACCCAGACAACTCAAACATACCCCTGATAGGACTAGTACTAGCTGCAACCGGAAAATCCGCCCAATTTGGCCTCCACCCATGACTCCCCTCTGCAATAGAAGGCCCAACTCCCGTCTCAGCACTACTTCATTCAAGCACAATAGTGGTAGCAGGTATCTTCCTATTAATCCGCTTTTATCCACTCACAGAAAATAATAAATATATTCAATCTATTACATTATGCCTAGGAGCCATTACCACGTTATTTACAGCGATATGCGCTCTCACCCAAAATGATATTAAAAAAATCATCGCCTTCTCTACATCTAGTCAACTAGGTCTTATAATGGTAACAATTGGCATTAACCAACCCTACCTAGCATTCCTCCACATCTGCACCCACGCCTTTTTCAAAGCTATACTATTTATATGCTCCGGTTCCATAATTCACAGCCTAAACGACGAACAAGACATCCGAAAAATAGGAGGCCTATTTAAAGCCATACCATTCACTACAACAGCCCTCATTGTTGGCAGTCTCGCACTAACAGGAATACCTTTCCTCACAGGATTTTACTCCAAAGACCTAATCATCGAAGCCGCCAACACGTCTTATACCAACGCCTGAGCCCTTCTAATAACATTAATCGCCACCTCTTTCACAGCCATTTATAGCACCCGTATCATCTTCTTCGCACTCCTAGGACAACCCCGATTTTCTACCCTAATTAATATCAACGAAAACAACCCCTTCCTAATCAACTCCATTAAACGCTTGCTAATCGGAAGCCTCTTCGCAGGATACATTATCTCCAACAACATTCCCCCAACAACAGTCCCCCAAATAACTATACCCTACTATCTAAAAACAACAGCCCTAATCGTTACAATCTTAGGCTTCACCTTAGCCCTAGAAATTAGCAACATAACTAAAAACCTAAAATTTCACTACCCCTCAAACACCTTCAAATTCTCCACCTTGCTAGGATATTTCCCTACAATTATACACCGCCTAGCTCCATATATAAATCTATCAATAAGCCAAAAATCAGCATCCTCCCTTCTAGACCTAATCTGACTAGAAGCCATTCTACCAAAAACCATTTCACTCGCTCAAATAAAAGCATCTACCCTGGTTACAAACCAAAAAGGCCTAATCAAACTATACTTCCTCTCTTTCCTAATTACAATTCTCATCAGCATAATCCTATTTAATTTCCACGAGTAATTTCTATAATAACCACAACACCAATAAATAAAGACCACCCAGTTACAATAACTAATCAAGTACCATAACTGTATAAAGCTGCAATCCCTATGGCCTCCTCACTAAAAAATCCGGAATCCCCTGTATCATAAATCACCCAATCCCCTAAACCATTAAACTCAAACACAATCTCTACCTCCTTATCCTTTAATACATAATAAACCATAGAAAACTCTATCAACAAGCCAGTAATAAATGCCCCTAAAACAGCCTTATTAGAAAGCCAAATCTCAGGGTACTGTTCCGTAGCCATAGCCGTTGTATAACCAAAAACTACCATCATACCCCCCAAATAAATTAAAAAAACCATTAACCCCAGAAAAGACCCACCAAAATTCAACACAATTCCACAACCAACCCCACCACTCACAATTAACCCCAATCCCCCATAAATAGGTGAAGGCTTCGAAGAAAACCCTACGAAACCAATCACAAAGATAACACTTAAAATAAATACAATGTATAGTATCATTATTCTTACATGGAATCTAACCATGACCAATGATATGAAAAACCATCGTTGTCATTCAACTACAAGAACACTAATGACTAACCTTCGAAAATCCCATCCACTAATAAAAATTGTAAATAACGCATTCATTGACCTTCCAGCTCCATCAAACATTTCATCATGATGAAACTTCGGCTCCCTCCTGGGAATATGCTTAATCCTACAAATCCTCACAGGCCTATTCCTAGCAATACACTACACATCCGATACAACAACAGCATTTTCCTCCGTTGCCCATATCTGCCGAGACGTGAACTACGGCTGAATCATCCGATACATACACGCAAACGGAGCTTCAATATTCTTTATCTGCTTATATATGCACGTAGGACGAGGCCTATATTACGGGTCTTATACCTTCCTAGAAACATGAAATATTGGAGTAATCCTTCTACTTACAGTAATAGCCACAGCATTCATAGGATACGTACTACCATGAGGACAAATATCATTTTGAGGGGCAACAGTCATTACCAACCTCCTATCAGCAATCCCATACATCGGCACAAACTTAGTCGAATGAATTTGAGGTGGATTCTCAGTAGACAAAGCAACCCTCACCCGATTCTTCGCTTTCCACTTTATCCTTCCATTTATTATTATAGCAATTGCCATAGTCCACCTATTATTCCTCCACGAAACAGGCTCCAACAATCCAACAGGAATCTCCTCAGACATAGACAAAATTCCATTTCACCCCTACTATACCATTAAAGACATCCTAGGAGCCTTATTACTAATTCTAGCCCTAATACTACTGGTACTATTCACACCCGACCTCCTCGGAGATCCAGATAACTACACCCCAGCAAATCCACTCAATACACCTCCCCACATCAAACCCGAATGATACTTCTTATTTGCATACGCAATTTTACGATCAATCCCCAATAAACTAGGAGGAGTACTAGCCCTAGCCTTCTCTATCCTAATCCTTGCCCTCATTCCCCTACTACACACCTCTAAACAACGAAGCATAATTTTCCGACCACTCAGCCAATGCCTATTCTGAACTCTAGTAGCAGACCTACTAACACTCACATGAATCGGAGGACAACCAGTCGAACACCCATATATCATCATCGGACAAATAGCATCTATTATATACTTCCTTCTCATCCTAGTACTAATACCAACAGCCGGCACAATTGAAAACAAACTACTAAAATGAAGACAGGTCTTTGTAGTACATCTAATACACTGGTCTTGTAAACCAGAAAAGGAGAGCAACTAACCTCCCTAAGACTCAAGGAAGAAACTACAGTCTCACCGTCAACCCCCAAAGCTGAAGTTCTATTTAAACTATTCCCTG
		</sequence>
		<sequence>
			<taxon idref="B790"/>
			ACTAATGGCTAATCAGCCCATGCTCACACATAACTGTGCTGTCATACATTTGGTATTTTTTTATTTTGGGGGATGCTTGGACTCAGCTATGGCCGTCAAAGGCCCTGACCCGGAGCATCTATTGTAGCTGGACTTAACTGCACCTTGAGCACCAGCATAATGGTAAGCATGCACATATAGTCAATGGTTACAGGACATAAACTGTATTATATATCCCCCCCTCCATAAAAATTCCCCCTTAAATATTTACCACTGCTTTTAACAGATTTTTCCCTAGTTACCTATTTAAATTTTCCACACTTTCAATACTCAAATTAGCACTCCATATAAAGTCAATATATAAACGCAGGCCCCCCCCCCCCGTTGATGTAGCTTAACCCAAAGCAAGGCACTGAAAATGCCTAGATGAGTCTCCCAACTCCATAAACACATAGGTTTGGTCCCAGCCTTCCTGTTGACTCTTAATAAACTTACACATGCAAGCATCTACACCCCAGTGAGAATGCCCTCTAGGTTGTTAAAACTAAGAGGAGCTGGCATCAAGCACACACCCCGTAGCTCACGACGCCTTGCTTAACCACACCCCCACGGGAAACAGCAGTGACAAAAATTAAGCCATAAACGAAAGTTTGACTAAGTTATATTAATCAGGGTTGGTAAATCTCGTGCCAGCCACCGCGGTCATACGATTAACCCAAGCCAACAGGAATACGGCGTAAAACGTGTTAAAGCACCACATCAAATAGGGTTAAATTTTAATTAAGCTGTAAAAAGCCATGATTAAAATAAAAATAAATGACGAAAGTAACCCTACAACAGCCGATGCACTATAGCTAAGACCCAAACTGGGATTAGATACCCCACTATGCTTAGCCCTAAACACAGATAATTACATAAACAAAATTATTTGCCAGAGTACTACCAGCAACAGCTTAAAACTCAAAGGACTTGGCGGTGCTTTATATCCTTCTAGAGGAGCCTGTTCTATAATCGATAAACCCCGATAAACCTCACCAGTTCTTGCTAATACAGTCTATATACCGCCATCTTCAGCAAACCCTAAAAAGGAAAAAAAGTAAGCGCAATCATGATACATAAAAACGTTAGGTCAAGGTGTAACCTATGAAATGGAAAGAAATGGGCTACATTCTCTACATCAAGAGAACCAAGCACGAAAGTTATTATGAAATTAATAACCAAAGGAGGATTTAGCAGTAAACTAAGAATAGAGTGCTTAGTTGAATTAGGCCATGAAGCACGCACACACCGCCCGTCACCCTCCTCAAATAGATTCAATGCATCTAACCTTATTTAAACGCACTAGCTACATGAGAGGAGACAAGTCGTAACAAGGTAAGCATACTGGAAAGTGTGCTTGGATAAATCAAGATATAGCTTAAACAAAGCATCCAGTTTACACCTAGAAGACTTCATTCATTATGAATATCTTGAACTAAATCTAGCCCNAAAATATCCTCTTAACTAAACAACTAAAGCAAAATAAAACAAAACATTTAATCCCAATTTAAAGTATAGGAGATAGAAATCTAGAATATGGCGCTATAGAGAAAGTACCGCAAGGGAACGATGAAAGAAAAACTAAAAGTACAAAAAAGCAAAGATTATCCCTTGTACCTTTTGCATAATGAATTAACTAGTATAAGACTTAACAAAATGAATTTCAGCTAAGCAACCCGAAACCAGACGAGCTACTTACAAACAGTTTATCAAGAACTAACTCATCTATGTGGCAAAATAGTGAGAAGATTTGTAAGTAGAGGTGACATGCCTAACGAGCCTGGTGATAGCTGGTTGTCCAGGTAATGAATCTTAGTTCAGCTTTAAAGATACCAAAAATTCAAATAAATCTCACTGTAACTTTAAAAGTTAATCTAAAAAGGTACAGCCTTTTAGAAACGGATACAACCTTGACTAGAGAGTAAAATATAACACTACCATAGTAGGCCCAAAAGCAGCCACCAATTGAGAAAGCGTTAAAGCTCAACAACAAAAATTAAACAGATCCCAATAACAAGTAATTAACTCCTAGCCCCAATACTGGACTAATCTATTATTGAATAGAAGTAATAATGTTAGTATGAGTAACAAGAAAAACTTTCTCCTTGCATAAGTCTAAGTCAGTATCTGATAATACTCTGACCATTAACAGCTAATAAAAATAACCCAACAATAAACAATTTATTAACTATACTGTTAATCCAACACAGGAGTGCATCTAAGGAAAGATTAAAAGAAGTAAAAGGAACTCGGCAAACACAAACCCCGCCTGTTTACCAAAAACATCACCTCCAGCATCCCTAGTATTGGAGGCACTGCCTGCCCAGTGACAACTGTTTAACGGCCGCGGTATCCTGACCGTGCAAAGGTAGCATAATCATTTGTTCTCTAAATAAGGACTTGTATGAATGGCCACACGAGGGTTTTACTGTCTCTTACTTCCAATCAGTGAAATTGACCTTCCCGTGAAGAGGCGGGAATGCATAAATAAGACGAGAAGACCCTATGGAGCTTTAACTAACCAACCCAAAGAAAATAAATTTAACCATTAAGGAACAACAAAAATCTCCATGAGTTGGTAGTTTCGGTTGGGGTGACCTCGGAGAATAAAAAATCCTCCGAACGATTTTAAAGACTAGACCCACAAGTCAAATCGCTCTATCGCTCATTGATCCAAAAAATTGATCAACGGAACAAGTTACCCTAGGGATAACAGCGCAATCCTATTCAAGAGTCCATATCGACAATAGGGTTTACGACCTCGATGTTGGATCAGGACATCCTGATGGTGCAACCGCTATCAAAGGTTCGTTTGTTCAACGATTAAAGTCCTACGTGATCTGAGTTCAGACCGGAGCAATCCAGGTCGGTTTCTATCTATTACGTATTTCTCCCAGTACGAAAGGACAAGAGAAATAAGGCCAACTTTAAACTAAGCGCCTTAAAACAACTAATGACAGCATCTCAATTAGCAACACAAAACCCTGCCCTAGAACAGGGCTTAGTTAAGGTGGCAGAGCCCGGTAATTGCGTAAAACTTAAACTTTTATACCCAGAGATTCAAATCCTCTCCTTAACAAAATGTTCATAATTAACATCTTAATACTTATTATTCCCATCCTATTGGCCGTAGCATTCCTCACATTAGTAGAACGAAAAGTCCTAGGCTACATACAACTCCGAAAAGGTCCAAATGTCGTAGGCCCATATGGCCTACTCCAACCCATCGCCGATGCAATCAAACTTTTCATCAAAGAACCATTACGACCTGCCACGTCTTCAGCCTCAATATTTATCCTAGCACCCATTTTAGCCCTAGGCCTAGCCTTAACCATGTGAATTCCCCTACCAATACCCTATCCTCTCATTAACATAAACCTTGGAGTCCTATTTATACTAGCCATATCAAGCCTAGCCGTGTACTCCATCCTCTGATCAGGCTGAGCTTCCAACTCAAAATATGCACTAATCGGAGCCCTACGAGCAGTAGCACAAACAATCTCATATGAAGTAACACTAGCAATTATCCTACTATCAGTGCTCCTAATAAGTGGATCCTTTACCCTCTCCACACTAATTATTACACAAGAACAAATATGGCTAATCCTCCCAGCATGACCTCTAGCAATAATATGATTTATCTCAACATTAGCAGAAACAAACCGAGCTCCCTTTGATCTAACTGAAGGAGAATCAGAGCTAGTCTCGGGCTTCAACGTAGAATATGCAGCAGGGCCATTTGCCCTCTTCTTCATAGCAGAGTACGCAAATATCATCATAATAAACATATTTACAGCAATTCTATTTTTAGGAACATCCCACAACCCACACATACCAGAACTCCACACAATCAACTTTATCATCAAATCCCTGCTACTCACAATATCATTCCTATGAATCCGAGCATCCTACCCTCGATTCCGCTATGACCAACTAATACACTTACTATGAAAAAATTTCCTACCCCTAACACTAGCCCTATGCATATGACACGTATCACTGCCCATCCTTACATCAGGCATCCCACCGCAAACATAAGAAATATGTCTGAAAAAAGAGTTACTTTGATAGAGTAAATAATAGAGGTTTAAACCCTCTTATTTCTAGAACTATAGGAATTGAACCTACTCCTAAGAATCCAAAACTCTCCGTGCTCCCAATTACACCAAATTCTATTAGTAAGGTCAGCTAATTAAGCTATCGGGCCCATACCCCGAAAATGTTGGTTCATACCCTTCCCGTACTAATAAATCCAATTATCTTTACTATTATTTTATTAACCATTATACTAGGAACCATTATTGTTATAATTAGTTCTCACTGACTACTTGTCTGAATCGGATTTGAAATAAATATACTCGCTATCATTCCTATCATAATAAAAAACCACAACCCACGAGCCACAGAAGCATCAACTAAATATTTTCTAACCCAGTCAACAGCCTCAATACTACTAATAATAGCCGTCATCATTAACCTAATATTCTCAGGCCAATGAACCGTAATAAAATTATTTAACCCGGTAGCCTCCATACTTATAACAATAGCCCTAGCTATAAAACTAGGAATAGCTCCATTTCACTTCTGAGTCCCAGAAGTAACACAAGGCATCCCCCTATCCTCAGGCTTAATCCTACTAACATGACAAAAACTAGCACCAATATCTGTACTTTACCAAATCTTCCCATCAATTAACCTAAACCTAATTTTGACCTTATCAATTCTATCAATCCTAATTGGAGGCTGAGGAGGACTAAACCAAACACAACTCCGAAAAATTATAGCCTACTCATCAATCGCTCACATGGGCTGAATAACAGCAGTACTACCATATAACCCCACTATAACATTACTAAACTTAATCATCTACATTATTATAACTTCCACTATATTCACCATATTTATAGCCAATTCCACCACCACCACCCTATCATTATCACACACATGAAATAAAACACCCATTATAACCATCCTAATCCTCGCTACTCTTCTATCCATAGGAGGACTCCCTCCCCTATCAGGGTTCATACCAAAATGAATAATCATCCAAGAAATAACAAAAAACAACAGCATCATCCTACCCACTTTTATAGCAATCACAGCTCTACTAAACTTATATTTTTATATACGACTCACATATTCTACCGCACTAACAATGTTCCCCTCTACAAACAACATAAAAATAAAATGACAATTTCCCCTTACAAAAAAAATAACCTTCCTACCAACAATAGTCGTATTATCTACCATAACACTACCGCTCACACCAATATTATCAGTATTAGAATAGGAATTTAGGTTAAACAGACCAAGAGCCTTCAAAGCCCTAAGCAAGTACAATTTACTTAATTCCTGCTAAGGATTGCAAGACTATACCTTACATCAATTGAATGCAAATCAACCACTTTAATTAAGCTAAATCCTCACTAGACTGGTGGGCTCCACCCCCACGAAACTTTAGTTAACAGCTAAATACCCCAATTAATCAGGCTTCAATCTACTTCTCCCGCCGCAAGAAAAAAAAGGCGGGAGAAGCCCCGGCAGAATTGAAGCTGCTTCTCTGAATTTGCAATTCAACGTGTAAACTCACCACAGGGCTTGGTAAAAAGAGGAGTCAAACCTCTATCTTTAGATTTACAGTCTAATGCTTTACTCAGCCATTTTACCCATGTTCATTAACCGCTGACTATTCTCAACCAACCATAAAGACATCGGTACCCTTTATCTACTATTTGGAGCCTGGGCCGGTATAGTAGGAACAGCTCTAAGCCTTCTAATTCGCGCTGAATTAGGCCAACCCGGAACCCTGCTCGGAGACGACCAAATCTACAACGTAGTTGTAACCGCACACGCATTTGTAATAATCTTCTTTATAGTAATGCCAATTATAATTGGAGGATTCGGTAACTGACTTGTTCCTCTAATAATTGGCGCTCCCGACATGGCATTCCCCCGAATAAACAATATAAGCTTCTGACTCCTCCCTCCCTCATTTCTACTACTCCTCGCATCCTCTATAGTTGAAGCTGGAGCAGGAACAGGCTGAACCGTGTACCCTCCCTTAGCAGGCAACCTAGCCCATGCAGGAGCCTCAGTAGATCTAACCATCTTCTCCTTACACTTGGCAGGAGTTTCCTCTATTTTAGGAGCCATCAACTTCATCACAACAATTATCAACATAAAGCCCCCCGCAATGTCACAGTACCAAACCCCTCTCTTCGTATGATCCGTAATAATTACCGCCGTACTATTACTCCTCTCACTTCCTGTGCTAGCAGCCGGTATTACAATGCTGCTAACAGATCGGAACCTAAATACAACCTTCTTCGACCCAGCAGGAGGAGGAGACCCCATCTTATACCAACACTTATTCTGATTCTTTGGGCACCCCGAAGTCTACATTTTAATTTTACCTGGATTTGGAATAATCTCCCATATTGTAACCTACTACTCAGGAAAAAAAGAACCATTCGGATATATAGGAATAGTCTGAGCTATAATGTCAATCGGATTTTTAGGTTTCATCGTATGAGCTCACCATATATTCACAGTCGGAATAGACGTCGACACACGAGCCTACTTCACATCAGCTACTATAATTATTGCTATTCCAACAGGAGTAAAAGTTTTCAGCTGACTGGCGACACTTCATGGAGGTAATATCAAATGGTCTCCTGCTATAATGTGAGCCCTAGGCTTTATTTTCTTATTTACAGTAGGGGGTTTAACTGGAATTGTCCTAGCTAACTCTTCTCTCGATATTGTTCTTCACGACACATACTACGTTGTCGCACACTTCCACTATGTTTTATCAATAGGAGCTGTATTTGCTATTATAGGAGGATTTGTTCATTGATTCCCACTATTCTCAGGTTATACTCTCAACGATACATGAGCCAAAATCCACTTCGCAATTATGTTTGTAGGCGTCAATATGACCTTCTTCCCACAACACTTTCTAGGACTATCTGGCATGCCTCGACGATACTCCGACTACCCAGATGCATATACAATATGAAATACTGTCTCATCTATGGGCTCATTCATTTCTCTAACAGCAGTCATGCTAATAGTTTTCATCATCTGAGAAGCATTTGCATCTAAACGAGAAGTCTTAACTGTAGACCTAACCACGACAAATCTAGAATGATTAAACGGATGCCCTCCACCATATCACACATTTGAAGAACCCACCTATGTCAACCTAAAATAAGAAAGGAAGGAATCGAACCCCCTACTATTGGTTTCAAGCCAACATCATAACCTCTATGTCTCTCTCAATAAACGAAGTGTTAGTAAAACATTATATAACTTTGTCAAAGTTAAGTTACAAGTGAAAACCCTGTACACCTCATATGGCATACCCCATACAACTAGGCTTCCAAGATGCTACATCACCAATCATAGAAGAACTGCTTCACTTTCATGATCACACGCTAATAATTGTCTTCTTAATTAGCTCATTAGTACTTTACATTATCTCACTAATACTAACAACAAAACTGACTCATACAAGCACAATAGATGCACAAGAAGTAGAGACAATCTGAACCATTTTGCCCGCTATTATTTTAATTCTAATTGCTCTTCCTTCTTTACGAATTCTATACATAATGGATGAAATCAATAACCCATTCCTTACGGTAAAAGCAATAGGACATCAGTGATACTGAAGCTATGAATATACAGATTATGAGGACTTAAGCTTCGACTCCTACATAATTCCAACATCAGAATTAAAGCCAGGGGAATTACGACTATTAGAAGTCGATAATCGAGTTGTACTGCCAATAGAAATAACAATCCGAATACTAGTCTCCTCTGAAGATGTACTACACTCATGAGCCGTGCCTTCTCTGGGACTGAAAACAGATGCAATCCCAGGCCGTCTGAACCAAACAACCCTTATATCGACCCGTCCAGGCCTATACTATGGTCAATGCTCAGAAATCTGCGGATCAAACCATAGTTTCATGCCCATTGTCCTTGAATTAGTTCCACTGAAGTATTTTGAAAAATGATCTGCGTCAATATTATAAAATCACCAAGAAGCTATATAGCACTAACCTTTTAAGTTAGAGATTGAGAGCAATATACTCTCCTTGGTGACATGCCACAACTAGACACGTCAACATGACTGACAATAATCTTATCAATATTCTTGACCCTCTTTATTATCTTTCAATTAAAAATTTCAAAACACAACTTTCACTACAATCCAGAACTTACATCAACAAAAATATTAAAACAAAACACCCCTTGAGAAACAAAATGAACGAAAATTTATTTGCCTCTTTTATTACCCCTATAATTTTAGGTCTCCCCCTCGTAACTCTTATCGTACTATTCCCCAGCCTACTATTCCCAACATCAAATCGATTAGTGAACAATCGCTTTGTAACCCTCCAACAATGAATGCTTCAACTTGTATCAAAACAAATAATGAGTAACCACAACCCCAAAGGACAAACATGAACATTAATATTAATATCTTTAATTCTATTTATTGGATCAACAAACCTATTAGGCCTGTTACCCCATTCATTCACACCAACAACACAACTATCAATAAACCTAGGCATAGCCATTCCCCTGTGAGCAGGAGCCGTAATTACAGGATTCCGCAACAAAACTAAAGCATCACTTGCCCATTTCTTACCACAAGGAACACCAACTCCACTAATCCCAATACTAGTAATTATCGAAACTATTAGCCTTTTTATTCAACCCATAGCCCTCGCCGTGCGGTTAACAGCCAACATCACTGCAGGACATCTATTAATTCACTTAATCGGAGGGGCTACACTTGCACTAATAAGCATTAGCACTACAACAGCTCTAATTATATTCATCGTTCTAATCCTACTAACAGTCCTAGAATTTGCAGTAGCTATAATCCAAGCCTACGTATTCACTCTTCTAGTCAGCCTATATCTGCATGACAACACATAATGACACACCAAACTCATGCTTATCACATAGTAAATCCAAGCCCTTGACCCCTTACAGGAGCTCTATCCGCCCTCTTAATAACATCCGGCTTAGCCATGTGGTTTCATTTTAACTCAACAGCCCTACTAATAATTGGCCTAACAACAAACATACTAACAATATACCAATGATGACGGGATATTATTCGAGAAAGCACTTTCCAAGGACACCATACTCCAGCTGTCCAAAAAGGCCTCCGTTATGGAATAATCCTCTTTATTATTTCCGAAGTCCTATTCTTTACCGGATTTTTCTGAGCATTCTACCATTCAAGCCTCGCCCCCACTCCCGAACTAGGCGGCTGCTGACCCCCAACAGGCATTCATCCACTAAATCCCCTAGAAGTCCCACTGCTCAACACCTCTGTCCTATTGGCCTCCGGAGTTTCTATTACCTGAGCCCATCACAGTTTAATAGAAGGAGACCGAAACCATATATTACAAGCCCTATTTATCACCATCACATTAGGAATCTACTTTACACTACTGCAAGCCTCAGAGTACTATGAAGCACCCTTTACTATCTCCGACGGAGTTTACGGCTCAACTTTTTTCGTAGCCACAGGCTTCCACGGCCTCCACGTCATCATTGGATCCACCTTCTTAATTGTCTGCTTCTTCCGCCAACTAAAATTCCATTTCACTTCTAACCACCACTTCGGCTTTGAAGCCGCTGCCTGATACTGACATTTCGTAGACGTAGTTTGACTTTTCCTCTATGTTTCTATCTATTGATGAGGCTCCTATTCTTTTAGTATTAATCAGTACAGCTGACTTCCAATCAGCTAGTTTCGGTCTAGCCCGAAAAAGAATAATAAATCTAATACTAGCCCTCCTGACCAATTTTACACTAGCTACCCTACTTGTCATTATCGCATTCTGACTTCCCCAATTAAATGTATATTCTGAGAAGACAAGCCCATACGAATGTGGATTTGACCCCATAGGATCAGCCCGCCTTCCCTTCTCCATAAAATTCTTTCTAGTAGCCATCACATTCCTCTTATTTGACCTAGAAATTGCACTCCTCTTACCACTACCATGAGCCTCACAAACAACAAACCTAAACACAATGCTTACCATAGCCCTCTTCCTAATTATCCTGCTAGCTGTAAGTCTAGCCTACGAATGAACTCAAAAAGGACTGGAATGAACCGAATATGGTACTTAGTTTAAAATAAAATAAATGATTTCGACTCATTAGATTGTGATTTAATTCATAATTACCAAATGTCTATAGTACACATAAATATTATAATAGCATTCGCAGTATCTCTTGTAGGACTACTAATATATCGATCCCACCTAATATCTTCCCTTCTATGCTTAGAAGGAATAATATTATCCCTATTCGTTATAGCAGCTCTAACAATCCTCAATTCACATTTTACATTAGCTAGCATAATACCCATTATCCTACTAGTTTTCGCAGCCTGTGAAGCAGCCCTAGGTCTATCCCTACTAGTAATAGTATCAAATACATACGGTACTGATTACGTACAAAATCTCAACCTACTCCAATGCTAAAATATATCATTCCAACAATTATACTTATACCCCTAACCTGACTATCAAAAGGTAATATAATCTGAGTTAACTCCACAGCACACAGTCTACTAATTAGCTTTACAAGCCTTCTCCTTATAAATCAGTTTGGTGACAATAGCCTCAACTTTTCACTAATATTTTTCTCTGACTCCCTATCCACCCCACTACTAATTTTAACCATATGGCTCCTTCCCCTAATACTAATAGCTAGCCAACATCACCTATCAAAAGAAAACCTAACCCGAAAAAAACTATTCATTACTATACTAATCTTACTACAACTGTTTCTAATCATAACCTTTACCGCCATAGAACTAATCTTCTTTTATATCCTATTTGAAGCAACGCTAGTACCAACACTTATTATCATTACCCGATGGGGAAACCAAACAGAACGTCTAAACGCCGGACTCTATTTCCTATTCTATACATTAGCTGGCTCCTTACCCCTATTAGTTGCACTGATTTATATCCAAAACATGGTAGGATCCCTAAATTTCCTAATACTCCAATACTGAGTACAACCTGTGCATAACTCCTGATCTAACATTTTCATATGACTAGCATGTATAATAGCCTTCATAGTAAAAATACCACTATACGGCCTCCACCTTTGACTACCCAAAGCTCACGTAGAAGCCCCCATCGCAGGCTCCATAGTCCTTGCAGCAATCCTACTAAAACTAGGAGGGTACGGTATGCTACGAATCACACTAATTCTAAATCCTATAACCGACTTTATAGCATATCCATTCATTATACTCTCCTTATGAGGCATAATCATAACCAGCTCAATCTGCCTCCGTCAAACGGACCTAAAATCACTCATTGCATACTCTTCTGTAAGCCACATAGCGCTCGTCATCGTAGCTATCCTTATCCAAACACCTTGAAGTTACATAGGAGCAACCACTCTCATGATTGCCCATGGCCTCACATCCTCCATACTTTTCTGTCTAGCAAACTCAAACTACGAACGAATCCACAGCCGAACTATAATTCTAGCTCGAGGCCTACAAACGCTCCTTCCACTAATAGCCACCTGATGACTACTAGCAAGTCTAACCAACCTAGCTTTACCCCCAACAATCAACCTAATTGGAGAGCTATTTGTAATAATGTCAACCTTTTCATGGTCTAACATTACAATTATTCTAATGGGAGTGAATATAGTAATCACCGCCCTATACTCTCTGTATATACTAATTATAACCCAACGAGGAAAATACACCCACCACATTAATAATATCTCACCTTCATTTACACGAGAAAATGCACTCATATCGTTGCACATCTTACCTTTACTACTCTTATCCCTAAACCCAAAAATTATTCTAGGACCTCTATACTGTAAATATAGTTTAACAAAAACATTAGATTGTGAATCTAACAATAGAAACTCATTACCTTCTTATTTACCGAAAAAGTATGCAAGAACTGCTAATTCTATGCTCCCATACTTAACAGTACGGCTTTTTCGAACTTTTAAAGGATAGTAGTCATCCGTTGGTCTTAGGAACCGAAAAATTGGTGCAACTCCAAATAAAAGTAATAAACATATTCTCCTCATTCTCACTAGTTACTTTACTCCTACTAACAGTACCCATTATAATAACAAGCCTTAACACCTACAAATCCTCCAACTACCCACTCTACGTAAAAACAACTATCTCATATGCCTTCATTACCAGCATAATTCCCACAATAATATTTATTCACTCAGGCCAAGAACTAATTATCTCAAACTGACACTGATTAACTATCCAAACCCTTAAACTATCTCTCAGCTTTAAAATAGACTATTTTTCAGTAATATTTGTCCCAGTAGCACTATTCGTCACGTGATCTATTATAGAATTCTCAATATGATACATACACTCAGACCCCAATATTAACAAATTCTTCAAATATCTACTCCTATTCCTCATCACTATGATAATCCTTGTAACCGCAAATAACCTATTCCAACTATTCATTGGCTGAGAGGGTGTCGGAATCATATCATTTCTACTCATCGGATGATGACACGGACGAGCAGACGCAAATACAGCAGCCCTACAAGCAGTTTTATATAACCGCATCGGCGACATTGGTTTTATCCTAGCAATAGCATGATTTCTAACAAACCTAAATACCTGAGATCTTCAACAGATCTTCATACTAGACCCAGACAACTCAAACATACCCCTGATAGGACTAGTACTAGCTGCAACCGGAAAATCCGCCCAATTTGGCCTCCACCCATGACTCCCCTCTGCAATAGAAGGCCCAACTCCCGTCTCAGCACTACTTCATTCAAGCACAATAGTGGTAGCAGGTATCTTCCTATTAATCCGCTTTTATCCACTCACAGAAAATAATAAATATATTCAATCTATTACATTATGCCTAGGAGCCATTACCACGTTATTTACAGCGATATGCGCTCTCACCCAAAATGATATTAAAAAAATCATCGCCTTCTCTACATCTAGTCAACTAGGTCTTATAATGGTAACAATTGGCATTAACCAACCCTACCTAGCATTCCTCCACATCTGCACCCACGCCTTTTTCAAAGCTATACTATTTATATGCTCCGGTTCCATAATTCACAGCCTAAACGACGAACAAGACATCCGAAAAATAGGAGGCCTATTTAAAGCCATACCATTCACTACAACAGCCCTCATTGTTGGCAGTCTCGCACTAACAGGAATACCTTTCCTCACAGGATTTTACTCCAAAGACCTAATCATCGAAGCCGCCAACACGTCTTATACCAACGCCTGAGCCCTTCTAATAACATTAATCGCCACCTCTTTCACAGCCATTTATAGCACCCGTATCATCTTCTTCGCACTCCTAGGACAACCCCGATTTTCTACCCTAATTAATATCAACGAAAACAACCCCTTCCTAATCAACTCCATTAAACGCTTGCTAATCGGAAGCCTCTTCGCAGGATACATTATCTCCAACAACATTCCCCCAACAACAGTCCCCCAAATAACTATACCCTACTATCTAAAAACAACAGCCCTAATCGTTACAATCTTAGGCTTCACCTTAGCCCTAGAAATTAGCAACATAACTAAAAACCTAAAATTTCACTACCCCTCAAACACCTTCAAATTCTCCACCTTGCTAGGATATTTCCCTACAATTATACACCGCCTAGCTCCATATATAAATCTATCAATAAGCCAAAAATCAGCATCCTCCCTTCTAGACCTAATCTGACTAGAAGCCATTCTACCAAAAACCATTTCACTCGCTCAAATAAAAGCATCTACCCTGGTTACAAACCAAAAAGGCCTAATCAAACTATACTTCCTCTCTTTCCTAATTACAATTCTCATCAGCATAATCCTATTTAATTTCCACGAGTAATTTCTATAATAACCACAACACCAATAAATAAAGACCACCCAGTTACAATAACTAATCAAGTACCATAACTGTATAAAGCTGCAATCCCTATGGCCTCCTCACTAAAAAATCCGGAATCCCCTGTATCATAAATCACCCAATCCCCTAAACCATTAAACTCAAACACAATCTCTACCTCCTTATCCTTTAATACATAATAAACCATAGAAAACTCTATCAACAAGCCAGTAATAAATGCCCCTAAAACAGCCTTATTAGAAAGCCAAATCTCAGGGTACTGTTCCGTAGCCATAGCCGTTGTATAACCAAAAACTACCATCATACCCCCCAAATAAATTAAAAAAACCATTAACCCCAGAAAAGACCCACCAAAATTCAACACAATTCCACAACCAACCCCACCACTCACAATTAACCCCAATCCCCCATAAATAGGTGAAGGCTTCGAAGAAAACCCTACGAAACCAATCACAAAGATAACACTTAAAATAAATACAATGTATAGTATCATTATTCTTACATGGAATCTAACCATGACCAATGATATGAAAAACCATCGTTGTCATTCAACTACAAGAACACTAATGACTAACCTTCGAAAATCCCATCCACTAATAAAAATTGTAAATAACGCATTCATTGACCTTCCAGCTCCATCAAACATTTCATCATGATGAAACTTCGGCTCCCTCCTGGGAATATGCTTAATCCTACAAATCCTCACAGGCCTATTCCTAGCAATACACTACACATCCGATACAACAACAGCATTTTCCTCCGTTGCCCATATCTGCCGAGACGTGAACTACGGCTGAATCATCCGATACATACACGCAAACGGAGCTTCAATATTCTTTATCTGCTTATATATGCACGCAGGACGAGGCCTATATTACGGGTCTTATACCTTCCTAGAAACATGAAATATTGGAGTAATCCTTCTACTTACAGTAATAGCCACAGCATTCATAGGATACGTACTACCATGAGGACAAATATCATTTTGAGGGGCAACAGTCATTACCAACCTCCTATCAGCAATCCCATACATCGGCACAAACTTAGTCGAATGAATTTGAGGTGGATTCTCAGTAGACAAAGCAACCCTCACCCGATTCTTCGCTTTCCACTTTATCCTTCCATTTATTATTATAGCAATTGCCATAGTCCACCTATTATTCCTCCACGAAACAGGCTCCAACAATCCAACAGGAATCTCCTCAGACATAGACAAAATTCCATTTCACCCCTACTATACCATTAAAGACATCCTAGGAGCCTTATTACTAATTCTAGCCCTAATACTACTGGTACTATTCACACCCGACCTCCTCGGAGATCCAGATAACTACACCCCAGCAAATCCACTCAATACACCTCCCCACATCAAACCCGAATGATACTTCTTATTTGCATACGCAATTTTACGATCAATCCCCAATAAACTAGGAGGAGTACTAGCCCTAGCCTTCTCTATCCTAATCCTTGCCCTCATTCCCCTACTACACACCTCTAAACAACGAAGCATAATTTTCCGACCACTCAGCCAATGCCTATTCTGAACTCTAGTAGCAGACCTACTAACACTCACATGAATCGGAGGACAACCAGTCGAACACCCATATATCATCATCGGACAAATAGCATCTATTATATACTTCCTTCTCATCCTAGTACTAATACCAACAGCCGGCACAATTGAAAACAAACTACTAAAATGAAGACAGGTCTTTGTAGTACATCTAATACACTGGTCTTGTAAACCAGAAAAGGAGAGCAACTAACCTCCCTAAGACTCAAGGAAGAAACTACAGTCTCACCGTCAACCCCCAAAGCTGAAGTTCTATTTAAACTATTCCCTG
		</sequence>
		<sequence>
			<taxon idref="AE017"/>
			ACTAATGACTAATCAGCCCATGCTCACACATAACTGTGCTGTCATACATTTGGTATTTTTTTATTTTGGGGGATGCTTGGACTCAGCTATGGCCGTCAAAGGCCCCGACCCGGAGCATCTATTGTAGCTGGACTTAACTGCACCTTGAGCACCAGCATAATGGTAAGCATGCACATATAGTCAATGGTTACAGGACATAAACTGTATTATATATCCCCCCCTCCATAAAAATTCCCCCTTAAATATTTACCACTGCTTTTAACAGATTTTTCCCTAGTTACCTATTTAAATTTTCCACACTTTCAATACTCAAATTAGCACTCCATATAAAGTCAATATATAAACGCAGGCCCCCCCCCCCCGTTGATGTAGCTTAACCCAAAGCAAGGCACTGAAAATGCCTAGATGAGTCTCCCAACTCCATAAACACATAGGTTTGGTCCCAGCCTTCCTGTTGACTCTTAATAAACTTACACATGCAAGCATCTACACCCCAGTGAGAATGCCCTCTAGGTTGTTAAAACTAAGAGGAGCTGGCATCAAGCACACACCCCGTAGCTCACGACGCCTTGCTTAACCACACCCCCACGGGAAACAGCAGTGACAAAAATTAAGCCATAAACGAAAGTTTGACTAAGTTATATTAATCAGGGTTGGTAAATCTCGTGCCAGCCACCGCGGTCATACGATTAACCCAAGCCAACAGGAATACGGCGTAAAACGTGTTAAAGCACCACATTAAATAGGGTTAAATTTTAATTAAGCTGTAAAAAGCCATGATTAAAATAAAAATAAATGACGAAAGTGACCCTACAACAGCCGATGCACTATAGCTAAGACCCAAACTGGGATTAGATACCCCACTATGCTTAGCCCTAAACACAGATAATTACATAAACAAAATTATTTGCCAGAGTACTACCAGCAACAGCTTAAAACTCAAAGGACTTGGCGGTGCTTTATATCCTTCTAGAGGAGCCTGTTCTATAATCGATAAACCCCGATAAACCTCACCAGTTCTTGCTAATACAGTCTATATACCGCCATCTTCAGCAAACCCTAAAAAGGAAAAAAAGTAAGCGCAATCATGATACATAAAAACGTTAGGTCAAGGTGTAACCTATGAAATGGAAAGAAATGGGCTACATTCTCTACATCAAGAGAACCAAGCACGAAAGTTATTATGAAATTAATAACCAAAGGAGGATTTAGCAGTAAACTAAGAATAGAGTGCTTAGTTGAATTAGGCCATGAAGCACGCACACACCGCCCGTCACCCTCCTCAAATAGATTCAATGCATCTAACCTTATTTAAACGCACTAGCTACATGAGAGGAGACAAGTCGTAACAAGGTAAGCATACTGGAAAGTGTGCTTGGATAAATCAAGATATAGCTTAAACAAAGCATCCAGTTTACACCTAGAAGACTTCATTCATTATGAATATCTTGAACTAAATCTAGCCCNAGAATATCCTCTTAACTAAACAACTAAAATAAAATAAAACAAAACATTTAATCCCAATTTAAAGTATAGGAGATAGAAATCTAGAATATGGCGCTATAGAGAAAGTACCGCAAGGGAACGATGAAAGAAAAACTAAAAGTACAAAAAAGCAAAGATTATCCCTTGTACCTTTTGCATAATGAATTAACTAGTATAAGACTTAACAAAATGAATTTCAGCTAAGCAACCCGAAACCAGACGAGCTACTTACAAACAGTTTATCAAGAACTAACTCATCTATGTGGCAAAATAGTGAGAAGATTTGTAAGTAGAGGTGACATGCCTAACGAGCCTGGTGATAGCTGGTTGTCCAGGTAATGAATCTTAGTTCAGCTTTAAAGATACCAAAAATTCAAATAAATCTCACTGTAACTTTAAAAGTTAATCTAAAAAGGTACAGCCTTTTAGAAACGGATACAACCTTGACTAGAGAGTAAAATATAACACTACCATAGTAGGCCCAAAAGCAGCCACCAATTGAGAAAGCGTTAAAGCTCAACAACAAAAATTAAACAGATCCCAATAACAAGTAATTAACTCCTAGCCCTAATACTGGACTAATCTATTATTGAATAGAAGTAATAATGTTAGTATGAGTAACAAGAAAAACTTTCTCCTTGCATAAGTCTAAGTCAGTATCTGATAATACTCTGACCATTAACAGCTAATAAAAATAACCCAACAATAAACAATTTATTAACTATACTGTTAATCCAACACAGGAGTGCATCTAAGGAAAGATTAAAAGAAGTAAAAGGAACTCGGCAAACACAAACCCCGCCTGTTTACCAAAAACATCACCTCCAGCATCCCTAGTATTGGAGGCACTGCCTGCCCAGTGACAACTGTTTAACGGCCGCGGTATCCTGACCGTGCAAAGGTAGCATAATCATTTGTTCTCTAAATAAGGACTTGTATGAATGGCCACACGAGGGTTTTACTGTCTCTTACTTCCAATCAGTGAAATTGACCTTCCCGTGAAGAGGCGGGAATGCATAAATAAGACGAGAAGACCCTATGGAGCTTTAACTAACCAACCCAAAGAAAATAAATTTAACCATCAAGGAACAACAACAATCTCCATGAGTTGGTAGTTTCGGTTGGGGTGACCTCGGAGAATAAAAAATCCTCCGAACGATTTTAAAGACTAGACCCACAAGTCAAATCGCTCTATCGCTCATTGATCCAAAAAATTGATCAACGGAACAAGTTACCCTAGGGATAACAGCGCAATCCTATTCAAGAGTCCATATCGACAATAGGGTTTACGACCTCGATGTTGGATCAGGACATCCTGATGGTGCAACCGCTATCAAAGGTTCGTTTGTTCAACGATTAAAGTCCTACGTGATCTGAGTTCAGACCGGAGCAATCCAGGTCGGTTTCTATCTATTACGTATTTCTCCCAGTACGAAAGGACAAGAGAAATAAGGCCAACTTTAAACTAAGCGCCTTAAAACAACTAATGACAGCATCTCAATTAGCAACACAAAACCCTGCCCTAGAACAGGGCTTAGTTAAGGTGGCAGAGCCCGGTAATTGCGTAAAACTTAAACTTTTATACCCAGAGATTCAAATCCTCTCCTTAACAAAATGTTCATAATTAACATCTTAATACTTATTATTCCCATCCTATTGGCCGTAGCATTCCTCACATTAGTAGAACGAAAAGTCCTAGGCTACATACAACTCCGAAAAGGTCCAAATGTCGTAGGCCCATATGGCCTACTCCAACCCATCGCCGATGCAATCAAACTTTTCATCAAAGAACCATTACGACCTGCCACGTCTTCAGCCTCAATATTTATCCTAGCACCCATTTTAGCCCTAGGCCTAGCCTTAACCATGTGAATTCCCCTACCAATACCCTATCCTCTCATTAACATAAACCTTGGAGTCCTATTTATACTAGCCATATCAAGCCTAGCCGTGTACTCCATCCTCTGATCAGGCTGAGCTTCCAACTCAAAATATGCACTAATCGGAGCCCTACGAGCAGTAGCACAAACAATCTCATATGAAGTAACACTAGCAATTATCCTACTATCGGTGCTCCTAATAAGTGGATCCTTTACCCTCTCCACACTAATTATTACACAAGAACAAATATGGCTAATCCTCCCAGCATGACCTCTAGCAATAATATGATTTATCTCAACATTAGCAGAAACAAACCGAGCTCCCTTTGATCTAACTGAAGGAGAATCAGAGCTAGTCTCGGGCTTCAACGTAGAATATGCAGCAGGGCCATTTGCCCTCTTCTTCATAGCAGAGTACGCAAATATCATCATAATAAACATATTTACAGCAATTCTATTCCTAGGAACATCCCACAACCCACACATACCAGAACTCTACACAATCAACTTTATCATCAAATCCCTGCTACTCACAATATCATTCCTATGAATCCGAGCATCCTACCCTCGATTCCGCTATGACCAACTAATACACTTACTATGAAAAAATTTCCTACCCCTAACACTAGCCCTATGCATATGACACGTATCACTGCCCATCCTTACAGCAGGCATCCCACCGCAAACATAAGAAATATGTCTGAAAAAAGAGTTACTTTGATAGAGTAAATAATAGAGGTTTAAACCCTCTTATTTCTAGAACTATAGGAATTGAACCTACTCCTAAGAATCCAAAACTCTCCGTGCTCCCAATTACACCAAATTCTATTAGTAAGGTCAGCTAATTAAGCTATCGGGCCCATACCCCGAAAATGTTGGTTCATACCCTTCCCGTACTAATAAATCCAATTATCTTTACTATTATTTTATTAACCATTATACTAGGAACCATTATTGTTATAATTAGTTCTCACTGACTACTTGTCTGAATCGGATTTGAAATAAATATACTCGCTATCATTCCTATCATAATAAAAAACCACAACCCACGAGCCACAGAAGCATCAACTAAATATTTTCTAACCCAATCAACAGCCTCAATACTACTAATAATAGCCGTCATCATTAACCTAATATTCTCAGGCCAATGAACCGTAATAAAATTATTTAACCCGGTAGCCTCCATACTTATAACAATAGCCCTAGCTATAAAACTAGGAATAGCTCCATTTCACTTCTGAGTCCCAGAAGTAACACAAGGCATCCCCCTATCCTCAGGCTTAATCCTACTAACATGACAAAAACTAGCACCAATATCTGTACTTTACCAAATCTTCCCATCAATTAACCTAAACCTAATTTTGACCCTATCAATTCTATCAATCCTAATTGGAGGCTGAGGAGGACTAAACCAAACACAACTCCGAAAAATTATAGCCTACTCATCAATCGCTCACATGGGCTGAATAACAGCAGTACTACCATACAACCCCACTATAACATTACTAAACTTAATCATCTACATTATTATAACTTCCACTATATTCACCATATTTATAGCCAATTCCACCACCACCACCCTATCATTATCACACACATGAAATAAAACACCCATTATAACCATCCTAATCCTCGCTACTCTTCTATCCATAGGAGGACTCCCTCCCCTATCAGGGTTCATACCAAAATGAATAATCATCCAAGAAATAACAAAAAACAACAGCATCATCCTACCCACTTTCATAGCAATCACAGCTCTACTAAACCTATATTTTTATATACGACTCACATATTCTACCGCACTAACAATGTTCCCCTCTACAAACAACATAAAAATAAAATGACAATTTCCCCTTACAAAAAAAATAACCTTCCTACCAACAATAGTCGTATTATCTACCATAACACTACCGCTCACACCAATATTATCAGTATTAGAATAGGAATTTAGGTTAAACAGACCAAGAGCCTTCAAAGCCCTAAGCAAGTACAATTTACTTAATTCCTGCTAAGGATTGCAAGACTATACCTTACATCAATTGAATGCAAATCAACCACTTTAATTAAGCTAAATCCTCACTAGACTGGTGGGCTCCACCCCCACGAAACTTTAGTTAACAGCTAAATACCCCAATTAATCAGGCTTCAATCTACTTCTCCCGCCGCAAGAAAAAAAAGGCGGGAGAAGCCCCGGCAGAATTGAAGCTGCTTCTCTGAATTTGCAATTCAACGTGTAAACTCACCACAGAGCTTGGTAAAAAGAGGAGTCAAACCTCTATCTTTAGATTTACAGTCTAATGCTTTACTCAGCCATTTTACCCATGTTCATTAACCGCTGACTATTCTCAACCAACCATAAAGATATCGGTACCCTTTATCTACTATTTGGAGCCTGGGCCGGTATAGTAGGAACAGCTCTAAGCCTTCTAATTCGCGCTGAATTAGGCCAACCCGGAACCCTGCTCGGAGACGACCAAATCTACAACGTAGTTGTAACCGCACACGCATTTGTAATAATCTTCTTTATAGTAATGCCAATTATAATTGGAGGATTCGGTAACTGACTTGTTCCTCTAATAATTGGCGCTCCCGACATGGCATTCCCCCGAATAAACAATATAAGCTTCTGACTCCTCCCTCCCTCATTTCTACTACTCCTCGCATCCTCTATAGTTGAAGCTGGAGCAGGAACAGGCTGAACCGTGTACCCTCCCTTAGCAGGCAACCTAGCCCATGCAGGAGCCTCAGTAGATCTAACCATCTTCTCCTTACACTTGGCAGGAGTTTCCTCTATTTTAGGAGCCATCAACTTCATCACAACAATTATCAACATAAAGCCCCCCGCAATGTCACAGTACCAAACCCCTCTCTTCGTATGATCCGTAATAATTACCGCCGTACTATTACTCCTCTCACTCCCTGTGCTAGCAGCCGGCATTACAATGCTGCTAACAGATCGGAACCTAAATACAACCTTCTTCGACCCAGCAGGAGGAGGAGACCCCATCTTATACCAACACTTATTCTGATTCTTTGGGCACCCCGAAGTCTACATTTTAATTTTACCTGGATTTGGAATAATCTCCCATATTGTAACCTACTACTCAGGAAAAAAAGAACCATTCGGATATATAGGAATAGTCTGAGCTATAATGTCAATCGGATTTTTAGGTTTCATCGTATGAGCTCACCATATATTCACAGTCGGAATAGACGTCGACACACGAGCCTACTTCACATCAGCTACTATAATTATTGCTATTCCAACCGGAGTAAAAGTTTTCAGCTGACTGGCGACACTTCATGGAGGTAATATCAAATGGTCTCCTGCTATAATGTGAGCCCTAGGCTTTATTTTCTTATTTACAGTAGGGGGTTTAACTGGAATTGTCCTAGCTAACTCTTCTCTCGATATTGTTCTTCACGACACATACTACGTTGTCGCACACTTCCACTATGTTTTATCAATAGGAGCTGTATTTGCTATTATAGGAGGATTTGTTCATTGATTCCCACTATTCTCAGGTTATACTCTCAACGATACATGAGCCAAAATCCACTTCGCAATTATGTTTGTAGGCGTCAATATGACCTTCTTCCCACAACACTTTCTAGGACTATCTGGCATGCCTCGACGATACTCCGACTACCCAGATGCATATACAATATGAAATACTGTCTCATCTATGGGCTCATTCATTTCTCTAACAGCAGTCATGCTAATAGTTTTCATCATCTGAGAAGCATTTGCATCTAAACGAGAAGTCTTAACTGTAGACCTAACCACGACAAATCTAGAATGATTAAACGGATGCCCTCCACCATATCACACATTTGAAGAACCCACCTATGTCAACCTAAAATAAGAAAGGAAGGAATCGAACCCCCTACTATTGGTTTCAAGCCAACATCATAACCTCTATGTCTCTCTCAATAAACGAAGTGTTAGTAAAACATTATATAACTTTGTCAAAGTTAAGTTACAAGTGAAAACCCTGTACACCTCATATGGCATATCCCATACAACTAGGCTTCCAAGATGCTACATCACCAATCATAGAAGAACTGCTTCACTTTCATGATCACACGCTAATAATTGTCTTCTTAATTAGCTCATTAGTACTTTACATTATCTCACTAATACTAACAACAAAACTGACTCATACAAGCACAATAGATGCACAAGAAGTAGAGACAATCTGAACCATTTTGCCCGCCATTATTTTAATTCTAATTGCTCTTCCTTCTTTACGAATTCTATACATAATGGATGAAATCAATAACCCATTCCTTACGGTAAAAGCAATAGGACATCAGTGATACTGAAGCTATGAATATACAGATTATGAGGACTTAAGCTTCGACTCCTACATAATTCCAACATCAGAATTAAAGCCAGGGGAATTACGACTATTAGAAGTCGATAATCGAGTTGTACTGCCAATAGAAATAACAGTCCGAATACTAGTCTCCTCTGAAGATGTACTACACTCATGAGCCGTGCCTTCTCTGGGACTGAAAACAGATGCAATCCCAGGCCGTCTGAACCAAACAACCCTTATATCGACCCGTCCAGGCCTATACTATGGTCAATGCTCAGAAATCTGCGGATCAAACCATAGTTTCATGCCCATTGTCCTTGAACTAGTTCCACTGAAGTATTTTGAAAAATGATCTGCGTCAATATTATAAAATCACCAAGAAGCTATATAGCACTAACCTTTTAAGTTAGAGATTGAGAGCAATATACTCTCCTTGGTGACATGCCACAACTAGACACGTCAACATGACTGACAATAATCTTATCAATATTCTTGACCCTCTTTATTATCTTTCAATTAAAAATTTCAAAACACAACTTTCACTACAATCCAGAACTAACATCAACAAAAATATTAAAACAAAACACCCCTTGAGAAACAAAATGAACGAAAATTTATTTGCCTCTTTTATTACCCCTATAATTTTAGGTCTCCCCCTCGTAACTCTTATCGTACTATTCCCCAGCCTACTATTCCCAACATCAAATCGATTAGTGAACAATCGCTTTGTAACCCTCCAACAATGAATGCTTCAACTTGTATCAAAACAAATAATGAGTATCCACAATCCCAAAGGACAAACATGAACATTAATATTAATATCTTTAATTCTATTTATTGGATCAACAAACCTATTAGGCCTGTTACCCCATTCATTCACACCAACAACACAACTATCAATAAACCTAGGCATAGCCATTCCCCTGTGAGCAGGAGCCGTAATTACAGGATTCCGCAACAAAACTAAAGCATCACTTGCCCATTTCTTACCACAAGGAACACCAACTCCACTAATCCCAATACTAGTAATTATCGAAACTATTAGCCTTTTTATTCAACCTATAGCCCTCGCCGTGCGGTTAACAGCCAACATCACTGCAGGACATCTATTAATTCACTTAATCGGAGGGGCTACACTTGCACTAATAAGCATTAGCACTACAACAGCTCTAATTACATTCATCGTTCTAATCCTACTAACAGTCCTAGAATTTGCAGTAGCTATAATCCAAGCCTATGTATTCACTCTTCTAGTCAGCCTATATCTGCATGACAACACATAATGACACACCAAACTCATGCTTATCACATAGTAAATCCAAGCCCTTGACCCCTTACAGGAGCTCTATCCGCCCTCTTAATAACATCCGGCTTAGCCATGTGGTTTCATTTTAACTCAACAGCCCTACTAATAATTGGCCTAACAACAAACATACTAACAATATACCAATGATGACGGGATATTATTCGAGAAAGCACTTTCCAAGGACACCATACTCCAGCTGTCCAAAAAGGCCTCCGTTATGGAATAATCCTCTTTATTATTTCCGAAGTCCTATTCTTTACCGGATTTTTCTGAGCATTCTACCATTCAAGCCTCGCCCCCACTCCCGAACTAGGCGGCTGCTGACCCCCAACAGGCATTCATCCACTAAATCCCCTAGAAGTCCCACTGCTCAACACCTCTGTCCTATTGGCCTCCGGAGTTTCTATTACCTGAGCCCATCACAGTTTAATAGAAGGAGACCGAAACCATATATTACAAGCCCTATTTATCACCATCACATTAGGAATCTACTTTACACTACTGCAAGCCTCAGAGTACTATGAAGCACCCTTTACTATCTCCGACGGAGTCTACGGCTCAACTTTTTTCGTAGCCACAGGCTTCCACGGCCTCCACGTCATCATTGGATCCACCTTCTTAATTGTCTGCTTTTTCCGCCAACTAAAATTCCATTTCACTTCTAACCACCACTTCGGCTTTGAAGCCGCTGCCTGATACTGACATTTCGTAGACGTAGTTTGACTTTTCCTCTATGTTTCTATCTATTGATGAGGCTCCTATTCTTTTAGTATTAATCAGTACAGCTGACTTCCAATCAGCTAGTTTCGGTCTAGCCCGAAAAAGAATAATAAATCTAATACTAGCCCTCCTGACCAATTTTACACTAGCTACTCTACTTGTCATTATCGCATTCTGACTTCCCCAATTAAATGTGTATTCTGAGAAGACAAGCCCATACGAATGTGGATTTGACCCCATAGGATCAGCCCGCCTTCCCTTCTCCATAAAATTCTTTCTAGTAGCCATCACATTCCTCTTATTTGACCTAGAAATTGCACTCCTCTTACCACTACCATGAGCCTCACAAACAACAAACCTAAACACAATGCTTACCATAGCCCTCTTCCTAATTATCCTGCTAGCTGTAAGCCTAGCCTACGAATGAACTCAAAAAGGACTGGAATGAACCGAATATGGTACTTAGTTTAAAATAAAATAAATGATTTCGACTCATTAGATTGTGATTTAATTCATAATTACCAAATGTCTATAGTACACATAAATATTATAATAGCATTCGCAGTATCTCTTGTAGGACTACTAATATATCGATCCCACCTAATATCCTCCCTTCTATGCTTAGAAGGAATAATATTATCCCTATTCGTTATAGCAGCTCTAACAATCCTCAATTCACATTTTACATTAGCTAGCATAATACCCATTATCCTACTAGTTTTCGCAGCCTGTGAAGCAGCCCTAGGTCTATCCCTACTAGTAATAGTATCAAATACATACGGTACTGATTACGTACAAAATCTCAACCTACTCCAATGCTAAAATATATCATTCCAACAATTATACTTATACCCCTAACCTGACTATCAAAAGGTAATATAATCTGAGTTAACTCCACAGCACACAGTCTACTAATTAGCTTTACAAGCCTTCTCCTTATAAATCAATTTGGTGACAATAGCCTCAACTTTTCACTAATATTTTTCTCTGACTCCCTATCCACCCCACTACTAATTTTAACCATATGGCTCCTTCCCCTAATACTAATAGCTAGCCAACATCACCTATCAAAAGAAAACCTAACCCGAAAAAAACTATTCATTACTATACTAATTTTACTACAACTGTTTCTAATCATAACCTTTACCGCCATAGAACTAATCTTCTTTTATATCCTATTTGAAGCAACACTAGTACCAACACTTATTATCATTACCCGATGGGGAAACCAAACAGAACGTCTAAACGCCGGACTCTATTTCCTATTCTATACATTAGCTGGCTCCTTACCCCTATTAGTTGCACTGATTTATATCCAAAACATAGTAGGATCCCTAAATTTCCTAATACTCCAATACTGAGTACAACCTGTGCATAACTCCTGATCTAACATTTTCATATGACTAGCATGTATAATAGCCTTCATAGTAAAAATACCATTATACGGCCTCCACCTTTGACTACCCAAAGCTCACGTAGAAGCCCCCATCGCAGGCTCCATAGTCCTTGCAGCAATCCTACTAAAACTAGGAGGGTACGGTATGCTACGAATCACACTAATTCTAAACCCTATAACCGACTTTATAGCATACCCATTCATTATACTCTCCCTATGAGGCATAATCATAACCAGCTCAATCTGCCTCCGTCAAACGGACCTAAAATCACTCATTGCATACTCCTCTGTAAGCCACATAGCGCTCGTCATCGTAGCTATCCTTATCCAAACACCTTGAAGTTACATAGGAGCAACCACTCTCATGATTGCCCATGGCCTCACATCCTCCATACTTTTCTGTCTAGCAAACTCAAACTACGAACGAATCCACAGCCGAACTATAATTCTAGCTCGAGGCCTACAAACGCTTCTTCCACTAATAGCCACCTGATGACTACTAGCAAGTCTAACCAACCTAGCTTTACCCCCAACAATCAACCTAATTGGAGAGCTATTTGTAATAATGTCAACCTTTTCATGGTCTAACATTACAATTATTCTAATGGGAGTGAACATAGTAATCACCGCCCTATACTCTCTATATATACTAATTATAACCCAACGAGGAAAATACACCCACCACATTAATAATATCTCACCTTCATTTACACGAGAAAATGCACTCATATCGCTGCACATCTTACCTTTACTACTCTTATCCCTAAACCCAAAAATTATTCTAGGACCTCTATACTGTAAATATAGTTTAACAAAAACATTAGATTGTGAATCTAACAATAGAAACTCATTACCTTCTTATTTACCGAAAAAGTATGCAAGAACTGCTAATTCTATGCTCCCATACTTAACAGTACGGCTTTTTCGAACTTTTAAAGGATAGTAGTCATCCGTTGGTCTTAGGAACCGAAAAATTGGTGCAACTCCAAATAAAAGTAATAAACATATTCTCCTCATTCTCACTAGTTACTTTACTCCTACTAACAGTACCCATTATAATAACAAGCCTTAACACCTACAAATCTTCCAACTACCCACTCTACGTAAAAACAACTATCTCATATGCCTTCATTACCAGCATAATTCCCACAATAATATTTATTCACTCAGGCCAAGAACTAATTATCTCAAACTGACACTGATTAACTATCCAAACCCTTAAACTATCTCTCAGCTTTAAAATAGACTATTTTTCAGTAATATTTGTCCCAGTAGCACTATTCGTCACGTGATCTATTATAGAATTCTCAATATGATACATACACTCAGACCCCAATATTAACAAATTCTTCAAATACCTACTCCTATTCCTCATCACCATGATAATCCTTGTAACCGCAAATAACCTATTCCAACTATTCATTGGCTGAGAAGGTGTCGGAATCATATCATTTCTACTCATCGGATGATGATACGGACGAGCAGACGCAAATACAGCAGCCCTACAAGCAGTTTTATATAACCGCATCGGCGACATTGGTTTTATCCTAGCAATAGCATGATTTCTAACAAACCTAAATACCTGAGATCTACAACAGATCTTCATACTAGACCCAGACAACTCAAACATACCCTTGATAGGACTAGTACTAGCCGCAACCGGAAAATCCGCCCAATTTGGCCTCCACCCATGACTCCCCTCTGCAATAGAAGGCCCAACTCCCGTCTCAGCACTACTTCATTCAAGCACAATGGTGGTAGCAGGTATCTTCCTATTAATCCGCTTTTATCCACTCACAGAAAATAATAAATATATTCAATCTATTACATTATGCCTAGGAGCCATTACCACGTTATTTACAGCGATATGCGCTCTCACCCAAAATGATATTAAAAAAATCATCGCCTTCTCTACATCTAGTCAACTAGGTCTTATAATGGTAACAATTGGCATTAACCAACCCTACCTAGCATTCCTCCACATCTGCACCCACGCCTTTTTCAAAGCTATACTATTTATATGCTCCGGTTCCATAATTCACAGCCTAAACGACGAACAAGACATCCGAAAAATAGGAGGCCTATTTAAAGCCATACCATTCACTACAACAGCCCTCATTGTTGGCAGTCTCGCACTAACAGGAATACCTTTCCTCACAGGATTTTACTCCAAAGACCTAATCATCGAAGCCGCCAACACGTCTTATACCAACGCCTGAGCCCTTCTAATAACATTAATCGCCACCTCTTTCACAGCCATTTACAGCACCCGTATCATCTTCTTCGCACTCCTAGGACAACCCCGATTTTCTACCCTAATTAATATCAACGAAAACAACCCCTTCCTAATCAACTCCATTAAACGCTTGCTAATCGGAAGCCTCTTCGCAGGGTACATTATCTCCAACAACATTCCCCCAACAACAGTCCCCCAAATAACTATACCCTACTATCTAAAAACAACAGCCCTAATCGTTACAATCTTAGGCTTCACCTTAGCCCTAGAAATTAGCAACATAACTAAAAACCTAAAATTTCACTACCCCTCAAACACCTTCAAATTCTCCACCCTACTAGGATATTTCCCTACAATTATACATCGCCTAGCTCCATACATAAATCTATCAATAAGCCAAAAATCAGCATCCTCCCTTCTAGACCTAATCTGACTAGAAGCCATTCTACCAAAAACCATTTCACTCGCTCAAATAAAAGCATCTACCCTGGTTACAAACCAAAAAGGCCTAATCAAACTATATTTCCTCTCCTTCCTAATTACAATTCTCATTAGCATAATCCTATTTAATTTCCACGAGTAATTTCTATAATAACCACAACACCAATAAATAAAGACCACCCAGTTACAATAACTAATCAAGTACCATAACTGTATAAAGCTGCAATCCCTATGGCCTCCTCACTAAAAAATCCGGAATCCCCTGTATCATAAATCACCCAATCCCCTAAACCATTAAACTCAAACACAATCTCTACCTCCTTATCCTTTAATACATAATAAACCATAGAAAACTCTATCAACAAGCCAGTAATAAATGCCCCTAAAACAGCCTTATTAGAAAGCCAAATCTCAGGGTACTGTTCCGTAGCCATAGCCGTTGTATAACCAAAAACTACCATCATACCCCCCAAATAAATTAAAAAAACCATTAACCCCAGAAAAGACCCACCAAAATTCAACACAATTCCACAACCAACCCCACCACTCACAATTAACCCCAACCCCCCATAAATAGGTGAAGGCTTCGAAGAAAACCCTACGAAACCAATCACAAAGATAACACTTAAAATAAATACAATGTATAGTATCATTATTCTTACATGGAATCTAACCATGACCAATGATATGAAAAACCATCGTTGTCATTCAACTACAAGAACACTAATGACTAACCTTCGAAAATCCCATCCACTAATAAAAATTGTAAATAACGCATTCATTGACCTTCCAGCTCCATCAAACATCTCATCATGATGAAACTTCGGCTCCCTCCTAGGAATATGCTTAATCCTACAAATCCTCACAGGCCTATTCCTAGCAATACACTACACATCCGATACAACAACAGCATTTTCCTCCGTTGCCCATATCTGCCGAGACGTGAACTACGGCTGAATCATCCGATACATACATGCAAACGGAGCTTCAATATTCTTTATCTGCTTATATATGCACGTAGGACGAGGCCTATATTACGGGTCTTATACCTTCCTAGAAACATGAAATATTGGAGTAATCCTTCTACTTACAGTAATAGCTACAGCATTCATAGGATACGTACTACCATGAGGACAAATATCATTTTGAGGGGCAACAGTCATTACCAACCTCCTATCAGCAATCCCATACATCGGCACAAATTTAGTCGAATGAATTTGAGGTGGATTCTCAGTAGACAAAGCAACCCTCACCCGATTCTTCGCTTTCCACTTTATCCTTCCATTTATTATCATAGCAATTGCCATAGTCCACCTATTATTCCTCCACGAAACAGGCTCCAACAATCCAACAGGAATCTCCTCAGACATAGACAAAATTCCATTTCACCCCTACTATACCATTAAAGACATCTTAGGAGCCTTATTACTAATTCTAGCCCTAATACTACTGGTACTATTCACACCCGACCTCCTCGGAGATCCAGACAACTACACCCCAGCAAATCCACTCAATACACCTCCCCACATCAAACCCGAATGATACTTCTTATTTGCATACGCAATTTTACGATCAATCCCCAATAAACTAGGAGGAGTACTAGCCCTAGCCTTCTCTATCCTAATCCTTGCCCTCATTCCCCTACTACACACCTCTAAACAACGAAGCATAATTTTCCGACCACTCAGCCAATGCCTATTCTGAACTCTAGTAGCAGACCTACTAACACTCACATGAATCGGAGGACAACCAGTCGAACACCCATATATCATCATCGGACAAATAGCATCTATTATATACTTCCTTCTCATCCTAGTACTAATACCAACAGCCGGCACAATTGAAAACAAACTACTAAAATGAAGACAGGTCTTTGTAGTACATCTAATACACTGGTCTTGTAAACCAGAAAAGGAGAGCAACTAACCTCCCTAAGACTCAAGGAAGAAACTACAGTCTCACCGTCAACCCCCAAAGCTGAAGTTCTATTTAAACTATTCCCTG
		</sequence>
		<sequence>
			<taxon idref="MS226/DC009"/>
			ACTAATGGCTAATCAGCCCATGCTCACACATAACTGTGCTGTCATACATTTGGTATTTTTTTATTTTGGGGGATGCTTGGACTCAGCTATGGCCGTCAAAGGCCCCGACCCGGAGCATCTATTGTAGCTGGACTTAACTGCATCTTGAGCACCAGCATAATGGTAAGCATGCACATATAGTCAATGGTTACAGGACATAAACTGTATTATATATCCCCCCCTCCATAAAAATTCCCCCTTAAATATTTACCACTGCTTTTAACAGATTTTTCCCTAGTTACCTATTTAAATTTTCCACACTTTCAATACTCAAATTAGCACTCCATATAAAGTCAATATATAAACGCAGGCCCCCCCCCCCCGTTGATGTAGCTTAACCCAAAGCAAGGCACTGAAAATGCCTAGATGAGTCTCCCAACTCCATAAACACATAGGTTTGGTCCCAGCCTTCCTGTTGACTCTTAATAAACTTACACATGCAAGCATCTACACCCCAGTGAGAATGCCCTCTAGGTTGTTAAAACTAAGAGGAGCTGGCATCAAGCACACACCCCGTAGCTCACGACGCCTTGCTTAACCACACCCCCACGGGAAACAGCAGTGACAAAAATTAAGCCATAAACGAAAGTTTGACTAAGTTATATTAATCAGGGTTGGTAAATCTCGTGCCAGCCACCGCGGTCATACGATTAACCCAAGCCAACAGGAATACGGCGTAAAACGTGTTAAAGCACCACATCAAATAGGGTTAAATTTTAATTAAGCTGTAAAAAGCCATGATTAAAATAAAAATAAATGACGAAAGTGACCCTACAACAGCCGATGCACTATAGCTAAGACCCAAACTGGGATTAGATACCCCACTATGCTTAGCCCTAAACACAGATAATTACATAAACAAAATTATTTGCCAGAGTACTACCAGCAACAGCTTAAAACTCAAAGGACTTGGCGGTGCTTTATATCCTTCTAGAGGAGCCTGTTCTATAATCGATAAACCCCGATAAACCTCACCAGTTCTTGCTAATACAGTCTATATACCGCCATCTTCAGCAAACCCTAAAAAGGAAAAAAAGTAAGCGCAATCATGATACATAAAAACGTTAGGTCAAGGTGTAACCTATGAAATGGAAAGAAATGGGCTACATTCTCTACATCAAGAGAACCAAGCACGAAAGTTATTATGAAATTAATAACCAAAGGAGGATTTAGCAGTAAACTAAGAATAGAGTGCTTAGTTGAATTAGGCCATGAAGCACGCACACACCGCCCGTCACCCTCCTCAAATAGATTCAATGCATCTAACCTTATTTAAACGCACTAGCTACATGAGAGGAGACAAGTCGTAACAAGGTAAGCATACTGGAAAGTGTGCTTGGATAAATCAAGATATAGCTTAAACAAAGCATCCAGTTTACACCTAGAAGACTTCATTCATTATGAATATCTTGAACTAAATCTAGCCCNAAAATATCCTCTTAACTAAACAACTAAAATAAAATAAAACAAAACATTTAATCCCAATTTAAAGTATAGGAGATAGAAATCTAGAATATGGCGCTATAGAGAAAGTACCGCAAGGGAACGATGAAAGAAAAACTAAAAGTACAAAAAAGCAAAGATTATCCCTTGTACCTTTTGCATAATGAATTAACTAGTATAAGACTTAACAAAATGAATTTCAGCTAAGCAACCCGAAACCAGACGAGCTACTTACAAACAGTTTATCAAGAACTAACTCATCTATGTGGCAAAATAGTGAGAAGATTTGTAAGTAGAGGTGACATGCCTAACGAGCCTGGTGATAGCTGGTTGTCCAGGTAATGAATCTTAGTTCAGCTTTAAAGATACCAAAAATTCAAATAAATCTCACTGTAACTTTAAAAGTTAATCTAAAAAGGTACAGCCTTTTAGAAACGGATACAACCTTGACTAGAGAGTAAAATATAACACTACCATAGTAGGCCCAAAAGCAGCCACCAATTGAGAAAGCGTTAAAGCTCAACAACAAAAATTAAACAGATCCCAATAACAAGTAATTAACTCCTAGCCCCAATACTGGACTAATCTATTATTGAATAGAAGTAATAATGTTAGTATGAGTAACAAGAAAAACTTTCTCCTTGCATAAGTCTAAGTCAGTATCTGATAATACTCTGACCATTAACAGCTAATAAAAATAACCCAACAATAAACAATTTATTAACTATACTGTTAATCCAACACAGGAGTGCATCTAAGGAAAGATTAAAAGAAGTAAAAGGAACTCGGCAAACACAAACCCCGCCTGTTTACCAAAAACATCACCTCCAGCATCCCTAGTATTGGAGGCACTGCCTGCCCAGTGACAACTGTTTAACGGCCGCGGTATCCTGACCGTGCAAAGGTAGCATAATCATTTGTTCTCTAAATAAGGACTTGTATGAATGGCCACACGAGGGTTTTACTGTCTCTTACTTCCAATCAGTGAAATTGACCTTCCCGTGAAGAGGCGGGAATGCATAAATAAGACGAGAAGACCCTATGGAGCTTTAACTAACCAACCCAAAGAAAATAAATTTAACCATTAAGGAACAACAACAATCTCCATGAGTTGGTAGTTTCGGTTGGGGTGACCTCGGAGAATAAAAAATCCTCCGAACGATTTTAAAGACTAGACCCACAAGTCAAATCGCTCTATCGCTCATTGATCCAAAAAATTGATCAACGGAACAAGTTACCCTAGGGATAACAGCGCAATCCTATTCAAGAGTCCATATCGACAATAGGGTTTACGACCTCGATGTTGGATCAGGACATCCTGATGGTGCAACCGCTATCAAAGGTTCGTTTGTTCAACGATTAAAGTCCTACGTGATCTGAGTTCAGACCGGAGCAATCCAGGTCGGTTTCTATCTATTACGTATTTCTCCCAGTACGAAAGGACAAGAGAAATAAGGCCAACTTTAAACTAAGCGCCTTAAAACAACTAATGACAGCATCTCAATTAGCAACACAAAACCCTGCCCTAGAACAGGGCTTAGTTAAGGTGGCAGAGCCCGGTAATTGCGTAAAACTTAAACTTTTATACCCAGAGATTCAAATCCTCTCCTTAACAAAATGTTCATAATTAACATCTTAATACTTATTATTCCCATCCTATTGGCCGTAGCATTCCTCACATTAGTAGAACGAAAAGTCCTAGGCTACATACAACTCCGAAAAGGTCCAAATGTCGTAGGCCCATATGGCCTACTCCAACCCATCGCCGATGCAATCAAACTTTTCATCAAAGAACCATTACGACCTGCCACGTCTTCAGCCTCAATATTTATCCTAGCACCCATTTTAGCCCTAGGCCTAGCCTTAACCATGTGAATTCCCCTACCAATACCCTATCCTCTCATTAACATAAACCTTGGAGTCCTATTTATACTAGCCATATCAAGCCTAGCCGTGTACTCCATCCTCTGATCAGGCTGAGCTTCCAACTCAAAATATGCACTAATCGGAGCCCTACGAGCAGTAGCACAAACAATCTCATATGAAGTAACACTAGCAATTATCCTACTATCAGTGCTCCTAATAAGTGGATCCTTTACCCTCTCCACACTAATTATTACACAAGAACAAATATGGCTAATCCTCCCAGCATGACCTCTAGCAATAATATGATTTATCTCAACATTAGCAGAAACAAACCGAGCTCCCTTTGATCTAACTGAAGGAGAATCAGAGCTAGTCTCGGGCTTCAACGTAGAATATGCAGCAGGGCCATTTGCCCTCTTCTTCATAGCAGAGTACGCAAATATCATCATAATAAACATATTTACAGCAATTCTATTTCTAGGAACATCCCACAACCCACACATACCAGAACTCTACACAATCAACTTTATCATCAAATCCCTGCTACTCACAATATCATTCCTATGAATCCGAGCATCCTACCCTCGATTCCGCTATGACCAACTAATACACTTACTATGAAAAAATTTCCTACCCCTAACACTAGCCCTATGCATATGACACGTATCACTGCCCATCCTTACATCAGGCATCCCACCGCAAACATAAGAAATATGTCTGAAAAAAGAGTTACTTTGATAGAGTAAATAATAGAGGTTTAAACCCTCTTATTTCTAGAACTATAGGAATTGAACCTACTCCTAAGAATCCAAAACTCTCCGTGCTCCCAATTACACCAAATTCTATTAGTAAGGTCAGCTAATTAAGCTATCGGGCCCATACCCCGAAAATGTTGGTTCATACCCTTCCCGTACTAATAAATCCAATTATCTTTACTATTATTTTATTAACCATTATACTAGGAACCATTATTGTTATAATTAGTTCTCACTGACTACTTGTCTGAATCGGATTTGAAATAAATATACTCGCTATCATTCCTATCATAATAAAAAACCACAACCCACGAGCCACAGAAGCATCAACTAAATATTTTCTAACCCAATCAACAGCCTCAATACTACTAATAATAGCCGTCATCATTAACCTAATATTCTCAGGCCAATGAACCGTAATAAAATTATTTAACCCGGTAGCCTCCATACTTATAACAATAGCCCTAGCTATAAAACTAGGAATAGCTCCATTTCACTTCTGAGTCCCAGAAGTAACACAAGGCATCCCCCTATCCTCAGGCTTAATCCTACTAACATGACAAAAACTAGCACCAATATCTGTACTTTACCAAATCTTCCCATCAATTAACCTAAACCTAATTTTGACCTTATCAATTCTATCAATCCTAATTGGAGGCTGAGGAGGACTAAACCAAACACAACTCCGAAAAATTATAGCCTACTCATCAATCGCTCACATGGGCTGAATAACAGCAGTACTACCATACAACCCCACTATAACATTACTAAACTTAATCATCTACATTATTATAACTTCCACTATATTCACCATATTTATAGCCAATTCCACCACCACCACCCTATCATTATCACACACATGAAATAAAACACCCATTATAACCATCCTAATCCTCGCTACTCTTCTATCCATAGGAGGACTCCCTCCCCTATCAGGGTTCATACCAAAATGAATAATCATCCAAGAAATAACAAAAAACAACAGCATCATCCTACCCACTTTTATAGCAATCACAGCTCTACTAAACTTATATTTTTATATACGACTCACATATTCTACCGCACTAACAATGTTCCCCTCTACAAACAACATAAAAATAAAATGACAATTTCCCCTTACAAAAAAAATAACCTTCCTACCAACAATAGTCGTATTATCTACCATAACACTACCGCTCACACCAATATTATCAGTATTAGAATAGGAATTTAGGTTAAACAGACCAAGAGCCTTCAAAGCCCTAAGCAAGTACAATTTACTTAATTCCTGCTAAGGATTGCAAGACTATACCTTACATCAATTGAATGCAAATCAACCACTTTAATTAAGCTAAATCCTCACTAGACTGGTGGGCTCCACCCCCACGAAACTTTAGTTAACAGCTAAATACCCCAATTAATCAGGCTTCAATCTACTTCTCCCGCCGCAAGAAAAAAAAGGCGGGAGAAGCCCCGGCAGAATTGAAGCTGCTTCTCTGAATTTGCAATTCAACGTGTAAACTCACCACAGAGCTTGGTAAAAAGAGGAGTCAAACCTCTATCTTTAGATTTACAGTCTAATGCTTTACTCAGCCATTTTACCCATGTTCATTAACCGCTGACTATTCTCAACCAACCATAAAGATATCGGTACCCTTTATCTACTATTTGGAGCCTGGGCCGGTATAGTAGGAACAGCTCTAAGCCTTCTAATTCGCGCTGAATTAGGCCAACCCGGAACCCTGCTCGGAGACGACCAAATCTACAACGTAGTTGTAACCGCACACGCATTTGTAATAATCTTCTTTATAGTAATGCCAATTATAATTGGAGGATTCGGTAACTGACTTGTTCCTCTAATAATTGGCGCTCCCGACATGGCATTCCCCCGAATAAACAATATAAGCTTCTGACTCCTCCCTCCCTCATTTCTACTACTCCTCGCATCCTCTATAGTTGAAGCTGGAGCAGGAACAGGCTGAACCGTGTACCCTCCCTTAGCAGGCAACCTAGCCCATGCAGGAGCCTCAGTAGATCTAACCATCTTCTCCTTACACTTGGCAGGAGTTTCCTCTATTTTAGGAGCCATCAACTTCATCACAACAATTATCAACATAAAGCCCCCCGCAATGTCACAGTACCAAACCCCTCTCTTCGTATGATCCGTAATAATTACCGCCGTACTATTACTCCTCTCACTCCCTGTGCTAGCAGCCGGCATTACAATGCTGCTAACAGATCGGAACCTAAATACAACCTTCTTCGACCCAGCAGGAGGAGGAGACCCCATCTTATACCAACACTTATTCTGATTCTTTGGGCACCCCGAAGTCTACATTTTAATTTTACCTGGATTTGGAATAATCTCCCATATTGTAACCTACTACTCAGGAAAAAAAGAACCATTCGGATATATAGGAATAGTCTGAGCTATAATGTCAATCGGATTTTTAGGTTTCATCGTATGAGCTCACCATATATTCACAGTCGGAATAGACGTCGACACACGAGCCTACTTCACATCAGCTACTATAATTATTGCTATTCCAACCGGAGTAAAAGTTTTCAGCTGACTGGCGACACTTCATGGAGGTAATATCAAATGGTCTCCTGCTATAATGTGAGCCCTAGGCTTTATTTTCTTATTTACAGTAGGGGGTTTAACTGGAATTGTCCTAGCTAACTCTTCTCTCGATATTGTTCTTCACGACACATACTACGTTGTCGCACACTTCCACTATGTTTTATCAATAGGAGCTGTATTTGCTATTATAGGAGGATTTGTTCATTGATTCCCACTATTCTCAGGTTATACTCTCAACGATACATGAGCCAAAATCCACTTCGCAATTATGTTTGTAGGCGTCAATATGACCTTCTTCCCACAACACTTTCTAGGACTATCTGGCATGCCTCGACGATACTCCGACTACCCAGATGCATATACAATATGAAATACTGTCTCATCTATGGGCTCATTCATTTCTCTAACAGCAGTCATGCTAATAGTTTTCATCATCTGAGAAGCATTTGCATCTAAACGAGAAGTCTTAACTGTAGACCTAACCACGACAAATCTAGAATGATTAAACGGATGCCCTCCACCATATCACACATTTGAAGAACCCACCTATGTCAACCTAAAATAAGAAAGGAAGGAATCGAACCCCCTACTATTGGTTTCAAGCCAACATCATAACCTCTATGTCTCTCTCAATAAACGAAGTGTTAGTAAAACATTATATAACTTTGTCAAAGTTAAGTTACAAGTGAAAACCCTGTACACCTCATATGGCATATCCCATACAACTAGGCTTCCAAGATGCTACATCACCAATCATAGAAGAACTGCTTCACTTTCATGATCACACGCTAATAATTGTCTTCTTAATTAGCTCATTAGTACTTTACATTATCTCACTAATACTAACAACAAAACTGACTCATACAAGCACAATAGATGCACAAGAAGTAGAGACAATCTGAACCATTTTGCCCGCTATTATTTTAATTCTAATTGCTCTTCCTTCTTTACGAATTCTATACATAATGGATGAAATCAATAACCCATTCCTTACGGTAAAAGCAATAGGACATCAGTGATACTGAAGCTATGAATATACAGATTATGAGGACTTAAGCTTCGACTCCTACATAATTCCAACATCAGAATTAAAGCCAGGGGAATTACGACTATTAGAAGTCGATAATCGAGTTGTACTGCCAATAGAAATAACAATCCGAATACTAGTCTCCTCTGAAGATGTACTACACTCATGAGCCGTGCCTTCTCTGGGACTGAAAACAGATGCAATCCCAGGCCGTCTGAACCAAACAACCCTTATATCGACCCGTCCAGGCCTATACTATGGTCAATGCTCAGAAATCTGCGGATCAAACCATAGTTTCATGCCCATTGTCCTTGAATTAGTTCCACTGAAGTATTTTGAAAAATGATCTGCGTCAATATTATAAAATCACCAAGAAGCTATATAGCACTAACCTTTTAAGTTAGAGATTGAGAGCAATATACTCTCCTTGGTGACATGCCACAACTAGACACGTCAACATGACTGACAATAATCTTATCAATATTCTTGACCCTCTTTATTATCTTTCAATTAAAAATTTCAAAACACAACTTTCACTACAATCCAGAACTTACATCAACAAAAATATTAAAACAAAACACCCCTTGAGAAACAAAATGAACGAAAATTTATTTGCCTCTTTTATTACCCCTATAATTTTAGGTCTCCCCCTCGTAACTCTTATCGTACTATTCCCCAGCCTACTATTCCCAACATCAAATCGATTAGTGAACAATCGCTTTGTAACCCTCCAACAATGAATGCTTCAACTTGTATCAAAACAAATAATGAGTATCCACAATCCCAAAGGACAAACATGAACATTAATATTAATATCTTTAATTCTATTTATTGGATCAACAAACCTATTAGGCCTGTTACCCCATTCATTCACACCAACAACACAACTATCAATAAACCTAGGCATAGCCATTCCCCTGTGAGCAGGAGCCGTAATTACAGGATTCCGCAACAAAACTAAAGCATCACTTGCCCATTTCTTACCACAAGGAACACCAACTCCACTAATCCCAATACTAGTAATTATCGAAACTATTAGCCTTTTTATTCAACCTATAGCCCTCGCCGTGCGGTTAACAGCCAACATCACTGCAGGACATCTATTAATTCACTTAATCGGAGGGGCTACACTTGCACTAATAAGCATTAGCACTACAACAGCTCTAATTACATTCATCGTTCTAATCCTACTAACAGTCCTAGAATTTGCAGTAGCTATAATCCAAGCCTATGTATTCACTCTTCTAGTCAGCCTATATCTGCATGACAACACATAATGACACACCAAACTCATGCTTATCACATAGTAAATCCAAGCCCTTGACCCCTTACAGGAGCTCTATCCGCCCTCTTAATAACATCCGGCTTAGCCATGTGGTTTCATTTTAACTCAACAGCCCTACTAATAATTGGCCTAACAACAAACATACTAACAATATACCAATGATGACGGGATATTATTCGAGAAAGCACTTTCCAAGGACACCATACTCCAGCTGTCCAAAAAGGCCTCCGTTATGGAATAATCCTCTTTATTATTTCCGAAGTCCTATTCTTTACCGGATTTTTCTGAGCATTCTACCATTCAAGCCTCGCCCCCACTCCCGAACTAGGCGGCTGCTGACCCCCAACAGGCATTCATCCACTAAATCCCCTAGAAGTCCCACTGCTCAACACCTCTGTCCTATTGGCCTCCGGAGTTTCTATTACCTGAGCCCATCACAGTTTAATAGAAGGAGACCGAAACCATATATTACAAGCCCTATTTATCACCATCACATTAGGAATCTACTTTACACTACTGCAAGCCTCAGAGTACTATGAAGCACCCTTTACTATCTCCGACGGAGTCTACGGCTCAACTTTTTTCGTAGCCACAGGCTTCCACGGCCTCCACGTCATCATTGGATCCACCTTCTTAATTGTCTGCTTTTTCCGCCAACTAAAATTCCATTTCACTTCTAACCACCACTTCGGCTTTGAAGCCGCTGCCTGATACTGACATTTCGTAGACGTAGTTTGACTTTTCCTCTATGTTTCTATCTATTGATGAGGCTCCTATTCTTTTAGTATTAATCAGTACAGCTGACTTCCAATCAGCTAGTTTCGGTCTAGCCCGAAAAAGAATAATAAATCTAATACTAGCCCTCCTGACCAATTTTACACTAGCTACTCTACTTGTCATTATCGCATTCTGACTTCCCCAATTAAATGTATATTCTGAGAAGACAAGCCCATACGAATGTGGATTTGACCCCATAGGATCAGCCCGCCTTCCCTTCTCCATAAAATTCTTTCTAGTAGCCATCACATTCCTCTTATTTGACCTAGAAATTGCACTCCTCTTACCACTACCATGAGCCTCACAAACAACAAACCTAAACACAATGCTTACCATAGCCCTCTTCCTAATTATCCTGCTAGCTGTAAGCCTAGCCTACGAATGAACTCAAAAAGGACTGGAATGAACCGAATATGGTACTTAGTTTAAAATAAAATAAATGATTTCGACTCATTAGATTGTGATTTAATTCATAATTACCAAATGTCTATAGTACACATAAATATTATAATAGCATTCGCAGTATCTCTTGTAGGACTACTAATATATCGATCCCACCTAATATCTTCCCTTCTATGCTTAGAAGGAATAATATTATCCCTATTCGTTATAGCAGCTCTAACAATCCTCAATTCACATTTTACATTAGCTAGCATAATACCCATTATCCTACTAGTTTTCGCAGCCTGTGAAGCAGCCCTAGGTCTATCCCTACTAGTAATAGTATCAAATACATACGGTACTGATTACGTACAAAATCTCAACCTACTCCAATGCTAAAATATATCATTCCAACAATTATACTTATACCCCTAACCTGACTATCAAAAGGTAATATAATCTGAGTTAACTCCACAGCACACAGTCTACTAATTAGCTTTACAAGCCTTCTCCTTATAAATCAGTTTGGTGACAATAGCCTCAACTTTTCACTAATATTTTTCTCTGACTCCCTATCCACCCCACTACTAATTTTAACCATATGGCTCCTTCCCCTAATACTAATAGCTAGCCAACATCACCTATCAAAAGAAAACCTAACCCGAAAAAAACTATTCATTACTATACTAATTTTACTACAACTGTTTCTAATCATAACCTTTACCGCCATAGAACTAATCTTCTTTTATATCCTATTTGAAGCAACACTAGTACCAACACTTATTATCATTACCCGATGGGGAAACCAAACAGAACGTCTAAACGCCGGACTCTATTTCCTATTCTATACATTAGCTGGCTCCTTACCCCTATTAGTTGCACTGATTTATATCCAAAACATAGTAGGATCCCTAAATTTCCTAATACTCCAATACTGAGTACAACCTGTGCATAACTCCTGATCTAACATTTTCATATGACTAGCATGTATAATAGCCTTCATAGTAAAAATACCATTATACGGCCTCCACCTTTGACTACCCAAAGCTCACGTAGAAGCCCCCATCGCAGGCTCCATAGTCCTTGCAGCAATCCTACTAAAACTAGGAGGGTACGGTATGCTACGAATCACACTAATTCTAAACCCTATAACCGACTTTATAGCATACCCATTCATTATACTCTCCTTATGAGGCATAATCATAACCAGCTCAATCTGCCTCCGTCAAACGGACCTAAAATCACTCATTGCATACTCTTCTGTAAGCCACATAGCGCTCGTCATCGTAGCTATCCTTATCCAAACACCTTGAAGTTACATAGGAGCAACCGCTCTCATGATTGCCCATGGCCTCACATCCTCCATACTTTTCTGTCTAGCAAACTCAAACTACGAACGAATCCACAGCCGAACTATAATTCTAGCTCGAGGCCTACAAACGCTTCTTCCACTAATAGCCACCTGATGACTACTAGCAAGTCTAACCAACCTAGCTTTACCCCCAACAATCAACCTAATTGGAGAGCTATTTGTAATAATGTCAACCTTTTCATGGTCTAACATTACAATTATTCTAATGGGAGTGAATATAGTAATCACCGCCCTATACTCTCTGTATATACTAATTATAACCCAACGAGGAAAATACACCCACCACATTAATAATATCTCACCTTCATTCACACGAGAAAATGCACTCATATCGCTGCACATCTTACCTTTACTACTCTTATCCCTAAACCCAAAAATTATTCTAGGACCTCTATACTGTAAATATAGTTTAACAAAAACATTAGATTGTGAATCTAACAATAGAAACTCATTACCTTCTTATTTACCGAAAAAGTATGCAAGAACTGCTAATTCTATGCTCCCATACTTAACAGTACGGCTTTTTCGAACTTTTAAAGGATAGTAGTCATCCGTTGGTCTTAGGAACCGAAAAATTGGTGCAACTCCAAATAAAAGTAATAAACATATTCTCCTCATTCTCACTAGTTACTTTACTCCTACTAACAGTACCCATTATAATAACAAGCCTTAACACCTACAAATCTTCCAACTACCCACTCTACGTAAAAACAACTATCTCATATGCCTTCATTACCAGCATAATTCCCACAATAATATTTATTCACTCAGGCCAAGAACTAATTATCTCAAACTGACACTGATTAACTATCCAAACCCTTAAACTATCTCTCAGCTTTAAAATAGACTATTTTTCAGTAATATTTGTCCCAGTAGCACTATTCGTCACGTGATCTATTATAGAATTCTCAATATGATACATACACTCAGACCCCAATATTAACAAATTCTTCAAATACCTACTCCTATTCCTCATCACTATGATAATCCTTGTAACCGCAAATAACCTATTCCAACTATTCATTGGCTGAGAAGGTGTCGGAATCATATCATTTCTACTCATCGGATGATGATACGGACGAGCAGACGCAAATACAGCAGCCCTACAAGCAGTTTTATATAACCGCATCGGCGACATTGGTTTTATCCTAGCAATAGCATGATTTCTAACAAACCTAAATACCTGAGATCTACAACAGATCTTCATACTAGACCCAGACAACTCAAACATACCCTTGATAGGACTAGTACTAGCTGCAACCGGAAAATCCGCCCAATTTGGCCTCCACCCATGACTCCCCTCTGCAATAGAAGGCCCAACTCCCGTCTCAGCACTACTTCATTCAAGCACAATGGTGGTAGCAGGTATCTTCCTATTAATCCGCTTTTATCCACTCACAGAAAATAATAAATATATTCAATCTATTACATTATGCCTAGGAGCCATTACCACGTTATTTACAGCGATATGCGCTCTCACCCAAAATGATATTAAAAAAATCATCGCCTTCTCTACATCTAGTCAGCTAGGTCTTATAATGGTAACAATTGGCATTAACCAACCCTACCTAGCATTCCTCCACATCTGCACCCACGCCTTTTTCAAAGCTATACTATTTATATGCTCCGGTTCCATAATTCACAGCCTAAACGACGAACAAGACATCCGAAAAATAGGAGGCCTATTTAAAGCCATACCATTCACTACAACAGCCCTCATTGTTGGCAGTCTCGCACTAACAGGAATACCTTTCCTCACAGGATTTTACTCCAAAGACCTAATCATCGAAGCCGCCAACACGTCTTATACCAACGCCTGAGCCCTTCTAATAACATTAATCGCCACCTCTTTCACAGCCATTTATAGCACCCGTATCATCTTCTTCGCACTCCTAGGACAACCCCGATTTTCTACCCTAATTAATATCAACGAAAACAACCCCTTCCTAATCAACTCCATTAAACGCTTGCTAATCGGAAGCCTCTTCGCAGGATACATTATCTCCAACAACATTCCCCCAACAACAGTCCCCCAAATAACTATACCCTACTATCTAAAAACAACAGCCCTAATCGTTACAATCTTAGGCTTCACCTTAGCCCTAGAAATTAGCAACATAACTAAAAACCTAAAATTTCACTACCCCTCAAACACCTTCAAATTCTCCACCTTGCTAGGATATTTCCCTACAATTATACATCGCCTAGCTCCATACATAAATCTATCAATAAGCCAAAAATCAGCATCCTCCCTTCTAGACCTAATCTGACTAGAAGCCATTCTACCAAAAACCATTTCACTCGCTCAAATAAAAGCATCTACCCTGGTTACAAACCAAAAAGGCCTAATCAAACTATACTTCCTCTCTTTCCTAATTACAATTCTCATTAGCATAATCCTATTTAATTTCCACGAGTAATTTCTATAATAACCACAACACCAATAAATAAAGACCACCCAGTTACAATAACTAATCAAGTACCATAACTGTATAAAGCTGCAATCCCTATGGCCTCCTCACTAAAAAATCCGGAATCCCCTGTATCATAAATCACCCAATCCCCTAAACCATTAAACTCAAACACAATCTCTACCTCCTTATCCTTTAATACATAATAAACCATAGAAAACTCTATCAACAAGCCAGTAATAAATGCCCCTAAAACAGCCTTATTAGAAAGCCAAATCTCAGGGTACTGTTCCGTAGCCATAGCCGTTGTATAACCAAAAACTACCATCATACCCCCCAAATAAATTAAAAAAACCATTAACCCCAGAAAAGACCCACCAAAATTCAACACAATTCCACAACCAACCCCACCACTCACAATTAACCCCAACCCCCCATAAATAGGTGAAGGCTTCGAAGAAAACCCTACGAAACCAATCACAAAGATAACACTTAAAATAAATACAATGTATAGTATCATTATTCTTACATGGAATCTAACCATGACCAATGATATGAAAAACCATCGTTGTCATTCAACTACAAGAACACTAATGACTAACCTTCGAAAATCCCATCCACTAATAAAAATTGTAAATAACGCATTCATTGACCTTCCAGCTCCATCAAACATTTCATCATGATGAAACTTCGGCTCCCTCCTGGGAATATGCTTAATCCTACAAATCCTCACAGGCCTATTCCTAGCAATACACTACACATCCGATACAACAACAGCATTTTCCTCCGTTGCCCATATCTGCCGAGACGTGAACTACGGCTGAATCATCCGATACATACACGCAAACGGAGCTTCAATATTCTTTATCTGCTTATATATGCACGTAGGACGAGGCCTATATTACGGGTCTTATACCTTCCTAGAAACATGAAATATTGGAGTAATCCTTCTACTTACAGTAATAGCTACAGCATTCATAGGATACGTACTACCATGAGGACAAATATCATTTTGAGGGGCAACAGTCATTACCAACCTCCTATCAGCAATCCCATACATCGGCACAAACTTAGTCGAATGAATTTGAGGTGGATTCTCAGTAGACAAAGCAACCCTCACCCGATTCTTCGCTTTCCACTTTATCCTTCCATTTATTATTATAGCAATTGCCATAGTCCACCTATTATTCCTCCACGAAACAGGCTCCAACAATCCAACAGGAATCTCCTCAGACATAGACAAAATTCCATTTCACCCCTACTATACCATTAAAGACATCTTAGGAGCCTTATTACTAATTCTAGCCCTAATACTACTGGTACTATTCACACCCGACCTCCTCGGAGATCCAGATAACTACACCCCAGCAAATCCACTCAATACACCTCCCCACATCAAACCCGAATGATACTTCTTATTTGCATACGCAATTTTACGATCAATCCCCAATAAACTAGGAGGAGTACTAGCCCTAGCCTTCTCTATCCTAATCCTTGCCCTCATTCCCCTACTACACACCTCTAAACAACGAAGCATAATTTTCCGACCACTCAGCCAATGCCTATTCTGAACTCTAGTAGCAGACCTACTAACACTCACATGAATCGGAGGACAACCAGTCGAACACCCATATATCATCATCGGACAAATAGCATCTATTATATACTTCCTTCTCATCCTAGTACTAATACCAACAGCCGGCACAATTGAAAACAAACTACTAAAATGAAGACAGGTCTTTGTAGTACATCTAATACACTGGTCTTGTAAACCAGAAAAGGAGAGCAACTAACCTCCCTAAGACTCAAGGAAGAAACTACAGTCTCACCGTCAACCCCCAAAGCTGAAGTTCTATTTAAACTATTCCCTG
		</sequence>
		<sequence>
			<taxon idref="AG036"/>
			ACTAATGGCTAATCAGCCCATGCTCACACATAACTGTGCTGTCATACATTTGGTATTTTTTTATTTTGGGGGATGCTTGGACTCAGCTATGGCCGTCAAAGGCCCCGACCCGGAGCATCTATTGTAGCTGGACTTAACTGCATCTTGAGCACCAGCATAATGGTAAGCATGCACATATAGTCAATGGTTACAGGACATAAATTATATTATATATCCCCCCCTCCATAAAAATTCCCCCTTAAATATTTACCACTACTTTTAACAGATTTTTCCCTAGTTACTTATTTAAAATTTCCACACTTTCAATACTCAAATTAGCACTCCATATAAAGTCAATATATAAACGCAGGGCCCCCCCCCCCGTTGATGTAGCTTAATCCAAAGCAAGGCACTGAAAATGCCTAGATGAGTCTCCCAACTCCATAAACACATAGGTTTGGTCCCAGCCTTCCTGTTGACTCTTAATAAACTTACACATGCAAGCATCTACGCCCCAGTGAGAATGCCCTCTAGGTTGTTAAAACCAAGAGGAGCTGGCATCAAGCACACACCCTGTAGCTCACGACGCCTTGCTTAACCACACCCCCACGGGAAACAGCAGTGACAAAAATTGAGCCATAAACGAAAGTTTGACTAAGTTATATTAATTAGGGTTGGTAAATCTCGTGCCAGCCACCGCGGTCATACGATTAACCCAAGCTAACAGGAATACGGCGTAAAACGTGTTAAAGCACCACATTAAATAGGGTTAAATTTTAATTAAGCTGTAAAAAGCCATGATTAAAATAAAAATAAATGACGAAAGTGACCCTACAATAGCCGATGCACTATAGCTAAGACCCAAACTGGGATTAGATACCCCACTATGCTTAGCCCTAAACACAGATAATTACATAAACAAAATTATTTGCCAGAGTACTACCAGCAACAGCTTAAAACTCAAAGGACTTGGCGGTGCTTTANATCCCTCTAGAGGAGCCTGTTCTGTAATCGATAAACCCCGATAAACCTCACCAGTTCTTGCTAATACAGTCTATATACCGCCATCTTCAGCAAACCCTAAAAAGGAAAAAAAGTAAGCGCAATCATGATACATAAAAACGTTAGGTCAAGGTGTAACCTATGAAATGGAAAGAAATGGGCTACATTCTCTANACTAAGAGAACCAAGCACGAAAGTTATTATGAAATTAGTAACCAAAGGAGGATTTAGCAGTAAACTAAGAGTAGAGTGCTTAGTTGAATTAGGCCATGAAGCACGCACACACCGCCCGTCACCCTCCTCAAATAGATTCAATGCATCTAACCTTATTTAAACGCACTAGCTATATGAGAGGAGACAAGTCGTAACAAGGTAAGCATACTGGAAAGTGTGCTTGGATAAATCAAGATATAGCTTAAACAAAGCATCCAGTTTACACCTAGAAGACTTCANTCATTATGAATATCTTGAACTAAATCTAGCCCAAAAACACCCTCTTAACTAAACTACCAAAATAAAATAAAACAAAACATTTAATCCCAATTTAAAGTATAGGAGATAGAAATCTAGAATATGGCGCTATAGAGAAAGTACCGCAAGGGAACGATGAAAGAAAAACTAAAAGTACAAAAAAGCAAAGATTANCCCTNGTACCTTTTGCATAATGAATTAACTAGTATAAGACTTAACAAAATGAATTTCAGCTAAGCAACCCGAAACCAGACGAGCTACTTACAGACAGTTTATCAAGAACTAACTCATCTATGTGGCAAAATAGTGAGAAGATTTGTAAGTAGAGGTGACATGCCTAACGAGCCTGGTGATAGCTGGTTGTCCAGGNAATGAATCTTAGTTCAGCTTTAAAGATACCAAANATTCAAATAAATCTCACTGTANCTTTAAAAGTTAGTCTAAAAAGGTACAGCCTTTTAGAAACGGATACAACCTTGACTAGAGAGTAAAATCTAACACTACCATAGTAGGCCTAAAAGCAGCCACCAATTGAGAAAGCGTTAAAGCTCAACAACAAAAATTAAACAGATCCCAATAACAAGTAATTAACTCCTAGCCCCAATACTGGACTAATCTATTATTGAATAGAAGTAATAATGTTAATATGAGTAACAAGAAAAACTTTCTCCTTGCATAAGTCTAAGTCAGTACCTGATAATACTCTGACCATTAACAGCTAATAAAAATAACCCAACAATAAACAATTTATTAACTATACTGTTAATCCAACACAGGAGTGCATCTAAGGAAAGATTAAAAGAAGTAAAAGGAACTCGGCAAACACAAACCCCGCCTGTTTACCAAAAACATCACCTCCAGCATCCCTAGTATTGGAGGCACTGCCTGCCCAGTGACAACTGTTTAACGGCCGCGGTATCCTGACCGTGCAAAGGTAGCATAATCATTTGTTCTCTAAATAAGGACTTGTATGAATGGCCACACGAGGGTTTTACTGTCTCTTACTTCCAATCAGTGAAATTGACCTTCCCGTGAAGAGGCGGGAATACATAAATAAGACGAGAAGACCCTATGGAGCTTTAACTAACCAACCCAAAGAAAATAAATTTAACCATTAAGGAACAACAACAATCTCCATGAGTTGGTAGTTTCGGTTGGGGTGACCTCGGAGAATAAAAAATCCTCCGAACGATTTTAAAGACTAGACCCACAAGTCAAATCACTCTATCGCTCATTGATCCAAAAATTTGATCAACGGAACAAGTTACCCTAGGGATAACAGCGCAATCCTATTTAAGAGTCCATATCGACAATAGGGTTTACGACCTCGATGTTGGATCAGGACATCCTGATGGTGCAACCGCTATCAAAGGTTCGTTTGTTCAACGATTAAAGTCCTACGTGATCTGAGTTCAGACCGGAGNAATCCAGGTCGGTTTCTATCTATTACGTATTTCTCCCAGTACGAAAGGACAAGAGAAATAAGGCCAACTTTAAATTAAGCGCCTTAAAACAACTAATGACAGCGTCTCAATTAACAACACAAAACCCTGCCCTAGAACAGGGCTTAGTTAAGGTGGCAGAGCCCGGTAATTGCGTAAAACTTAAACTTTTATACCCAGAGATTCAAATCCTCTCCTTAACAAAATGTTCATAATTAACATCTTAATACTTATCATTCCTATCTTATTGGCCGTAGCATTCCTCACATTAGTAGAACGAAAAGTTCTAGGCTACATACAATTCCGAAAAGGTCCAAATGTCGTAGGCCCATATGGCCTACTCCAACCCATCGCCGATGCAATCAAACTTTTCATCAAAGAACCATTACGACCTGCCACGTCTTCAGCCTCAATATTTATCCTAGCGCCCATTTTAGCTCTGGGCCTAGCCTTAACCATGTGAATTCCCCTACCAATACCCTATCCTCTTATTAACATAAACCTAGGAGTCCTATTTATNCTAGCCATATCAAGCCTAGCCGTGTACTCCATCCTCTGATCAGGCTGAGCTTCCAACTCAAAATACGCACTAATCGGAGCCCTACGAGCAGTAGCACAAACAATCTCATATGAAGTAACACTAGCAATTATCCTACTATCAGTACTCCTAATAAGTGGATCCTTTACCCTCTCCACATTAATTATTACACAAGAACAAATATGGCTAATCCTCCCAGCATGACCTCTAGCAATAATATGATTTATCTCAACATTAGCAGAAACAAACCGAGCTCCCTTTGATCTAACTGAAGGAGAATCAGAACTAGTCTCGGGCTTCAACGTAGAATATGCAGCAGGACCATTTGCCCTCTTCTTCATAGCAGAGTACGCAAATATCATCATAATAAACATATTTACAGCAATTCTATTTCTAGGAACATCCCACAACCCATACATACCAGAACTCTACACAATCAACTTTATCATCAAGTCCCTGCTACTCACAATATTATTCCTATGAATCCGAGCATCCTACCCTCGATTCCGCTATGACCAACTGATACACTTACTATGAAAAAATTTCCTGCCCCTAACACTAGCCCTATGCATATGNCACGTATCACTGCCCATCCTTACATCAGGCATCCCACCACAAACATAAGAAATATGTCTGANAAAAGAGTTACTTTGATAGAGTAAATAATAGAGGTTTAAACCCTCTTATTTCTAGAATTATAGGAATTGAACCTACTCCTAAGAATCCAAAACTCTCCGTGCTCCCAATTACACCAAATTCTATTAGTAAGGTCAGCTAATTAAGCTATCGGGCCCATACCCCGAAAATGTTGGTTCATACCCTTCCCGTACTAATAAACCCAATTATCTTTACTACTATTTTATTAACCATTATACTAGGAACCATTATTGTCATAATTAGTTCTCACTGACTACTTGTCTGAATCGGATTTGAAATAAATATACTCGCCATTATCCCTATCATAATAAAAAACCACAACCCACGAGCTACAGAAGCATCAACTAAATATTTTCTAACTCAATCAACAGCCTCAATACTACTAATAATAGCCGTCATCATTAACCTAATATTCTCAGGCCAATGAACCGTAATAAAATTATTTAACCCAATAGCCTCCATACTCATAACAATAGCCCTAGCTATAAAACTAGGAATAGCTCCATTTCACTTCTGAGTCCCAGAAGTAACGCAGGGCATCCCTCTATCCTCAGGCTTAATCCTACTGACATGACAAAAACTAGCACCTATATCTGTACTTTACCAAATCTTCCCATCAATTAACCTAAACTTAATTCTGACCNTATCAATTCTATCAATCCTAATTGGAGGCTGAGGAGGACTAAACCAAACACAACTCCGAAAAATCATAGCCTACTCATCAATCGCTCACATGGGCTGAATAACAGCAGTACTACCATACAACCCCACTATAACATTACTAAACTTAGTCATCTACATTATTATAACTTCCACTATATTCACCATATTTATAGCCAATTCCACCACCACCACCCTATCATTATCACACACATGAAATAAAACACCCATTATAACCATCCTAATCCTCGCTACTCTCCTATCCATAGGAGGACTCNCTCCCCTATCAGGATTTATACCAAAATGAATAATCATCCAAGAAATAACAAAAAACAATAGCATTATCCTACCTACTTTCATAGCAATCACAGCCCTACTAAACTTATATTTTTATATACGACTCACATATTCTACTGCACTAACAATATTCCCCTCTACAAACAACATAAAAATAAAATGACAATTTCCCCTTATAAAAAAAATAACCTTTCTACCAACAATAGTCGTATTATCTACTATAACACTACCGCTCACACCAATATTATCAGTATTAGAATAGGAATTTAGGTTAAACAGACCAAGAGCCTTCAAAGCCCTAAGCAAGTACAATTTACTTAATTCCTGATAAGGATTGCAAGACTACACCTTACATCAATTGAATGCAAATCAACCACTTTAATTAAGCTAAATCCTCACTAGACTGGTGGGNTCCACCCCCACGAAACTTTAGTTAACAGCTAAACACCCTAATTAATCAGGCTTCAATCTACTTCTCCCGCCGCAAGAAAAAAAAGGCGGGAGAAGCCCCGGCAGAATTGAAGCTGCTTCTCTGAATTTGCAATTCAACGTGTAAACTCACCACAGGGCTTGGTAAAAAGAGGAGTCAAACCTCTATCTTTAGATTTACAGTCTAATGCTTTACTCAGCCATTTTACCCATGTTCATTAACCGCTGACTATTCTCAACCAACCATAAAGATATCGGTACCCTTTATCTACTATTTGGAGCCTGGGCCGGTATAGTAGGAACAGCTCTAAGCCTTCTAATTCGCGCTGAATTAGGCCAACCCGGAACCCTGCTCGGAGACGACCAAATCTACAACGTAGTTGTAACCGCACACGCATTTGTAATAATCTTCTTTATAGTAATGCCAATTATAATTGGAGGGTTCGGTAACTGACTTGTTCCTCTAATAATTGGCGCTCCCGACATGGCATTCCCCCGAATAAACAACATAAGCTTCTGACTCCTCCCTCCCTCATTCCTACTGCTCCTCGCATCCTCTATAGTTGAAGCTGGAGCAGGAACAGGCTGAACCGTGTACCCTCCCTTAGCAGGCAACCTAGCCCATGCAGGAGCCTCAGTAGATCTAACCATCTTCTCTTTACACTTAGCAGGAGTTTCCTCTATTTTAGGAGCCATCAACTTCATTACAACAATTATCAACATAAAGCCCCCCGCAATGTCACAGTACCAAACCCCTTTATTCGTATGATCCGTAATAATCACCGCCGTACTATTACTCCTCTCACTCCCTGTATTAGCAGCCGGCATTACAATGCTGCTAACAGATCGGAACCTAAATACAACCTTCTTCGACCCAGCAGGAGGAGGAGACCCCATTTTATACCAACACTTATTCTGATTCTTTGGACACCCCGAAGTCTATATTTTAATTTTACCTGGATTTGGAATAATCTCCCATATTGTAACCTATTACTCAGGAAAAAAAGAACCATTCGGATATATAGGAATAGTCTGAGCTATAATGTCAATCGGATTTTTAGGTTTCATCGTATGAGCTCACCATATATTCACAGTCGGAATAGACGTCGACACACGAGCCTACTTCACATCAGCTACTATAATTATTGCTATTCCAACCGGAGTAAAAGTTTTCAGCTGACTGGCAACACTTCATGGAGGTAATATCAAATGGTCTCCTGCTATAATGTGAGCCCTAGGCTTTATTTTCTTATTTACAGTAGGGGGTTTAACCGGAATTGTCCTAGCTAACTCTTCTCTCGACATTGTTCTTCACGATACATATTACGTTGTCGCACACTTCCACTATGTTTTATCAATAGGAGCTGTATTTGCTATTATAGGGGGATTTGTTCATTGATTCCCACTATTCTCAGGTTATACTCTCAATGATACATGAGCCAAAATCCACTTCGCAATTATGTTTGTAGGCGTCAATATGACCTTCTTCCCACAACACTTTCTAGGACTATCTGGCATGCCTCGACGATACTCCGACTACCCAGATGCATATACAATATGAAATACTGTCTCATCAATAGGCTCATTCATTTCTCTAACAGCAGTCATACTAATAGTTTTCATCATCTGAGAAGCATTCGCATCTAAACGAGAAGTTTTAACTGTAGACCTAACCACGACAAATCTAGAATGATTAAACGGATGCCCTCCACCATATCACACATTTGAAGAGCCCACCTATGTCAACCTAAAATAAGAAAGGAAGGAATCGAACCCCCTACTATTGGTTTCAAGCCAACATCATAACCTCTATGTCTCTCTCAATAAACGAGGTGTTAGTAAAACATTATATAACTTTGTCAAAGTTAAGTTACAAGTGAAAACCCTGTACACCTCATATGGCATATCCCATACAACTAGGCTTCCAAGATGCTACATCACCAATCATAGAAGAACTGCTTCACTTTCATGATCACACGCTAATAATTGTCTTCTTAATTAGCTCATTAGTACTTTACATTATCTCACTAATACTAACAACAAAACTAACTCATACAAGCACAATAGATGCACAAGAAGTAGAGACAATTTGAACCATTTTGCCCGCTATTATTTTAATCCTAATTGCTCTTCCTTCTTTACGAATTCTATACATAATGGATGAAATTAATAACCCATCCCTTACGGTAAAAGCAATAGGACATCAGTGATACTGAAGCTATGAATATACAGATTATGAGGACTTAAGCTTCGACTCCTACATAATTCCAACATCAGAATTAAAGCCAGGGGAATTACGACTATTAGAAGTCGATAATCGAGTTGTACTGCCAATAGAAATAACAATCCGAATACTAGTCTCCTCTGAAGACGTACTACACTCATGAGCCGTGCCTTCTCTAGGGCTGAAAACAGATGCAATCCCAGGCCGTCTGAACCAAACAACCCTTATATCGACCCGTCCAGGCCTGTACTATGGTCAGTGTTCAGAAATCTGCGGATCAAACCATAGTTTCATGCCCATTGTCCTTGAATTAGTTCCACTGAAGTATTTTGAAAAATGATCTGCGTCAATATTATAAAATCACTAAGAAGCTATATAGCACTAACCTTTTAAGTTAGAGATTGAGAGCAGTATTCTCTCCTTAGTGATATGCCACAACTAGACACGTCAACATGACTGACAATAATCCTATCAATATTCTTGACCCTCTTTATTATCTTTCAATTAAAAATTTCAAAACACAACTTTTACTACAACCCAGAACTAACATCAACAAAAATATTAAAACAAAACACCCCTTGAGAAACAAAATGAACGAAAATTTATTTGCCTCTTTTATTACCCCTATAATTCTAGGTCTCCCTCTCGTAACTCTTATCGTACTATTTCCCAGCCTACTATTCCCAACATCAAATCGATTAGTGAANAATCGCTTTGTAGCCCTCCAACAATGAATGCTTCAACTTGTATCAAAACAAATAATGAGTATCCACAACCCCAAAGGACAAACATGAACATTAATATTAATATCTTTAATCCTATTTATTGGATCAACAAACCTATTAGGCCTGTTACCCCATTCATTCACACCAACAANACAACTATCAATAAACCTAGGCATAGCCATTCCCCTGTGAGCAGGAGCCGTAATTACAGGATTCCGCAATAAAACTAAAACATCACTTGCCCATTTCTTACCACAAGGAACACCAACTCCACTAATCCCAATACTAGTAATTATCGAAACTATCAGCCTTTTTATTCAACCTATAGCCCTCGCCGTGCGGTTAACAGCNAACATCACTGCANGANNNNNNNTAATTCACTTAATTGGAGGGGCTACACTTGCACTAATAAGTATTAGCGCTATAACAGCTCTAATTACATTCATCATCCTAATCCTACTAACAATCCTAGAATTTGCAGTAGCTATAATCCAAGCCTATGTATTCACTCTTCTAGTCAGCCTATATCTGCACGACAACACATAATGACACACCAAACCCATGCTTATCATATAGTAAATCCAAGCCCTTGACCCCTTACAGGAGCTCTATCCGCCCTCTTAATAACATCCGGCTTAGCCATGTGGTTTCATTTCAACTCAACAGCTCTGCTAATAATTGGCCTAACAACAAACATACTAACAATATACCAATGATGACGGGATATTATTCGAGAAAGCACTTTCCAAGGACACCATACCCCAGCTGTCCAAAAAGGCCTCCGTTATGGAATAATCCTCTTTATTATCTCCGAAGTCCTATTCTTTACCGGATTTTTCTGAGCATTCTACCATTCAAGCCTCGCCCCCACTCCCGAACTAGGCGGCTGCTGACCCCCAACAGGCATTCATCCACTAAACCCCCTAGAAGTCCCACTGCTCAACACCTCTGTCCTATTAGCCTCNGGAGTTTCTATTACCTGAGCCCATCATAGCCTAATAGAAGGAGACCGAAACCATATATTACAAGCCCTATTTATCACCATCACATTAGGAGTCTACTTTACACTACTACAAGCCTCAGAGTACTATGAGGCACCCTTTACTATCTCCGACGGAATCTACGGCTCAACTTTTTTCGTAGCCACAGGCTTCCANGGCCTCCATGTCATCATTGGATCCACCTTCTTAATTGTCTGCTTTTTCCGCCAACTAAAATTCCATTTCACTTCTAACCACCACTTCGGCTTTGAAGCCGCTGCCTGATACTGACATTTCGTAGACGTAGTTTGACTTTTCCTCTATGTTTCTATCTATTGATGAGGCTCCTATTCTTTTAGTATTAATCAGTACAGCTGACTTCCAATCAGCTAGTTTCGGTCTAGCCCGAAAAAGAATAATAAATCTAATACTAGCCCTCCTGACCAATTTTACACTAGCTACTCTACTTGTCATTATCGCATTCTGACTTCCCCAACTAAATGTATACTCTGAGAAGACAAGTCCATACGAATGTGGATTCGACCCCATAGGATCAGCCCGTCTTCCCTTCTCCATAAAATTCTTTCTAGTAGCCATCACATTCCTCTTATTTGATCTAGAAATTGCACTCCTCTTACCACTGCCATGAGCCTCACAAACAACAAACCTAAACACAATGCTTACCATAGCCCTCTTCCTAATTATCCTACTAGCTGTAAGCCTAGCCTACGAATGAACTCAAAAAGGACTGGAATGAACCGAATATGGTACTTAGTTTAAAATAAAATAAATGATTTCGACTCATTAGATTGTGATTTAATTCATAATTACCAAATGTCTATAGTACACATAAATATTATAATAGCATTCGCAGTATCTCTTGTAGGACTACTAATATATCGATCCCACCTAATATCTTCCCTTCTATGCTTAGAAGGAATAATACTATCCCTATTCGTTATAGCAGCTCTAACAATCCTCAATTCACATTTTACATTAGCTAGCATAATACCTATTATCCTACTAGTTTTCGCAGCCTGTGAAGCAGCCCTAGGTCTATCCCTACTAGTAATANNNTCAAATACATACGGTACTGATTACGTACAAAATCTCAACCTACTCCAATGCTAAAATATATTATTCCAACAATTATACTTATACCCCTAACCTGAATATCAAAAGGTAATATAATCTGAGTTAACTCCACAGCANACAGCCTACTAATTAGCTTTACAAGCCTTCTCCTTATAAATCAGTTTGGTGACAATAGCCTCAATTTTTCACTAGTATTTTTCTCTGACTCCCTATCTACTCCACTACTAATTTTAACCATATGGCTTCTTCCCCTGATANTAATAGCTAGCCAACATCACCTATCAAAAGAAAACCTAACCCGAAAAAAACTATTCATTACTATACTAATTTTACTACAACTATTTCTAATCATAACCTTTACCGCCATAGAACTAATCTTCTTTTATATCCTATTTGAAGCAACACTAGTACCAACACTTATTATTATTACCCGATGGGGAAACCAAATAGAACGCCTAAACGCCGGACTCTATTTCCTATTCTATACATTAGCTGGCTCNTTACCCCTACTAGTCGCACTAATTTACATCCAAAACATAGTAGGATCCCTAAATTTCCTAATACTCCAATATTGAGTACAACCTATGCATAACTCTTGATCTAATATTTTCATATGACTAGCATGTATAATANCCTTCATAGTAAAAATACCATTATACGGCCTTCACCTTTGACTACCCAAAGCTCACGTAGAAGCCCCCATCGCAGGCTCCATAGTCCTGGCAGCAATCCTACTAAAACTAGGAGGGTACGGTATGCTACGAATCACACTAATCCTAAACCCTATAACCGACTTTATAGCATACCCATTCATTATACTCTCCTTATGAGGCATAATCATAACCAGCTCAATCTGCCTCCGTCAAACGGACCTAAAATCACTCATTGCATACTCTTCTGTAAGCCACATAGCGCTCGTCATCGTAGCTATCCTTATCCAAACACCTTGAAGTTACATAGGAGCAACCGCTCTCATGATTGCCCATGGCCTCACATCCTCCATACTTTTCTGTCTAGCAAACTCAAACTACGAACGAATCCATAGCCGAACTATAATTCTAGCTCGAGGCCTACAAACGCTCCTTCCACTAATAGCCACCTGATGACTACTAGCAAGTCTAACCAACCTAGCTTTACCCCCAACAATCAACTTAATTGGAGAACTATTTGTAATAATGTCAACCTTTTCATGGTCTAACATTACAATCATTCTAATAGGAACAAATATAGTAATCACCGCCTTATACTCTCTATATATACTAATTATAACCCAACGAGGAAAATACACCCACCACATTAATAATATCTCACCTTCCTTTACACGAGAAAATGCACTCATATCACTGCACATCTTACCTCTACTACTCTTATCCCTAAATCCAAAAATTATTCTAGGACCTCTATACTGTAAATATAGTTTAACAAAAACATTAGATTNTGAATCTAACAATAGAAACTCATTACCTTCTTATTTACCGAAAAAGTATGCAAGAACTGCTAATTCTATGCTCCCATACTTAACAGTATGGCTTTTTCGAACTTTTAAAGGATAGTAGTCATCCGTTGGTCTTAGGAACCGAAAAATTGGTGCAACTCCAAATAAAAGTAATAAACATATTCTCCTCGTTCTCACTAGTTACTTTACTCCTACTAACAGTACCCATTATAACAACAAGCCTCAACACCTACAAATCTTCCAACTACCCGCTCTACGTAAAAACAACTATCTCATATGCCTTCATTACCAGCATAATTCCCACAATAATATTTATTCACTCAGGCCAAGAACTAATTATTTCAAACTGACATTGATTAACTATCCAAACCCTCAAACTATCTCTCAGCTTTAAAATAGACTATTTCTCAATAATATTCGTCCCAGTAGCACTATTCGTCACATGATCCATTATAGAATTCTCAATATGATACATACACTCAGACCCCAACATTAACAAATTCTTCAAATACTTACTCCTATTCCTCATCACTATGATAATCCTTGTAACCGCAAATAACCTATTCCAACTATTCATCGGCTGAGAAGGTGTCGGAATTATATCATTTCTACTCATCGGATGATGGTACGGACGAGCAGACGCAAATACAGCAGCTCTACAAGCAGTTTTATACAACCGCATCGGCGACATTGGTTTTATCCTAGCAATAGCATGATTTCTAACAAACCTAAATACCTGAGATCTCCAACAGATCTTCATACTAGACCCAAACAACTCAAATACACCCTTAATCGGACTAGTACTAGCTGCAACCGGAAAATCCGCCCAATTTGGCCTCCACCCATGACTTCCCTCTGCAATAGAAGGCCCAACTCCCGTCTCAGCACTACTTCACTCAAGCACAATAGTAGTAGCAGGTATTTTCCTACTAATCCGCTTTTACCCACTCACAGAAAATAATAAGCACATTCAATCTATTACATTATGCCTAGGGGCCATTACCACACTATTTACAGCGATATGCGCTCTCACCCAAAATGATATTAAGAAAATCATCGCCTTCTCTACATCTAGCCAACTAGGCCTTATAATGGTAACAATTGGCATTAACCAACCCTACCTAGCATTTCTCCATATCTGCACCCACGCCTTTTTCAAAGCTATACTATTTATATGCTCCGGTTCCATAATTCACAGCCTAAACGACGAACAAGACATCCGAAAAATAGGAGGCCTATTTAAAGCCATACCATTTACTACAACAGCCCTCATTATTGGCAGTCTCGCATTAACAGGAATACCNTTCCTCACAGGATTCTACTCCAAAGACCTAATCATCGAAGCCGCCAACACGTCTTATACCAACGCCTGAGCCCTTTTAATAACATTAATCGCCACCTCTTTCACAGCCATTTATAGCACCCGTATCATCTTCTTCGCATTCCTAGGACAACCCCGATTTTCTACCCTAATTAAAATCAACGAAAACAACCCCTTCCTAATCAACTCTATCAAACGCTTGCTAATCGGAAGCCTCTTCGCAGGGTATATTATCTCCAACAACATTCCCCCAACAACAGTCCCCCAAATAACTATGCCCTACTATCTAAAAACAACAGCCCTAATCGTTACAATCCTAGGCTTCACCTTAGCCCTAGAAATTAGCAACATAACTAAAAACCTAAAATTTCACTACCCCTCAAACGCCTTCAAATTCTCCACCTTACTAGGATACTTCCCTACAATTATACATCGCCTAGCTCCATACATAAATCTATCAATAAGCCAAAAATCAGCATCCTCCCTTCTAGACCTAATCTGACTAGAAACCATTCTACCAAAAACCATTTCACTCGCTCAAATAAAAGCATCTACCCTGGTTACAAACCAAAAAGGCCTAATCAAACTATATTTCCTCTCCTTCCTAATTACAATTCTCATTAGCATAATCCTATTTAATTTCCACGAGTAATTTCTATAATAACCACAACACCAATAAATAAAGACCACCCAGTTACAATAACCAATCAAGTACCATAACTGTATAAAGCTGCAATCCCCATGGCCTCCTCACTAAAAAACCCAGAATCCCCCGTATCATAAATCACCCAATCCCCTAAACCATTAAACTCAAACACAATCTCNACCTCCTTATCCTTTAATACATAATAAACCATAAAAAACTCTATCAACAAGCCAGTAATAAATGCCCCTAAAACAGCCTTATTAGAAAGTCAAATCTCAGGGTACTGTTCCGTAGCCATAGCCGTTGTATAACCAAAAACCACCATCATACCCCCCAAATAAATTAAAAAAACCATTAACCCCAGAAAAGATCCACCAAAATTCAACACAATTCCACAACCAACCCCACCACTCACAATTAATCCCAACCCCCCATAAATAGGTGAAGGTTTCGAAGAAAACCCTACAAAACCAATCACAAAGATAACACTTAAAATAAATACAATGTATAGTATCATTATTNTTACATGGAATCCAACCATGACCAATGATATGAAAAACCATCGTTGTCATTCAACTACAAGAACACTAATGACTAATATTCGAAAATCCCATCCACTAATAAAAATTGTAAATAACGCATTCATTGACCTTCCAGCTCCATCAAACATTTCATCATGATGAAACTTCGGCTCCCTCCTGGGAGTATGCTTAATCCTACAAATCCTCACAGGCTTATTCCTAGCAATACACTACACATCCGATACAACAACAGCATTCTCCTCCGTTGCCCATATCTGCCGAGACGTGAACTACGGCTGAATTATCCGATACATACACGCAAACGGAGCTTCAATATTCTTTATCTGCTTATATATGCACGTAGGACGGGGCCTATATTACGGATCTTACACCTTCCTAGAAACATGAAATATCGGAGTAATCCTTCTACTTACAGTAATAGCTACAGCATTCATAGGATACGTACTACCATGAGGACAAATGTCATTTTGAGGAGCAACAGTCATTACCAACCTCCTATCAGCAATCCCATACATCGGCACAAATTTAGTCGAATGAATTTGAGGTGGATTCTCAGTAGACAAAGCAACCCTCACCCGATTCTTCGCTTTCCACTTTATTCTCCCATTTATTATCACAGCAATTGCCATAGTCCACCTATTATTCCTCCACGAAACAGGCTCCAACAATCCAACAGGAATCTCCTCAGACGTAGACAAAATTCCATTTCACCCCTACTATACCATTAAAGACATCTTAGGAGCCTTATTACTAATTCTAGCCCTAATACTACTGGTACTATTCACACCCGACCTCCTCGGAGACCCAGATAACTACACCCCAGCAAACCCACTCAATACACCTCCCCACATCAAACCCGAATGATACTTCTTATTTGCATACGCAATTTTACGATCAATCCCCAATAAACTAGGAGGAGTACTAGCCCTAGCTTTCTCTATCCTAATCCTTGCTCTCATTCCCCTATTGCATACCTCCAAACAACGAAGCATAATTTTCCGACCACTCAGCCAATGCCTATTCTGAACTCTAGTAGCAGACCTACTAACACTCACATGAATCGGAGGACAGCCAGTCGAACACCCATACATTATCATTGGACAACTAGCATCTATTATATACTTCCTTCTCATTCTAGTACTAATACCAACAGCCGGCACAATTGAAAACAAGCTACTAAAATGAAGACAGGTCTTTGTAGTACATCCAATACACTGGTCTTGTAAACCAGAAAAGGAGAACAACTAACCTCCCTAAGACTCAAGGAAGAAACTACAGTCTCACCGTCAACCCCCAAAGCTGAAGTTCTATTTAAACTATTCCCTG
		</sequence>
		<sequence>
			<taxon idref="UP193"/>
			ACTAATGACTAATCAGCCCATGCCCACACATAACTGTGCTGTCATACATTTGGTATTTTTTTATTTTGGGGGATGCTTGGACTCAGCTATGGCCGTCAAAGGCCCCGACCCGGAGCATCTATTGTAGCTGGACTTAACTGCACCTTGAGCACCAGCATAATGGTAAGCATGCACATATAGTCAATGGTTACAGGACATAAATTATATTATATATCCCCCCCTCCATAAAAATTCCCCCTTAAATATTTACCACTACTTTTAACAGATTTTTCCCTAGTTACTTATTTAAAATTTCCACACTTTCAATACTCAAATTAGCACTCCATATAAAGTCAATATATAAACGCAGGCCCCCCCCCCCCGTTGATGTAGCTTAATCCAAAGCAAGGCACTGAAAATGCCTAGATGAGTCTCCCAACTCCATAAACACATAGGTTTGGTCCCAGCCTTCCTGTTGACTCTTAATAAACTTACACATGCAAGCATCTACGCCCCAGTGAGAATGCCCTCTAGGTTGTTAAAACCAAGAGGAGCTGGCATCAAGCACACACCCTGTAGCTCACGACGCCTTGCTTAACCACACCCCCACGGGAAACAGCAGTGACAAAAATTGAGCCATAAACGAAAGTTTGACTAAGTTATATTAATTAGGGTTGGTAAATCTCGTGCCAGCCACCGCGGTCATACGATTAACCCAAGCTAACAGGAATACGGCGTAAAACGTGTTAAAGCACCACATTAAATAGGGTTAAATTTTAATTAAGCTGTAAAAAGCCATGATTAAAATAAAAATAAATGACGAAAGTGACCCTACAATAGCCGATGCACTATAGCTAAGACCCAAACTGGGATTAGATACCCCACTATGCTTAGCCCTAAACACAGATAATTACATAAACAAAATTATTTGCCAGAGTACTACCAGCAACAGCTTAAAACTCAAAGGACTTGGCGGTGCTTTATATCCCTCTAGAGGAGCCTGTTCTGTAATCGATAAACCCCGATAAACCTCACCAGTTCTTGCTAATACAGTCTATATACCGCCATCTTCAGCAAACCCTAAAAAGGAAAAAAAGTAAGCGCAATCATGATACATAAAAACGTTAGGTCAAGGTGTAACCTATGAAATGGAAAGAAATGGGCTACATTCTCTACACTAAGAGAACCAAGCACGAAAGTTATTATGAAATTAGTAACCAAAGGAGGATTTAGCAGTAAACTAAGAGTAGAGTGCTTAGTTGAATTAGGCCATGAAGCACGCACACACCGCCCGTCACCCTCCTCAAATAGATTCAATGCATCTAACCTTATTTAAACGCACTAGCTATATGAGAGGAGACAAGTCGTAACAAGGTAAGCATACTGGAAAGTGTGCTTGGATAAATCAAGATATAGCTTAAACAAAGCATCCAGTTTACACCTAGAAGACTTCATTCATTATGAATATCTTGAACTAAATCTAGCCCAAAAACACCCTTTTAACTAAACTACCAAAATAAAATAAAACAAAACATTTAATCCCAATTTAAAGTATAGGAGATAGAAATCTAGAATACGGCGCTATAGAGAAAGTACCGCAAGGGAACGATGAAAGAAAAACTAAAAGTACAAAAAAGCAAAGATTATCCCTCGTACCTTTTGCATAATGAATTAACTAGTATAAGACTTAACAAAATGAATTTCAGCTAAGCAACCCGAAACCAGACGAGCTACTTACAAACAGTTTATCAAGAACTAACTCATCTATGTGGCAAAATAGTGAGAAGATTTGTAAGTAGAGGTGACATGCCTAACGAGCCTGGTGATAGCTGGTTGTCCAGGTAATGAATCTTAGTTCAGCTTTAAAGTTACCAAAGATTCAAATAAATCTCACTGTAACTTTAAAAGTTAGTCTAAAAAGGTACAGCCTTTTAGAAACGGATACAACCTTGACTAGAGAGTAAAATCTAACACTACCATAGTAGGCCTAAAAGCAGCCACCAATTGAGAAAGCGTTAAAGCTCAACAACAAAAATTAAACAGATCCCAATAACAAGTAATTAACTCCTAGCCCCAATACTGGACTAATCTATTATTGAATAGAAGTAATAATGTTAATATGAGTAACAAGAAAAACTTTCTCCTTGCATAAGTCTAAGTCAGTACCTGATAATACTCTGACCATTAACAGCTAATAAAAATAACCCAACAATAAACAATTTATTAACTATACTGTTAATCCAACACAGGAGTGCATCTAAGGAAAGATTAAAAGAAGTAAAAGGAACTCGGCAAACACAAACCCCGCCTGTTTACCAAAAACATCACCTCCAGCATCCCCAGTATTGGAGGCACTGCCTGCCCAGTGACAACTGTTTAACGGCCGCGGTATCCTGACCGTGCAAAGGTAGCATAATCATTTGTTCTCTAAATAAGGACTTGTATGAATGGCCACACGAGGGTTTTACTGTCTCTTACTTCCAATCAGTGAAATTGACCTTCCCGTGAAGAGGCGGGAATACATAAATAAGACGAGAAGACCCTATGGAGCTTTAACTAACCAACCCAAAGAAAATAAATTTAACCATTAAGGAACAACAACAATCTCCATGAGTTGGTAGTTTCGGTTGGGGTGACCTCGGAGAATAAAAAATCCTCCGAACGATTTTAAAGACTAGACCCACAAGTCAAATCACTCTATCGCTCATTGATCCAAAAATTTGATCAACGGAACAAGTTACCCTAGGGATAACAGCGCAATCCTATTTAAGAGTCCATATCGACAATAGGGTTTACGACCTCGATGTTGGATCAGGACATCCTGATGGTGCAACCGCTATCAAAGGTTCGTTTGTTCAACGATTAAAGTCCTACGTGATCTGAGTTCAGACCGGAGCAATCCAGGTCGGTTTCTATCTATTACGTATTTCTCCCAGTACGAAAGGACAAGAGAAATAAGGCCAACTTTAAATTAAGCGCCTTAAAACAACTAATGACAGCGTCTCAATTAACAACACAAAACCCTGCCCTAGAACAGGGCTTAGTTAAGGTGGCAGAGCCCGGTAATTGCGTAAAACTTAAACTTTTATACCCAGAGATTCAAATCCTCTCCTTAACAAAATGTTCATAATTAACATCTTAATACTTATCATTCCTATCTTATTGGCCGTAGCATTCCTCACATTAGTAGAACGAAAAGTTCTAGGCTACATACAATTCCGAAAAGGTCCAAATGTCGTAGGCCCATATGGCCTACTCCAACCCATCGCCGATGCAATCAAACTTTTCATCAAAGAACCATTACGACCTGCCACGTCTTCAGCCTCAATATTTATCCTAGCGCCCATTTTAGCCCTAGGCCTAGCCTTAACCATGTGAATTCCCCTACCAATACCCTATCCTCTTATTAACATAAACCTAGGAGTCCTATTTATGCTAGCCATATCAAGCCTAGCCGTGTACTCCATCCTCTGATCAGGCTGAGCTTCCAACTCAAAATACGCACTAATCGGAGCCCTACGAGCAGTAGCACAAACAATCTCATATGAAGTAACACTAGCAATTATCCTACTATCAGTACTCCTAATAAGTGGATCCTTTACCCTCTCCACATTAATTATTACACAAGAACAAATATGGCTAATCCTCCCAGCATGACCTCTAGCAATAATATGATTTATCTCAACATTAGCAGAAACAAACCGAGCTCCCTTTGATCTAACTGAAGGAGAATCAGAACTAGTCTCGGGCTTCAACGTAGAATATGCAGCAGGACCATTTGCCCTCTTCTTCATAGCAGAGTACGCAAATATCATCATAATAAACATATTTACAGCAATTCTATTTCTAGGAACATCCCACAACCCATACATACCAGAACTCTACACAATCAACTTTATCATCAAGTCCCTGCTACTCACAATATTATTCCTATGAATCCGAGCATCCTACCCTCGATTCCGCTATGACCAACTGATACACTTACTATGAAAAAATTTCCTACCCCTAACACTAGCCCTATGCATATGGCACGTATCACTGCCCATCCTTACATCAGGCATCCCACCACAAACATAAGAAATATGTCTGAAAAAAGAGTTACTTTGATAGAGTAAATAATAGAGGTTTAAACCCTCTTATTTCTAGAATTATAGGAATTGAACCTACTCCTAAGAATCCAAAACTCTCCGTGCTCCCAATTACACCAAATTCTATTAGTAAGGTCAGCTAATTAAGCTATCGGGCCCATACCCCGAAAATGTTGGTTCATACCCTTCCCGTACTAATAAACCCAATTATCTTTACTACTATTTTATTAACCATTATACTAGGAACCATTATTGTCATAATTAGTTCTCACTGACTACTTGTCTGAATCGGATTTGAAATAAATATACTCGCCATTATCCCTATCATAATAAAAAACCACAACCCACGAGCTACAGAAGCATCAACTAAATATTTTCTAACTCAATCAACAGCCTCAATACTACTAATAATAGCCGTCATCATTAACCTAATATTCTCAGGCCAATGAACCGTAATAAAATTATTTAACCCAATAGCCTCCATACTCATAACAATAGCCCTAGCTATAAAACTAGGAATAGCTCCATTTCACTTCTGAGTCCCAGAAGTAACGCAGGGCATCCCTCTATCCTCAGGCTTAATCCTACTGACATGACAAAAACTAGCACCTATATCTGTACTTTACCAAATCTTCCCATCAATTAACCTAAACTTAATTCTGACCCTATCAATTCTATCAATCCTAATTGGAGGCTGAGGAGGACTAAACCAAACACAACTCCGAAAAATCATAGCCTACTCATCAATCGCTCACATGGGCTGAATAACAGCAGTACTACCATACAACCCCACTATAACATTACTAAACTTAGTCATCTACATTATTATAACTTCCACTATATTCACCATATTTATAGCCAATTCCACCACCACCACCCTATCATTATCACACACATGAAATAAAACACCCATTATAACCATCCTAATCCTCGCTACTCTCCTATCCATAGGAGGACTCCCTCCCCTATCAGGATTTATACCAAAATGAATAATCATCCAAGAAATAACAAAAAACAATAGCATTATCCTACCTACTTTCATAGCAATCACAGCCCTACTAAACTTATATTTTTATATACGACTCACATATTCTACTGCACTAACAATATTCCCCTCTACAAACAACATAAAAATAAAATGACAATTTCCCCTTATAAAAAAAATAACCTTTCTACCAACAATAGTCGTATTATCTACTATAACACTACCGCTCACACCAATATTATCAGTATTAGAATAGGAATTTAGGTTAAACAGACCAAGAGCCTTCAAAGCCCTAAGCAAGTACAATTTACTTAATTCCTGATAAGGATTGCAAGACTACACCTTACATCAATTGAATGCAAATCAACCACTTTAATTAAGCTAAATCCTCACTAGACTGGTGGGCTCCACCCCCACGAAACTTTAGTTAACAGCTAAACACCCTAATTAATCAGGCTTCAATCTACTTCTCCCGCCGCAAGAAAAAAAAGGCGGGAGAAGCCCCGGCAGAATTGAAGCTGCTTCTCTGAATTTGCAATTCAACGTGTAAACTCACCACAGGGCTTGGTAAAAAGAGGAGTCAAACCTCTATCTTTAGATTTACAGTCTAATGCTTTACTCAGCCATTTTACCCATGTTCATTAACCGCTGACTATTCTCAACCAACCATAAAGATATCGGTACCCTTTATCTACTATTTGGAGCCTGGGCCGGTATAGTAGGAACAGCTCTAAGCCTCCTAATTCGCGCTGAATTAGGCCAACCCGGAACCCTGCTCGGAGACGACCAAATCTACAACGTAGTTGTAACCGCACACGCATTTGTAATAATCTTTTTTATAGTAATGCCAATTATAATTGGGGGGTTCGGTAACTGACTTGTTCCTCTAATAATTGGCGCTCCCGACATGGCATTCCCCCGAATAAACAACATAAGCTTCTGACTCCTCCCTCCCTCATTCCTACTGCTCCTCGCATCCTCTATAGTTGAAGCTGGAGCAGGAACAGGCTGAACCGTGTACCCTCCCTTAGCAGGCAACCTAGCCCATGCAGGAGCCTCAGTAGATCTAACCATCTTCTCTTTACACTTAGCAGGAGTTTCCTCTATTTTAGGAGCCATCAACTTCATTACAACAATTATCAACATAAAGCCCCCCGCAATGTCACAGTACCAAACCCCTTTATTCGTATGATCCGTAATAATCACCGCCGTACTATTACTCCTCTCACTCCCTGTATTAGCAGCCGGCATTACAATGCTGCTAACAGATCGGAACCTAAATACAACCTTCTTCGACCCAGCAGGAGGAGGAGACCCCATTTTATACCAACACTTATTCTGATTCTTTGGACACCCCGAAGTCTATATTTTAATTTTACCTGGATTTGGAATAATCTCCCATATTGTAACCTATTACTCAGGAAAAAAAGAACCATTCGGATATATAGGAATAGTCTGAGCTATAATGTCAATCGGATTTTTAGGTTTCATCGTATGAGCTCACCATATATTCACAGTCGGAATAGACGTCGACACACGAGCCTACTTCACATCGGCTACTATAATTATTGCTATTCCAACCGGAGTAAAAGTTTTCAGCTGACTGGCAACACTTCATGGAGGTAATATCAAATGGTCTCCTGCTATAATGTGAGCCCTAGGCTTTATTTTCTTATTTACAGTAGGGGGTTTAACCGGAATTGTCCTAGCTAACTCTTCTCTCGACATTGTTCTTCACGATACATATTACGTTGTCGCACACTTCCACTATGTTTTATCAATAGGAGCTGTATTTGCTATTATAGGGGGATTTGTTCATTGATTCCCACTATTCTCAGGTTATACTCTCAATGATACATGAGCCAAAATCCACTTCGCAATTATGTTTGTAGGCGTCAATATGACCTTCTTCCCACAACACTTTCTAGGACTATCTGGCATGCCTCGACGATACTCCGACTACCCAGATGCATATACAATATGAAATACTGTCTCATCAATAGGCTCATTCATTTCTCTAACAGCAGTCATACTAATAGTTTTCATCATCTGAGAAGCATTCGCATCTAAACGAGAAGTTTTAACTGTAGACCTAACCACAACAAATCTAGAATGATTAAACGGATGCCCTCCACCATATCACACATTTGAAGAGCCCACCTATGTCAACCTAAAATAAGAAAGGAAGGAATCGAACCCCCTACTATTGGTTTCAAGCCAACATCATAACCTCTATGTCTCTCTCAATAAACGAGGTGTTAGTAAAACATTATATAACTTTGTCAAAGTTAAGTTACAAGTGAAAACCCTGTATACCTCATATGGCATATCCCATACAACTAGGCTTCCAAGATGCTACATCACCAATCATAGAAGAACTGCTTCACTTTCATGATCACACGCTAATAATTGTCTTCTTAATTAGCTCATTAGTACTTTACATTATCTCACTAATACTAACAACAAAACTAACTCATACAAGCACAATAGATGCACAAGAAGTAGAGACAATTTGAACCATTTTGCCCGCTATTATTTTAATCCTAATTGCTCTTCCTTCTTTACGAATTCTATACATAATGGATGAAATTAATAACCCATCCCTTACGGTAAAAGCAATAGGACATCAGTGATACTGAAGCTATGAATATACAGATTATGAGGACTTAAGCTTCGACTCCTACATAATTCCAACATCAGAATTAAAGCCAGGGGAATTACGACTATTAGAAGTCGATAATCGAGTTGTACTGCCAATAGAAATAACAATCCGAATACTAGTCTCCTCTGAAGATGTACTACACTCATGAGCCGTGCCTTCTCTAGGGCTGAAAACAGATGCAATCCCAGGCCGTCTGAACCAAACAACCCTTATATCGACCCGTCCAGGTCTGTACTATGGTCAGTGTTCAGAAATCTGCGGATCAAACCATAGTTTCATGCCCATTGTCCTTGAATTAGTTCCACTGAAGTATTTTGAAAAATGATCTGCGTCAATATTATAAAATCACTAAGAAGCTATATAGCACTAACCTTTTAAGTTAGAGATTGAGAGCAGTATTCTCTCCTTAGTGATATGCCACAACTAGACACGTCAACATGACTGACAATAATCCTATCAATATTCTTGACCCTCTTTATTATCTTTCAATTAAAAATTTCAAAACACAACTTTTACTATAACCCAGAACTAACATCAACAAAAATATTAAAACAAAACACCCCTTGAGAAACAAAATGAACGAAAATTTATTTGCCTCTTTTATTACCCCTATAATTCTAGGTCTCCCTCTCGTAACTCTTATCGTACTATTTCCCAGCCTACTATTCCCAACATCAAATCGATTAGTGAACAATCGCTTTGTAGCCCTCCAACAATGAATGCTTCAACTTGTATCAAAACAAATAATGAGTATCCACAACCCCAAAGGACAAACATGAACATTAATATTAATATCTTTAATCCTATTTATTGGATCAACAAACCTATTAGGCCTGTTACCCTATTCATTCACACCAACAACACAACTATCAATAAACCTAGGCATAGCCATTCCCCTGTGAGCAGGAGCCGTAATTACAGGATTCCGCAATAAAACTAAAACATCACTTGCCCATTTCTTACCACAAGGAACACCAACTCCACTAATCCCAATATTAGTAATTATCGAAACTATCAGCCTTTTTATTCAACCTATAGCCCTCGCCGTGCGGTTAACAGCCAACATCACTGCAGGACATCTATTAATTCACTTAATTGGAGGGGCTACACTTGCACTAATAAGTATTAGCGCTACAACAGCTCTAATTACATTCATCATTCTAATCCTACTAACAATCCTAGAATTTGCAGTAGCTATAATCCAAGCCTATGTATTCACTCTTCTAGTCAGCCTATATCTGCACGACAACACATAATGACACACCAAACCCATGCTTATCATATAGTAAATCCAAGCCCTTGACCCCTTACAGGAGCTCTATCCGCCCTCTTAATAACATCCGGCTTAGCCATGTGGTTTCATTTTAACTCAACAGCTCTGCTAATAATTGGCCTAACAACAAACATACTAACAATATACCAATGATGACGGGATATTATTCGAGAAAGCACTTTCCAAGGACACCATACCCCAGCTGTCCAAAAAGGCCTCCGTTATGGAATAATCCTCTTTATTATCTCCGAAGTCCTATTCTTTACCGGATTTTTCTGAGCATTCTACCATTCAAGCCTCGCCCCCACTCCCGAACTAGGCGGCTGCTGACCCCCAACAGGCATTCATCCACTAAACCCCCTAGAAGTCCCACTGCTCAACACCTCTGTCCTATTAGCCTCCGGAGTTTCTATTACCTGAGCCCATCATAGCCTAATAGAAGGAGACCGAAACCATATATTACAAGCCCTATTTATCACCATCACATTAGGAGTCTACTTTACACTACTACAAGCCTCAGAGTACTATGAGGCACCCTTTACTATCTCCGACGGAATCTACGGCTCAACTTTTTTCGTAGCCACAGGCTTCCATGGCCTCCATGTCATCATTGGATCCACCTTCTTAATTGTCTGCTTTTTCCGCCAACTAAAATTCCATTTCACTTCTAACCACCACTTCGGCTTTGAAGCCGCTGCCTGATACTGACATTTCGTAGACGTAGTTTGACTTTTCCTCTATGTTTCTATCTATTGATGAGGCTCCTATTCTTTTAGTATTAATCAGTACAGCTGACTTCCAATCAGCTAGTTTCGGTCTAGCCCGAAAAAGAATAATAAATCTAATACTAGCCCTCCTGACCAATTTTACACTAGCTACTCTACTTGTCATTATCGCATTCTGACTTCCCCAACTAAATGTATATTCTGAGAAGACAAGTCCATACGAATGTGGATTCGACCCCATAGGATCAGCCCGTCTTCCCTTCTCCATAAAATTCTTTCTAGTAGCCATCACATTCCTCTTATTTGATCTAGAAATTGCACTCCTCTTACCACTGCCATGAGCCTCACAAACAACAAACCTAAACACAATGCTTACCATAGCCCTCTTCCTAATTATCCTACTAGCTGTAAGCCTAGCCTACGAATGAACTCAAAAAGGACTGGAATGAACCGAATATGGTACTTAGTTTAAAATAAAATAAATGATTTCGACTCATTAGATTGTGATTTAATTCATAATTACCAAATGTCTATAGTACACATAAATATTATAATAGCATTCGCAGTATCTCTTGTAGGACTACTAATATATCGATCCCACCTAATATCTTCCCTTCTATGCTTAGAAGGAATAATACTATCCCTATTCGTTATAGCAGCTCTAACAATCCTCAATTCACATTTTACATTAGCTAGCATAATACCTATTATCCTACTAGTTTTCGCAGCCTGTGAAGCAGCCCTAGGTCTATCCCTACTAGTAATAGTATCAAATACATACGGTACTGATTACGTACAAAATCTCAACCTACTCCAATGCTAAAATATATTATTCCAACAATTATACTTATACCCCTAACCTGAATATCAAAAGGTAATATAATCTGAGTTAACTCCACAGCACACAGCCTACTAATTAGCTTTACAAGCCTTCTCCTTATAAATCAGTTTGGTGACAATAGCCTCAATTTTTCACTAGTATTTTTCTCTGACTCCCTATCTACTCCACTACTAATTTTAACCATATGGCTTCTTCCCCTGATACTAATAGCTAGCCAACATCACCTATCAAAAGAAAACCTAACCCGAAAAAAACTATTCATTACGATACTAATTTTACTACAACTATTTCTAATCATAACCTTTACCGCCATAGAACTAATCTTCTTTTATATCCTATTTGAAGCAACACTAGTACCAACACTTATTATTATTACCCGATGGGGAAACCAAATAGAACGTCTAAACGCCGGACTCTATTTCCTATTCTATACATTAGCTGGCTCCTTACCCCTACTAGTCGCACTAATTTATATCCAAAACATAGTAGGATCCCTAAATTTCCTAATACTCCAATACTGAGTACAACCTATGCATAACTCTTGATCTAATATTTTCATATGACTAGCATGTATAATAGCCTTCATAGTAAAAATACCATTATACGGCCTTCACCTTTGACTACCCAAAGCTCACGTAGAAGCCCCCATCGCAGGCTCCATAGTCCTGGCAGCAATCCTACTAAAACTAGGAGGGTACGGTATGCTACGAATCACACTAATCCTAAACCCTATAACCGACTTTATAGCATACCCATTCATTATACTCTCCTTATGAGGCATAATCATAACCAGCTCAATCTGCCTCCGTCAAACGGACCTAAAAGCACTCATTGCATACTCTTCTGTAAGCCACATAGCGCTCGTCATCGTAGCTATCCTTATCCAAACACCTTGAAGTTACATAGGAGCAACCGCTCTCATGATTGCCCATGGCCTCACATCCTCCATACTTTTCTGTCTAGCAAACTCAAACTACGAACGAATCCATAGCCGAACTATAATTCTAGCTCGAGGCCTACAAACGCTCCTTCCACTAATAGCCACCTGATGACTACTAGCAAGTTTAACCAACCTAGCTTTACCCCCAACAATCAACTTAATTGGAGAACTATTTGTAATAATGTCAACCTTTTCATGGTCTAACATTACAATTATTCTAATAGGAACAAATATAGTAATCACCGCCTTATACTCTCTATATATACTAATTATAACCCAACGAGGAAAATACACCCACCACATTAATAATATCTCACCTTCCTTTACACGAGAAAATGCACTCATATCACTGCACATCTTACCTCTACTACTCTTATCCCTAAATCCAAAAATTATTCTAGGACCTTTATACTGTAAATATAGTTTAACAAAAACATTAGATTGTGAATCTAACAATAGAAACTCATTACCTTCTTATTTACCGAAAAAGTATGCAAGAACTGCTAATTCTATGCTCCCATACTTAACAGTATGGCTTTTTCGAACTTTTAAAGGATAGTAGTCATCCGTTGGTCTTAGGAACCGAAAAATTGGTGCAACTCCAAATAAAAGTAATAAACATATTCTCCTCGTTCTCACTAGTTACTTTACTCCTACTAACAGTACCCATTATAACAACAAGCCTCAACACCTACAAATCTTCCAACTACCCGCTCTACGTAAAAACAACTATCTCATATGCCTTCATTACCAGCATAATTCCCACAATAATATTTATTCACTCAGGCCAAGAACTAATTATTTCAAACTGACATTGACTAACTATCCAAACCCTCAAACTATCTCTCAGCTTTAAAATAGACTATTTCTCAATAATATTCGTCCCAGTAGCACTATTCGTCACATGATCCATTATAGAATTCTCAATATGATACATACACTCAGACCCCAACATTAACAAATTCTTCAAATACTTACTCCTATTCCTCATCACTATGATAATCCTTGTAACCGCAAATAACCTATTCCAACTATTCATCGGCTGAGAAGGTGTCGGAATTATATCATTTCTACTCATCGGATGATGGTACGGACGAGCAGACGCAAATACAGCAGCTCTACAAGCAGTTTTATACAACCGCATCGGCGACATTGGTTTTATCCTAGCAATAGCATGATTTCTAACAAACCTAAATACCTGAGATCTCCAACAGATCTTCATACTAGACCCAAACAACTCAAATACACCCTTGATCGGACTAGTACTAGCTGCAACCGGAAAATCCGCCCAATTTGGCCTCCACCCATGACTTCCCTCTGCAATAGAAGGCCCAACTCCCGTCTCAGCACTACTTCATTCAAGCACAATAGTAGTAGCAGGTATTTTCCTACTAATCCGCTTTTACCCACTTACAGAAAATAATAAGCACATTCAATCTATTACATTATGCCTAGGGGCCATTACCACACTATTTACAGCGATATGCGCTCTCACCCAAAATGATATTAAGAAAATCATCGCCTTCTCTACATCTAGCCAACTAGGCCTTATAATGGTAACAATTGGCATTAACCAACCCTACCTAGCATTTCTCCACATCTGCACCCACGCCTTTTTCAAAGCTATACTATTTATATGCTCCGGTTCCATAATTCACAGCCTAAACGACGAACAAGACATCCGAAAAATAGGAGGCCTATTTAAAGCCATACCATTTACTACAACAGCCCTCATTATTGGCAGTCTCGCATTAACAGGAATACCCTTCCTCACAGGATTCTACTCCAAAGACCTAATCATCGAAGCCGCCAACACGTCTTATACCAACGCCTGAGCCCTTTTAATAACATTAATCGCCACCTCTTTCACAGCCATTTATAGCACCCGTATCATCTTCTTCGCATTCCTAGGACAACCCCGATTTTCTACCCTAATTAAAATCAACGAAAACAACCCCTTCCTAATCAACTCTATCAAACGCTTGCTAATCGGAAGCCTCTTCGCAGGGTACATTATCTCCAACAACATTCCCCCAACAACAGTCCCCCAAATAACTATGCCCTACTATCTAAAAACAACAGCCCTAATCGTTACAATCCTAGGCTTCACCTTAGCCCTAGAAATTAGCAACATAACTAAAAACCTAAAATTTCACTACCCCTCAAACGCCTTCAAATTCTCCACCTTACTAGGATACTTCCCTACAATTATACATCGCCTAGCTCCATACATAAATCTATCAATAAGCCAAAAATCAGCATCCTCCCTTCTAGACCTAATCTGACTAGAAACCATTCTACCAAAAACCATTTCACTCGCTCAAATAAAAGCATCTACCCTGGTTACAAACCAAAAAGGCCTAATCAAACTATATTTCCTCTCTTTCCTAATTACAATTCTCATTAGCATAATCCTATTTAATTTCCACGAGTAATTTCTATAATAACCACAACACCAATAAATAAAGACCACCCAGTTACAATAACTAATCAAGTACCATAACTGTATAAAGCTGCAATCCCCATGGCCTCCTCACTAAAAAACCCAGAATCCCCCGTATCATAAATCACCCAATCCCCTAAACCATTAAACTCAAACACAATCTCTACCTCCTTATCCTTTAATACATAATAAACCATAAAAAACTCTATCAACAAGCCAGTAATAAATGCCCCTAAAACAGCCTTATTAGAAAGTCAAATCTCAGGGTACTGTTCCGTAGCCATAGCCGTTGTATAACCAAAAACCACCATCATACCCCCCAAATAAATTAAAAAAACCATTAACCCCAGAAAAGATCCACCAAAATTCAACACAATTCCACAACCAACCCCACCACTCACAATTAATCCCAACCCCCCATAAATAGGTGAAGGTTTCGAAGAAAACCCTACGAAACCAATCACAAAGATAACACTTAAAATAAATACAATGTATAGTATCATTATTCTTACATGGAATCCAACCATGACCAATGATATGAAAAACCATCGTTGTCATTCAACTACAAGAACACTAATGACTAATATTCGAAAATCCCATCCACTAATAAAAATTGTAAATAACGCATTCATTGACCTTCCAGCTCCATCAAACATTTCATCATGATGAAACTTCGGCTCCCTCCTGGGAGTATGCTTAATCCTACAAATCCTCACAGGCTTATTCCTAGCAATACACTACACATCCGATACAACAACAGCATTCTCCTCCGTTGCCCATATCTGCCGAGACGTGAACTACGGCTGAATTATCCGATACATACACGCAAACGGAGCTTCAATATTCTTTATCTGCTTATATATGCACGTAGGACGGGGCCTATATTACGGATCTTACACCTTCCTAGAAACATGAAATATCGGAGTAATCCTTCTACTTACAGTAATAGCTACAGCATTCATAGGATACGTACTACCATGAGGACAAATGTCATTTTGAGGAGCAACAGTCATTACCAACCTCCTATCAGCAATCCCATACATCGGCACAAATTTAGTCGAATGAATTTGAGGTGGATTCTCAGTAGACAAAGCAACCCTCACCCGATTCTTCGCTTTCCACTTTATCCTCCCATTTATTATCACAGCAATTGCCATAGTCCACCTATTATTCCTCCACGAAACAGGCTCCAACAATCCAACAGGAATCTCCTCAGACGTAGACAAAATTCCATTTCACCCCTACTATACCATTAAAGACATCTTAGGAGCCTTATTACTAATTCTAGCCCTAATACTACTGGTACTATTCACACCCGACCTCCTCGGAGACCCAGACAACTACACCCCAGCAAACCCACTCAATACACCTCCCCACATCAAACCCGAATGATACTTCTTATTTGCATACGCAATTTTACGATCAATCCCCAATAAACTAGGAGGAGTACTAGCCCTAGCTTTCTCTATCCTAATCCTTGCTCTCATTCCCCTACTGCATACCTCCAAACAACGAAGCATAATTTTCCGACCACTCAGCCAATGCCTATTCTGAACTCTAGTAGCAGACCTACTAACACTCACATGAATCGGAGGACAGCCAGTCGAACACCCATACATTATCATTGGACAACTAGCATCTATTATATACTTCCTTCTCATTCTAGTACTAATACCAACAGCCGGCACAATTGAAAACAAGCTACTAAAATGAAGACAGGTCTTTGTAGTACATCCAGTACACTGGTCTTGTAAACCAGAAAAGGAGAACAACTAACCTCCCTAAGACTCAAGGAAGAAACTACGGTCTCACCGTCAACCCCCAAAGCTGAAGTTCTATTTAAACTATTCCCTG
		</sequence>
		<sequence>
			<taxon idref="BS791"/>
			ACTAATGACTAATCAGCCCATGCCCACACATAACTGTGCTGTCATACATTTGGTATTTTTTTATTTTGGGGGATGCTTGGACTCAGCTATGGCCGTCAAAGGCCCCGACCCGGAGCATCTATTGTAGCTGGACTTAACTGCATCTTGAGCACCAGCATAATGGTAAGCATGCACATATAGTCAATGGTTACAGGACATAAATTATATTATATATCCCCCCCTCCATAAAAATTCCCCCTTAAATATTTACCACTACTTTTAACAGATTTTTCCCTAGTTACTTATTTAAAATTTCCACACTTTCAATACTCAAATTAGCACTCCATATAAAGTCAATATATAAACGCAGGCCCCCCCCCCCCGTTGATGTAGCTTAATCCAAAGCAAGGCACTGAAAATGCCTAGATGAGTCTCCCAACTCCATAAACACATAGGTTTGGTCCCAGCCTTCCTGTTGACTCTTAATAAACTTACACATGCAAGCATCTACGCCCCAGTGAGAATGCCCTCTAGGTTGTTAAAACCAAGAGGAGCTGGCATCAAGCACACACCCTGTAGCTCACGACGCCTTGCTTAACCACACCCCCACGGGAAACAGCAGTGACAAAAATTGAGCCATAAACGAAAGTTTGACTAAGTTATATTAATTAGGGTTGGTAAATCTCGTGCCAGCCACCGCGGTCATACGATTAACCCAAGCTAACAGGAATACGGCGTAAAACGTGTTAAAGCACCACATTAAATAGGGTTAAATTTTAATTAAGCTGTAAAAAGCCATGATTAAAATAAAAATAAATGACGAAAGTGACCCTACAATAGCCGATGCACTATAGCTAAGACCCAAACTGGGATTAGATACCCCACTATGCTTAGCCCTAAACACAGATAATTACATAAACAAAATTATTTGCCAGAGTACTACCAGCAACAGCTTAAAACTCAAAGGACTTGGCGGTGCTTTATATCCCTCTAGAGGAGCCTGTTCTGTAATCGATAAACCCCGATAAACCTCACCAGTTCTTGCTAATACAGTCTATATACCGCCATCTTCAGCAAACCCTAAAAAGGAAAAAAAGTAAGCGCAATCATGATACATAAAAACGTTAGGTCAAGGTGTAACCTATGAAATGGAAAGAAATGGGCTACATTCTCTACACTAAGAGAACCAAGCACGAAAGTTATTATGAAATTAGTAACCAAAGGAGGATTTAGCAGTAAACTAAGAGTAGAGTGCTTAGTTGAATTAGGCCATGAAGCACGCACACACCGCCCGTCACCCTCCTCAAATAGATTCAATGCATCTAACCTTATTTAAACGCACTAGCTATATGAGAGGAGACAAGTCGTAACAAGGTAAGCATACTGGAAAGTGTGCTTGGATAAATCAAGATATAGCTTAAACAAAGCATCCAGTTTACACCTAGAAGACTTCATTCATTATGAATATCTTGAACTAAATCTAGCCCAAAAACACCCTCTTAACTAAACTACCAAAATAAAATAAAACAAAACATTTAATCCCAATTTAAAGTATAGGAGATAGAAATCTAGAATATGGCGCTATAGAGAAAGTACCGCAAGGGAACGATGAAAGAAAAACTAAAAGTACAAAAAAGCAAAGATTATCCCTCGTACCTTTTGCATAATGAATTAACTAGTATAAGACTTAACAAAATGAATTTCAGCTAAGCAACCCGAAACCAGACGAGCTACTTACAAACAGTTTATCAAGAACTAACTCATCTATGTGGCAAAATAGTGAGAAGATTTGTAAGTAGAGGTGACATGCCTAACGAGCCTGGTGATAGCTGGTTGTCCAGGTAATGAATCTTAGTTCAGCTTTAAAGATACCAAAGATTCAAATAAATCTCACTGTAACTTTAAAAGTTAGTCTAAAAAGGTACAGCCTTTTAGAAACGGATACAACCTTGACTAGAGAGTAAAATCTAACACTACCATAGTAGGCCTAAAAGCAGCCACCAATTGAGAAAGCGTTAAAGCTCAACAACAAAAATTAAACAGATCCCAATAACAAGTAATTAACTCCTAGCCCCAATACTGGACTAATCTATTATTGAATAGAAGTAATAATGTTAATATGAGTAACAAGAAAAACTTTCTCCTTGCATAAGTCTAAGTCAGTACCTGATAATACTCTGACCATTAACAGCTAATAAAAATAATCCAACAATAAACAATTTATTAACTATACTGTTAATCCAACACAGGAGTGCATCTAAGGAAAGATTAAAAGAAGTAAAAGGAACTCGGCAAACACAAACCCCGCCTGTTTACCAAAAACATCACCTCCAGCATCCCTAGTATTGGAGGCACTGCCTGCCCAGTGACAACTGTTTAACGGCCGCGGTATCCTGACCGTGCAAAGGTAGCATAATCATTTGTTCTCTAAATAAGGACTTGTATGAATGGCCACACGAGGGTTTTACTGTCTCTTACTTCCAATCAGTGAAATTGACCTTCCCGTGAAGAGGCGGGAATACATAAATAAGACGAGAAGACCCTATGGAGCTTTAACTAACCAACCCAAAGAAAATAAATTTAACCATTAAGGAACAACAACAATCTCCATGAGTTGGTAGTTTCGGTTGGGGTGACCTCGGAGAATAAAAAATCCTCCGAACGATTTTAAAGACTAGACCCACAAGTCAAATCACTCTATCGCTCATTGATCCAAAAATTTGATCAACGGAACAAGTTACCCTAGGGATAACAGCGCAATCCTATTTAAGAGTCCATATCGACAATAGGGTTTACGACCTCGATGTTGGATCAGGACATCCTGATGGTGCAACCGCTATCAAAGGTTCGTTTGTTCAACGATTAAAGTCCTACGTGATCTGAGTTCAGACCGGAGCAATCCAGGTCGGTTTCTATCTATTACGTATTTCTCCCAGTACGAAAGGACAAGAGAAATAAGGCCAACTTTAAATTAAGCGCCTTAAAACAACTAATGACAGCGTCTCAATTAACAACACAAAACCCTGCCCTAGAACAGGGCTTAGTTAAGGTGGCAGAGCCCGGTAATTGCGTAAAACTTAAACTTTTATACCCAGAGATTCAAATCCTCTCCTTAACAAAATGTTCATAATTAACATCTTAATACTTATCATTCCTATCTTATTGGCCGTAGCATTCCTCACATTAGTAGAACGAAAAGTTCTAGGCTACATACAATTCCGAAAAGGTCCAAATGTCGTAGGCCCATATGGCCTACTCCAACCCATCGCCGATGCAATCAAACTTTTCATCAAAGAACCATTACGACCTGCCACGTCTTCAGCCTCAATATTTATCCTAGCGCCCATTTTAGCCCTAGGCCTAGCCTTAACCATGTGAATTCCCCTACCAATACCCTATCCTCTTATTAACATAAACCTAGGAGTCCTATTTATGCTAGCCATATCAAGCCTAGCCGTGTACTCCATCCTCTGATCAGGCTGAGCTTCCAACTCAAAATACGCACTAATCGGAGCCCTACGAGCAGTAGCACAAACAATCTCATATGAAGTAACACTAGCAATTATCCTACTATCAGTACTCCTAATAAGTGGATCCTTTACCCTCTCCACATTAATTATTACACAAGAACAAATATGGCTAATCCTCCCAGCATGACCTCTAGCAATAATATGATTTATCTCAACATTAGCAGAAACAAACCGAGCTCCCTTTGATCTAACTGAAGGAGAATCAGAACTAGTCTCGGGCTTCAACGTAGAATATGCAGCAGGACCATTTGCCCTCTTCTTCATAGCAGAGTACGCAAATATCATCATAATAAACATATTTACAGCAATTCTATTTCTAGGAACATCCCACAACCCATACATACCAGAACTCTACACAATCAACTTTATCATCAAGTCCCTGCTACTCACAATATTATTCCTATGAATCCGAGCATCCTACCCTCGATTCCGCTATGACCAACTGATACACTTACTATGAAAAAATTTCCTGCCCCTAACACTAGCCCTATGCATATGGCACGTATCACTGCCCATCCTTACATCAGGCATCCCACCACAAACATAAGAAATATGTCTGAAAAAAGAGTTACTTTGATAGAGTAAATAATAGAGGTTTAAACCCTCTTATTTCTAGAATTATAGGAATTGAACCTACTCCTAAGAATCCAAAACTCTCCGTGCTCCCAATTACACCAAATTCTATTAGTAAGGTCAGCTAATTAAGCTATCGGGCCCATACCCCGAAAATGTTGGTTCATACCCTTCCCGTACTAATAAACCCAATTATCTTTACTACTATTTTATTAACCATTATACTAGGAACCATTATTGTCATAATTAGTTCTCACTGACTACTTGTCTGAATCGGATTTGAAATAAATATACTCGCCATTATCCCTATCATAATAAAAAACCACAACCCACGAGCTACAGAAGCATCAACTAAATATTTTCTAACTCAATCAACAGCCTCAATACTACTAATAATAGCCGTCATCATTAACCTAATATTCTCAGGCCAATGAACCGTAATAAAATTATTTAACCCAATAGCCTCCATACTCATAACAATAGCCCTAGCTATAAAACTAGGAATAGCTCCATTTCACTTCTGAGTCCCAGAAGTAACGCAGGGCATCCCTCTATCCTCAGGCTTAATCCTACTGACATGACAAAAACTAGCACCTATATCTGTACTTTACCAAATCTTCCCATCAATTAACCTAAACTTAATTCTGACCCTATCAATTCTATCAATCCTAATTGGAGGCTGAGGAGGACTAAACCAAACACAACTCCGAAAAATCATAGCCTACTCATCAATCGCTCACATGGGCTGAATAACAGCAGTACTACCATACAACCCCACTATAACATTACTAAACTTAGTCATCTACATTATTATAACTTCCACTATATTCACCATATTTATAGCCAATTCCACCACCACCACCCTATCATTATCACACACATGAAATAAAACACCCATTATAACCATCCTAATCCTCGCTACTCTCCTATCCATAGGAGGACTCCCTCCCCTATCAGGATTTATACCAAAATGAATAATCATCCAAGAAATAACAAAAAACAATAGCATTATCCTACCTACTTTCATAGCAATCACAGCCCTACTAAACTTATACTTTTATATACGACTCACATATTCTACTGCACTAACAATATTCCCCTCTACAAACAACATAAAAATAAAATGACAATTTCCCCTTATAAAAAAAATAACCTTTCTACCAACAATAGTCGTATTATCTACTATAACACTACCGCTCACACCAATATTATCAGTATTAGAATAGGAATTTAGGTTAAACAGACCAAGAGCCTTCAAAGCCCTAAGCAAGTACAATTTACTTAATTCCTGATAAGGATTGCAAGACTACACCTTACATCAATTGAATGCAAATCAACCACTTTAATTAAGCTAAATCCTCACTAGACTGGTGGGCTCCACCCCCACGAAACTTTAGTTAACAGCTAAACACCCTAATTAATCAGGCTTCAATCTACTTCTCCCGCCGCAAGAAAAAAAAGGCGGGAGAAGCCCCGGCAGAATTGAAGCTGCTTCTCTGAATTTGCAATTCAACGTGTAAACTCACCACAGGGCTTGGTAAAAAGAGGAGTCAAACCTCTATCTTTAGATTTACAGTCTAATGCTTTACTCAGCCATTTTACCCATGTTCATTAACCGCTGACTATTCTCAACCAACCATAAAGATATCGGTACCCTTTATCTACTATTTGGAGCCTGGGCCGGTATAGTAGGAACAGCTCTAAGCCTCCTAATTCGCGCTGAATTAGGCCAACCCGGAACCCTGCTCGGAGACGACCAAATCTACAACGTAGTTGTAACCGCACACGCATTTGTAATAATCTTTTTTATAGTAATGCCAATTATAATTGGAGGGTTCGGTAACTGACTTGTTCCTCTAATAATTGGCGCTCCCGACATGGCATTCCCCCGAATAAACAACATAAGCTTCTGACTCCTCCCTCCCTCATTCCTACTGCTCCTCGCATCCTCTATAGTTGAAGCTGGAGCAGGAACAGGCTGAACCGTGTACCCTCCCTTAGCAGGCAACCTAGCCCATGCAGGAGCCTCAGTAGATCTAACCATCTTCTCTTTACACTTAGCAGGAGTTTCCTCTATTTTAGGAGCCATCAACTTCATTACAACAATTATCAACATAAAGCCCCCCGCAATGTCACAGTACCAAACCCCTTTATTCGTATGATCCGTAATAATCACCGCCGTACTATTACTCCTCTCACTCCCTGTATTAGCAGCCGGCATTACAATGCTGCTAACAGATCGGAACCTAAATACAACCTTCTTCGACCCAGCAGGAGGAGGAGACCCCATTTTATACCAACACTTATTCTGATTCTTTGGACACCCCGAAGTCTATATTTTAATTTTACCTGGATTTGGAATAATCTCCCATATTGTAACCTATTACTCAGGAAAAAAAGAACCATTCGGATATATAGGAATAGTCTGAGCTATAATGTCAATCGGATTTTTAGGTTTCATCGTATGGGCTCACCATATATTCACAGTCGGAATAGACGTCGACACACGAGCCTACTTCACATCGGCTACTATAATTATTGCTATTCCAACCGGAGTAAAAGTTTTCAGCTGACTGGCAACACTTCATGGAGGTAATATCAAATGGTCTCCTGCTATAATGTGAGCCCTAGGCTTTATTTTCTTATTTACAGTAGGAGGTTTAACCGGAATTGTCCTAGCTAACTCTTCTCTCGACATTGTTCTTCACGATACATATTACGTTGTCGCACACTTCCACTATGTTTTATCAATAGGAGCTGTATTTGCTATTATAGGGGGATTTGTTCATTGATTCCCACTATTCTCAGGTTATACTCTCAATGATACATGAGCCAAAATCCACTTCGCAATTATGTTTGTAGGCGTCAATATGACCTTCTTCCCACAACACTTTCTAGGACTATCTGGCATGCCTCGACGATACTCCGACTACCCAGATGCATATACAATATGAAATACTGTCTCATCAATAGGCTCATTCATTTCTCTAACAGCAGTCATACTAATAGTTTTCATCATCTGAGAAGCATTCGCATCTAAACGAGAAGTTTTAACTGTAGACCTAACCACGACAAATCTAGAATGATTAAACGGATGCCCTCCACCATATCACACATTTGAAGAGCCCACCTATGTCAACCTAAAATAAGAAAGGAAGGAATCGAACCCCCTACTATTGGTTTCAAGCCAACATCATAACCTCTATGTCTCTCTCAATAAACGAGGTGTTAGTAAAACATTATATAACTTTGTCAAAGTTAAGTTACAAGTGAAAACCCTGTACACCTCATATGGCATATCCCATACAACTAGGCTTCCAAGATGCTACATCACCAATCATAGAAGAACTGCTTCACTTTCATGATCACACGCTAATAATTGTCTTCTTAATTAGCTCATTAGTACTTTACATTATCTCACTAATACTAACAACAAAACTAACTCATACAAGCACAATAGATGCACAAGAAGTAGAGACAATTTGAACCATTTTGCCCGCTATTATTTTAATCCTAATTGCTCTTCCTTCTTTACGAATTCTATACATAATGGATGAAATTAATAACCCATCCCTTACGGTAAAAGCAATAGGACATCAGTGATACTGAAGCTATGAATATACAGATTATGAGGACTTAAGCTTCGACTCCTACATAATTCCAACATCAGAATTAAAGCCAGGGGAATTACGACTATTAGAAGTCGATAATCGAGTTGTACTGCCAATAGAAATAACAATCCGAATACTAGTCTCCTCTGAAGATGTACTACACTCATGAGCCGTGCCTTCTCTAGGGCTGAAAACAGATGCAATCCCAGGCCGTCTGAACCAAACAACCCTTATATCGACCCGTCCAGGCCTGTACTATGGTCAGTGTTCAGAAATCTGCGGATCAAACCATAGTTTCATGCCCATTGTCCTTGAATTAGTTCCACTGAAGTATTTTGAAAAATGATCTGCGTCAATATTATAAAATCACTAAGAAGCTATATAGCACTAACCTTTTAAGTTAGAGATTGAGAGCAGTATTCTCTCCTTAGTGATATGCCACAACTAGACACGTCAACATGACTGACAATAATCCTATCAATATTCTTGACCCTCTTTATTATCTTTCAATTAAAAATTTCAAAACACAACTTTTACTACAACCCAGAACTAACATCAACAAAAATATTAAAACAAAACACCCCTTGAGAAACAAAATGAACGAAAATTTATTTGCCTCTTTTATTACCCCTATAATTCTAGGTCTCCCTCTCGTAACTCTTATCGTACTATTTCCCAGCCTACTATTCCCAACATCAAATCGATTAGTGAACAATCGCTTTGTAGCCCTCCAACAATGAATGCTTCAACTTGTATCAAAACAAATAATGAGTATCCACAACCCCAAAGGACAAACATGAACATTAATATTAATATCTTTAATCCTATTTATTGGATCAACAAACCTATTAGGCCTGTTACCCCATTCATTCACACCAACAACACAACTATCAATAAACCTAGGCATAGCCATTCCCCTGTGAGCAGGAGCCGTAATTACAGGATTCCGCAATAAAACTAAAACATCACTTGCCCATTTCTTACCACAAGGAACACCAACTCCACTAATCCCAATACTAGTAATTATCGAAACTATCAGCCTTTTTATTCAACCTATAGCCCTCGCCGTGCGGTTAACAGCCAACATCACTGCAGGACATCTATTAATTCACTTAATTGGAGGGGCTACACTTGCACTAATAAGTATTAGCGCTACAACAGCTCTAATTACATTCATCATTCTAATCCTACTAACAATCCTAGAATTTGCAGTAGCTATAATCCAAGCCTATGTATTCACTCTTCTAGTCAGCCTATATCTGCACGACAACACATAATGACACACCAAACCCATGCTTATCATATAGTAAATCCAAGCCCTTGACCCCTTACAGGAGCTCTATCCGCCCTCTTAATAACATCCGGCTTAGCCATGTGGTTTCATTTTAACTCAACAGCTCTGCTAATAATTGGCCTAACAACAAACATACTAACAATATACCAATGATGACGGGATATTATTCGAGAAAGCACTTTCCAAGGACACCATACCCCAGCTGTCCAAAAAGGCCTCCGTTATGGAATAATCCTCTTTATTATCTCCGAAGTCCTATTCTTTACCGGATTTTTCTGAGCATTCTACCATTCAAGCCTCGCCCCCACTCCCGAACTAGGCGGCTGCTGACCCCCAACAGGCATTCATCCACTAAACCCCCTAGAAGTCCCACTGCTCAACACCTCTGTCCTATTAGCCTCCGGAGTTTCTATTACCTGAGCCCATCATAGCCTAATAGAAGGAGACCGAAACCATATATTACAAGCCCTATTTATCACCATCACATTAGGAGTCTACTTTACACTACTACAAGCCTCAGAGTACTATGAGGCACCCTTTACTATCTCCGACGGAATCTACGGCTCAACTTTTTTCGTAGCCACAGGCTTCCATGGCCTCCATGTCATCATTGGATCCACCTTCTTAATTGTCTGCTTTTTCCGCCAACTAAAATTCCATTTCACTTCTAACCACCACTTCGGCTTTGAAGCCGCTGCCTGATACTGACATTTCGTAGACGTAGTTTGACTTTTCCTCTATGTTTCTATCTATTGATGAGGCTCCTATTCTTTTAGTATTAATCAGTACAGCTGACTTCCAATCAGCTAGTTTCGGTCTAGCCCGAAAAAGAATAATAAATCTAATACTAGCCCTCCTGACCAATTTTACACTAGCTACTCTACTTGTCATTATCGCATTCTGACTTCCCCAACTAAATGTATATTCTGAGAAGACAAGTCCATACGAATGTGGATTCGACCCCATAGGATCAGCCCGTCTTCCCTTCTCCATAAAATTCTTTCTAGTAGCCATCACATTCCTCTTATTTGATCTAGAAATTGCACTCCTCTTACCACTGCCATGAGCCTCACAAACAACAAACCTAAACACAATGCTTACCATAGCCCTCTTCCTAATTATCCTACTAGCTGTAAGCCTAGCCTACGAATGAACTCAAAAAGGACTGGAATGAACCGAATATGGTACTTAGTTTAAAATAAAATAAATGATTTCGACTCATTAGATTGTGATTTAATTCATAATTACCAAATGTCTATAGTACACATAAATATTATAATAGCATTCGCAGTATCTCTTGTAGGACTACTAATATATCGATCCCACCTAATATCTTCCCTTCTATGCTTAGAAGGAATAATACTATCCCTATTCGTTATAGCAGCTCTAACAATCCTCAATTCACATTTTACATTAGCTAGCATAATACCTATTATCCTACTAGTTTTCGCAGCCTGTGAAGCAGCCCTAGGTCTATCCCTACTAGTAATAGTATCAAATACATACGGTACTGATTACGTACAAAATCTCAACCTACTCCAATGCTAAAATATATTATTCCAACAATTATACTTATGCCCCTAACCTGAATATCAAAAGGTAATATAATCTGAGTTAACTCCACAGCACACAGCCTACTAATTAGCTTTACAAGCCTTCTCCTTATAAATCAGTTTGGTGACAATAGCCTCAATTTTTCACTAGTATTTTTCTCTGACTCCCTATCTACTCCACTACTAATTTTAACCATATGGCTTCTTCCCCTGATACTAATAGCTAGCCAACATCACCTATCAAAAGAAAACCTAACCCGAAAAAAACTATTCATTACTATACTAATTTTACTACAACTATTTCTAATCATAACCTTTACCGCCATAGAACTAATCTTCTTTTATATCCTATTTGAAGCAACACTAGTACCAACACTTATTATTATTACCCGATGGGGAAACCAAATAGAACGTCTAAACGCCGGACTCTATTTCCTATTCTATACATTAGCTGGCTCCTTACCCCTACTAGTCGCACTAATTTATATCCAAAACATAGTAGGATCCCTAAATTTCCTAATACTCCAATATTGAGTACAACCTATGCATAACTCTTGATCTAATATTTTCATATGACTAGCATGTATAATAGCCTTCATAGTAAAAATACCATTATACGGCCTTCACCTTTGACTACCCAAAGCTCACGTAGAAGCCCCCATCGCAGGCTCCATAGTCCTGGCAGCAATCCTACTAAAACTAGGAGGGTACGGTATGCTACGAATCACACTAATCCTAAACCCTATAACCGACTTTATAGCATACCCATTCATTATACTCTCCTTATGAGGCATAATCATAACCAGCTCAATCTGCCTCCGTCAAACGGACCTAAAATCACTCATTGCATACTCTTCTGTAAGCCACATAGCGCTCGTCATCGTAGCTATCCTTATCCAAACACCTTGAAGTTACATAGGAGCAACCGCTCTCATGATTGCCCATGGCCTCACATCCTCCATACTTTTCTGTCTAGCAAACTCAAACTACGAACGAATCCATAGCCGAACTATAATTCTAGCTCGAGGCCTACAAACGCTCCTTCCACTAATAGCCACCTGATGACTACTAGCAAGTCTAACCAACCTAGCTTTACCCCCAACAATCAACTTAATTGGAGAACTATTTGTGATAATGTCAACCTTTTCATGGTCTAACATTACAATTATTCTAATAGGAACAAATATAGTAATCACCGCCTTATACTCTCTATATATACTAATTATAACCCAACGAGGAAAATACACCCACCACATTAATAATATCTCACCTTCCTTTACACGAGAAAATGCACTCATATCACTACACATCTTACCTCTACTACTCTTATCCCTAAATCCAAAAATTATTCTAGGACCTTTATACTGTAAATATAGTTTAACAAAAACATTAGATTGTGAATCTAACAATAGAAACTCATTACCTTCTTATTTACCGAAAAAGTATGCAAGAACTGCTAATTCTATGCTCCCATACTTAACAGTATGGCTTTTTCGAACTTTTAAAGGATAGTAGTCATCCGTTGGTCTTAGGAACCGAAAAATTGGTGCAACTCCAAATAAAAGTAATAAACATATTCTCCTCGTTCTCACTAGTTACTTTACTCCTACTAACAGTACCCATTATAACAACAAGCCTCAACACCTACAAATCTTCCAACTACCCGCTCTACGTAAAAACAACTATCTCATATGCCTTCATTACCAGCATAATTCCCACAATAATATTTATTCACTCAGGCCAAGAACTAATTATTTCAAACTGACATTGATTAACTATCCAAACCCTCAAACTATCTCTCAGCTTTAAAATAGACTATTTCTCAATAATATTCGTCCCAGTAGCACTATTCGTCACATGATCCATTATAGAATTCTCAATATGATACATACACTCAGACCCCAACATTAACAAATTCTTCAAATACTTACTCCTATTCCTCATCACTATGATAATCCTTGTAACCGCAAATAACCTATTCCAACTATTCATCGGCTGAGAAGGTGTCGGAATTATATCATTTCTACTCATCGGATGATGGTACGGACGAGCAGACGCAAATACAGCAGCTCTACAAGCAGTTTTATACAACCGCATCGGCGACATTGGTTTTATCCTAGCAATAGCATGATTTCTAACAAACCTAAATACCTGAGATCTCCAACAGATCTTCATACTAGACCCAAACAACTCAAATACACCCTTGATCGGACTAGTACTAGCTGCAACCGGAAAATCCGCCCAATTTGGCCTCCACCCATGACTTCCCTCTGCAATAGAAGGCCCAACTCCCGTCTCAGCACTACTTCATTCAAGCACAATAGTAGTAGCAGGTATTTTCCTACTAATCCGCTTTTACCCACTCACAGAAAATAATAAGCACATTCAATCTATTACATTATGCCTAGGGGCCATTACCACACTATTTACAGCGATATGCGCTCTCACCCAAAATGATATTAAGAAAATCATCGCCTTCTCTACATCTAGCCAACTAGGCCTTATAATGGTAACAATTGGCATTAACCAACCCTACCTAGCATTTCTCCACATCTGCACCCACGCCTTTTTCAAAGCTATACTATTTATATGCTCCGGTTCCATAATTCACAGCCTAAACGACGAACAAGACATCCGAAAAATAGGAGGCCTATTTAAAGCCATACCATTTACTACAACAGCCCTCATTATTGGCAGTCTCGCATTAACAGGAATACCCTTCCTCACAGGATTCTACTCCAAAGACCTAATCATCGAAGCCGCCAACACGTCTTATACCAACGCCTGAGCCCTTTTAATAACATTAATCGCCACCTCTTTCACAGCCATTTATAGCACCCGTATCATCTTCTTCGCATTCCTAGGACAACCCCGATTTTCTACCCTAATTAAAATCAACGAAAACAACCCCTTCCTAATCAACTCCATCAAACGCTTGCTAATCGGAAGCCTCTTCGCAGGGTATATTATCTCCAACAACATTCCCCCAACAACAGTCCCCCAAATAACTATGCCCTACTATCTAAAAACAACAGCCCTAATCGTTACAATCCTAGGCTTCACCTTAGCCCTAGAAATTAGCAACATAACTAAAAACCTAAAATTTCACTACCCCTCAAACGCCTTCAAATTCTCCACCTTACTAGGATACTTCCCTACAATTATACATCGCCTAGCTCCATACATAAATCTATCAATAAGCCAAAAATCAGCATCCTCCCTTCTAGACCTAATCTGACTAGAAACCATTCTACCAAAAACCATTTCACTCGCTCAAATAAAAGCATCTACCCTGGTTACAAACCAAAAAGGCCTAATCAAACTATATTTCCTCTCTTTCCTAATTACAATTCTCATTAGCATAATCCTATTTAATTTCCACGAGTAATTTCTATAATAACCACAACACCAATAAATAAAGACCACCCAGTTACAATAACTAATCAAGTACCATAACTGTATAAAGCTGCAATCCCCATGGCCTCCTCACTAAAAAACCCAGAATCCCCCGTATCATAAATCACCCAATCCCCTAAACCATTAAACTCAAACACAATCTCTACCTCCTTATCCTTTAATACATAATAAACCATAAAAAACTCTATCAACAAGCCAGTAATAAATGCCCCTAAAACAGCCTTATTAGAAAGTCAAATCTCAGGGTACTGTTCCGTAGCCATAGCCGTTGTATAACCAAAAACCACCATCATACCCCCCAAATAAATTAAAAAAACCATTAACCCCAGAAAAGATCCACCAAAATTCAACACAATTCCACAACCAACCCCACCACTCACAATTAATCCCAACCCCCCATAAATAGGTGAAGGTTTCGAAGAAAACCCTACGAAACCAATCACAAAGATAACACTTAAAATAAATACAATGTATAGTATCATTATTCTTACATGGAATCCAACCATGACCAATGATATGAAAAACCATCGTTGTCATTCAACTACAAGAACACTAATGACTAATATTCGAAAATCCCATCCACTAATAAAAATTGTAAATAACGCATTCATTGACCTTCCAGCTCCATCAAACATTTCATCATGATGAAACTTCGGCTCCCTCCTGGGAGTATGCTTAATCCTACAAATCCTCACAGGCTTATTCCTAGCAATACACTACACATCCGATACAACAACAGCATTCTCCTCCGTTGCCCATATCTGCCGAGACGTGAACTACGGCTGAATTATCCGATACATACACGCAAACGGAGCTTCAATATTCTTTATCTGCTTATATATGCACGTAGGACGGGGCCTATATTACGGATCTTACACCTTCCTAGAAACATGAAATATCGGAGTAATCCTTCTACTTACAGTAATAGCTACAGCATTCATAGGATACGTACTACCATGAGGACAAATGTCATTTTGAGGAGCAACAGTCATTACCAACCTCCTATCAGCAATCCCATACATCGGCACAAATTTAGTCGAATGAATTTGAGGTGGATTCTCAGTAGACAAAGCAACCCTCACCCGATTCTTCGCTTTCCACTTTATCCTCCCATTTATTATCACAGCAATTGCCATAGTCCACCTATTATTCCTCCACGAAACAGGCTCCAACAATCCAACAGGAATCTCCTCAGACGTAGACAAAATTCCATTTCACCCCTACTATACCATTAAAGACATCTTAGGAGCCTTATTACTAATTCTAGCCCTAATACTACTGGTACTATTCACACCCGACCTCCTCGGAGACCCAGACAACTACACCCCAGCAAACCCACTCAATACACCTCCCCACATCAAACCCGAATGATACTTCTTATTTGCATACGCAATTTTACGATCAATCCCCAATAAACTAGGAGGAGTACTAGCCCTAGCTTTCTCTATCCTAATCCTTGCTCTCATTCCCCTACTGCATACCTCCAAACAACGAAGCATAATTTTCCGACCACTCAGCCAATGCCTATTCTGAACTCTAGTAGCAGACCTACTAACACTCACATGAATCGGAGGACAGCCAGTCGAACACCCATACATTATCATTGGACAACTAGCATCTATTATATACTTCCTTCTCATTCTAGTACTAATACCAACAGCCGGCACAATTGAAAACAAGCTACTAAAATGAAGACAGGTCTTTGTAGTACATCCAATACACTGGTCTTGTAAACCAGAAAAGGAGAACAACTAACCTCCCTAAGACTCAAGGAAGAAACTACAGTCTCACCGTCAACCCCCAAAGCTGAAGTTCTATTTAAACTATTCCCTG
		</sequence>
		<sequence>
			<taxon idref="UP199"/>
			ACTAATGGCTAATCAGCCCATGCTCACACATAACTGTGCTGTCATACATTTGGTATTTTTTTATTTTGGGGGATGCTTGGACTCAGCTATGGCCGTCAAAGGCCCCGACCCGGAGCATCTATTGTAGCTGGACTTAACTGCATCTTGAGCACCAGCATAATGGTAAGCATGCACATATAGTCAATGGTTACAGGACATAAATTATATTATATATCCCCCCCTCCATAAAAATTCCCCCTTAAATATTTACCACTACTTTTAACAGATTTTTCCCTAGTTACTTATTTAAAATTTCCACACTTTCAATACTCAAATTAGCACTCCATATAAAGTCAATATATAAACGCAGGGNCCCCCCCCCCGTTGATGTAGCTTAATCCAAAGCAAGGCACTGAAAATGCCTAGATGAGTCTCCCAACTCCATAAACACATAGGTTTGGTCCCAGCCTTCCTGTTGACTCTTAATAAACTTACACATGCAAGCATCTACGCCCCAGTGAGAATGCCCTCTAGGTTGTTAAAACCAAGAGGAGCTGGCATCAAGCACACACCCTGTAGCTCACGACGCCTTGCTTAACCACACCCCCACGGGAAACAGCAGTGACAAAAATTGAGCCATAAACGAAAGTTTGACTAAGTTATATTAATTAGGGTTGGTAAATCTCGTGCCAGCCACCGCGGTCATACGATTAACCCAAGCTAACAGGAATACGGCGTAAAACGTGTTAAAGCACCACATTAAATAGGGTTAAATTTTAATTAAGCTGTAAAAAGCCATGATTAAAATAAAAATAAATGACGAAAGTGACCCTACAATAGCCGATGCACTATAGCTAAGACCCAAACTGGGATTAGATACCCCACTATGCTTAGCCCTAAACACAGATAATTACATAAACAAAATTATTTGCCAGAGTACTACCAGCAACAGCTTAAAACTCAAAGGACTTGGCGGTGCTTTATATCCCTCTAGAGGAGCCTGTTCTGTAATCGATAAACCCCGATAAACCTCACCAGTTCTTGCTAATACAGTCTATATACCGCCATCTTCAGCAAACCCTAAAAAGGAAAAAAAGTAAGCGCAATCATGATACATAAAAACGTTAGGTCAAGGTGTAACCTATGAAATGGAAAGAAATGGGCTACATTCTCTACACTAAGAGAACCAAGCACGAAAGTTATTATGAAATTAGTAACCAAAGGAGGATTTAGCAGTAAACTAAGAGTAGAGTGCTTAGTTGAATTAGGCCATGAAGCACGCACACACCGCCCGTCACCCTCCTCAAATAGATTCAATGCATCTAACCTTATTTAAACGCACTAGCTATATGAGAGGAGACAAGTCGTAACAAGGTAAGCATACTGGAAAGTGTGCTTGGATAAATCAAGATATAGCTTAAACAAAGCATCCAGTTTACACCTAGAAGACTTCATTCATTATGAATATCTTGAACTAAATCTAGCCCAAAAACACCCTCTTAACTAAACTACCAAAATAAAATAAAACAAAACATTTAATCCCAATTTAAAGTATAGGAGATAGAAATCTAGAATATGGCGCTATAGAGAAAGTACCGCAAGGGAACGATGAAAGAAAAACTAAAAGTACAAAAAAGCAAAGATTATCCCTCGTACCTTTTGCATAATGAATTAACTAGTATAAGACTTAACAAAATGAATTTCAGCTAAGCAACCCGAAACCAGACGAGCTACTTACAAACAGTTTATCAAGAACTAACTCATCTATGTGGCAAAATAGTGAGAAGATTTGTAAGTAGAGGTGACATGCCTAACGAGCCTGGTGATAGCTGGTTGTCCAGGTAATGAATCTTAGTTCAGCTTTAAAGATACCAAAGATTCAAATAAATCTCACTGTAACTTTAAAAGTTAGTCTAAAAAGGTACAGCCTTTTAGAAACGGATACAACCTTGACTAGAGAGTAAAATCTAACACTACCATAGTAGGCCTAAAAGCAGCCACCAATTGAGAAAGCGTTAAAGCTCAACAACAAAAATTAAACAGATCCCAATAACAAGTAATTAACTCCTAGCCCCAATACTGGACTAATCTATTATTGAATAGAAGTAATAATGTTAATATGAGTAACAAGAAAAACTTTCTCCTTGCATAAGTCTAAGTCAGTACCTGATAATACTCTGACCATTAACAGCTAATAAAAATAACCCAACAATAAACAATTTATTAACTATACTGTTAATCCAACACAGGAGTGCATCTAAGGAAAGATTAAAAGAAGTAAAAGGAACTCGGCAAACACAAACCCCGCCTGTTTACCAAAAACATCACCTCCAGCATCCCTAGTATTGGAGGCACTGCCTGCCCAGTGACAACTGTTTAACGGCCGCGGTATCCTGACCGTGCAAAGGTAGCATAATCATTTGTTCTCTAAATAAGGACTTGTATGAATGGCCACACGAGGGTTTTACTGTCTCTTACTTCCAATCAGTGAAATTGACCTTCCCGTGAAGAGGCGGGAATACATAAATAAGACGAGAAGACCCTATGGAGCTTTAACTAACCAACCCAAAGAAAATAAATTTAACCATTAAGGAACAACAACAATCTCCATGAGTTGGTAGTTTCGGTTGGGGTGACCTCGGAGAATAAAAAATCCTCCGAACGATTTTAAAGACTAGACCCACAAGTCAAATCACTCTATCGCTCATTGATCCAAAAATTTGATCAACGGAACAAGTTACCCTAGGGATAACAGCGCAATCCTATTTAAGAGTCCATATCGACAATAGGGTTTACGACCTCGATGTTGGATCAGGACATCCTGATGGTGCAACCGCTATCAAAGGTTCGTTTGTTCAACGATTAAAGTCCTACGTGATCTGAGTTCAGACCGGAGCAATCCAGGTCGGTTTCTATCTATTACGTATTTCTCCCAGTACGAAAGGACAAGAGAAATAAGGCCAACTTTAAATTAAGCGCCTTAAAACAACTAATGACAGCGTCTCAATTAACAACACAAAACCCTGCCCTAGAACAGGGCTTAGTTAAGGTGGCAGAGCCCGGTAATTGCGTAAAACTTAAACTTTTATACCCAGAGATTCAAATCCTCTCCTTAACAAAATGTTCATAATTAACATCTTAATACTTATCATTCCTATCTTATTGGCCGTAGCATTCCTCACATTAGTAGAACGAAAAGTTCTAGGCTACATACAATTCCGAAAAGGTCCAAATGTCGTAGGCCCATATGGCCTACTCCAACCCATCGCCGATGCAATCAAACTTTTCATCAAAGAACCATTACGACCTGCCACGTCTTCAGCCTCAATATTTATCCTAGCGCCCATTTTAGCCCTGGGCCTAGCCTTAACCATGTGAATTCCCCTACCAATACCCTATCCTCTTATTAACATAAACCTAGGAGTCCTATTTATGCTAGCCATATCAAGCCTAGCCGTGTACTCCATCCTCTGATCAGGCTGAGCTTCCAACTCAAAATACGCACTAATCGGAGCCCTACGAGCAGTAGCACAAACAATCTCATATGAAGTAACACTAGCAATTATCCTACTATCAGTACTCCTAATAAGTGGATCCTTTACCCTCTCCACATTAATTATTACACAAGAACAAATATGGCTAATCCTCCCAGCATGACCTCTAGCAATAATATGATTTATCTCAACATTAGCAGAAACAAACCGAGCTCCCTTTGATCTAACTGAAGGAGAATCAGAACTAGTCTCGGGCTTCAACGTAGAATATGCAGCAGGACCATTTGCCCTCTTCTTCATAGCAGAGTACGCAAATATCATCATAATAAACATATTTACAGCAATTCTATTTCTAGGAACATCCCACAACCCATACATACCAGAACTCTACACAATCAACTTTATCATCAAGTCCCTGCTACTCACAATATTATTCCTATGAATCCGAGCATCCTACCCTCGATTCCGCTATGACCAACTGATACACTTACTATGAAAAAATTTCCTGCCCCTAACACTAGCCCTATGCATATGGCACGTATCACTGCCCATCCTTACATCAGGCATCCCACCACAAACATAAGAAATATGTCTGAAAAAAGAGTTACTTTGATAGAGTAAATAATAGAGGTTTAAACCCTCTTATTTCTAGAATTATAGGAATTGAACCTACTCCTAAGAATCCAAAACTCTCCGTGCTCCCAATTACACCAAATTCTATTAGTAAGGTCAGCTAATTAAGCTATCGGGCCCATACCCCGAAAATGTTGGTTCATACCCTTCCCGTACTAATAAACCCAATTATCTTTACTACTATTTTATTAACCATTATACTAGGAACCATTATTGTCATAATTAGTTCTCACTGACTACTTGTCTGAATCGGATTTGAAATAAATATACTCGCCATTATCCCTATCATAATAAAAAACCACAACCCACGAGCTACAGAAGCATCAACTAAATATTTTCTAACTCAATCAACAGCCTCAATACTACTAATAATAGCCGTCATCATTAACCTAATATTCTCAGGCCAATGAACCGTAATAAAATTATTTAACCCAATAGCCTCCATACTCATAACAATAGCCCTAGCTATAAAACTAGGAATAGCTCCATTTCACTTCTGAGTCCCAGAAGTAACGCAGGGTATCCCTCTATCCTCAGGCTTAATCCTACTGACATGACAAAAACTAGCACCTATATCTGTACTTTACCAAATCTTCCCATCAATTAACCTAAACTTAATTCTGACCCTATCAATTCTATCAATCCTAATTGGAGGCTGAGGAGGACTAAACCAAACACAACTCCGAAAAATCATAGCCTACTCATCAATCGCTCACATGGGCTGAATAACAGCAGTACTACCATACAACCCCACTATAACATTACTAAACTTAGTCATCTACATTATTATAACTTCCACTATATTCACCATATTTATAGCCAATTCCACCACCACCACCCTATCATTATCACACACATGAAATAAAACACCCATTATAACCATCCTAATCCTCGCTACTCTCCTATCCATAGGAGGACTCCCTCCCCTATCAGGATTTATACCAAAATGAATAATCATCCAAGAAATAACAAAAAACAATAGCATTATCCTACCTACTTTCATAGCAATCACAGCCCTACTAAACTTATATTTTTATATACGACTCACATATTCTACTGCACTAACAATATTCCCCTCTACAAACAACATAAAAATAAAATGACAATTTCCCCTTATAAAAAAAATAACCTTTCTACCAACAATAGTCGTATTATCTACTATAACACTACCGCTCACACCAATATTATCAGTATTAGAATAGGAATTTAGGTTAAACAGACCAAGAGCCTTCAAAGCCCTAAGCAAGTACAATTTACTTAATTCCTGATAAGGATTGCAAGACTACACCTTACATCAATTGAATGCAAATCAACCACTTTAATTAAGCTAAATCCTCACTAGACTGGTGGGCTCCACCCCCACGAAACTTTAGTTAACAGCTAAACACCCTAATTAATCAGGCTTCAATCTACTTCTCCCGCCGCAAGAAAAAAAAGGCGGGAGAAGCCCCGGCAGAATTGAAGCTGCTTCTCTGAATTTGCAATTCAACGTGTAAACTCACCACAGGGCTTGGTAAAAAGAGGAGTCAAACCTCTATCTTTAGATTTACAGTCTAATGCTTTACTCAGCCATTTTACCCATGTTCATTAACCGCTGACTATTCTCAACCAACCATAAAGATATCGGTACCCTTTATCTACTATTTGGAGCCTGGGCCGGTATAGTAGGAACAGCTCTAAGCCTTCTAATTCGCGCTGAATTAGGCCAACCCGGGACCCTGCTCGGAGACGACCAAATCTACAACGTAGTTGTAACCGCACACGCATTTGTAATAATCTTCTTTATAGTAATGCCAATTATAATTGGAGGGTTCGGTAACTGACTTGTTCCTCTAATAATTGGCGCTCCCGACATGGCATTCCCCCGAATAAACAACATAAGCTTCTGACTCCTCCCTCCCTCATTCCTACTGCTCCTCGCATCCTCTATAGTTGAAGCTGGAGCAGGAACAGGCTGAACCGTGTACCCTCCCTTAGCAGGCAACCTAGCCCATGCAGGAGCCTCAGTAGATCTAACCATCTTCTCTTTACACTTAGCAGGAGTTTCCTCTATTTTAGGAGCCATCAACTTCATTACAACAATTATCAACATAAAGCCCCCCGCAATGTCACAGTACCAAACCCCTTTATTCGTATGATCCGTAATAATCACCGCCGTACTATTACTCCTCTCACTCCCTGTATTAGCAGCCGGCATTACAATGCTGCTAACAGATCGGAACCTAAATACAACCTTCTTCGACCCAGCAGGAGGAGGAGACCCCATTTTATACCAACACTTATTCTGATTCTTTGGACACCCCGAAGTCTATATTTTAATTTTACCTGGATTTGGAATAATCTCCCATATTGTAACCTATTACTCAGGAAAAAAAGAACCATTCGGATATATAGGAATAGTCTGAGCTATAATGTCAATCGGATTTTTAGGTTTCATCGTATGAGCTCACCATATATTCACAGTCGGAATAGACGTCGACACACGAGCCTACTTCACATCGGCTACTATAATTATTGCTATTCCAACCGGAGTAAAAGTTTTCAGCTGACTGGCAACACTTCATGGAGGTAATATCAAATGGTCTCCTGCTATAATGTGAGCCCTAGGCTTTATTTTCTTATTTACAGTAGGGGGTTTAACCGGAATTGTCCTAGCTAACTCTTCTCTCGACATTGTTCTTCACGATACATATTACGTTGTCGCACACTTCCACTATGTTTTATCAATAGGAGCTGTATTTGCTATTATAGGGGGATTTGTTCATTGATTCCCACTATTCTCAGGTTATACTCTCAATGATACATGAGCCAAAATCCACTTCGCAATTATGTTTGTAGGCGTCAATATGACCTTCTTCCCACAACACTTTCTAGGACTATCTGGCATGCCTCGACGATACTCCGACTACCCAGATGCATATACAATATGAAATACTGTCTCATCAATAGGCTCATTCATTTCTCTAACAGCAGTCATACTAATAGTTTTCATCATCTGAGAAGCATTCGCATCTAAACGAGAAGTTTTAACTGTAGACCTAACCACGACAAATCTAGAATGATTAAACGGATGCCCTCCACCATATCACACATTTGAAGAGCCCACCTATGTCAACCTAAAATAAGAAAGGAAGGAATCGAACCCCCTACTATTGGTTTCAAGCCAACATCATAACCTCTATGTCTCTCTCAATAAACGAGGTGTTAGTAAAACATTATATAACTTTGTCAAAGTTAAGTTACAAGTGAAAACCCTGTACACCTCATATGGCATATCCCATACAACTAGGCTTCCAAGATGCTACATCACCAATCATAGAAGAACTGCTTCACTTTCATGATCACACGCTAATAATTGTCTTCTTAATTAGCTCATTAGTACTTTACATTATCTCACTAATACTAACAACAAAACTAACTCATACAAGCACAATAGATGCACAAGAAGTAGAGACAATTTGAACCATTTTGCCCGCTATTATTTTAATCCTAATTGCTCTTCCTTCTTTACGAATTCTATACATAATGGATGAAATTAATAACCCATCCCTTACGGTAAAAGCAATAGGACATCAGTGATACTGAAGCTATGAATACACAGATTATGAGGACTTAAGCTTCGACTCCTACATAATTCCAACATCAGAATTAAAGCCAGGGGAATTACGACTATTAGAAGTCGATAATCGAGTTGTACTGCCAATAGAAATAACAATCCGAATACTAGTCTCCTCTGAAGACGTACTACACTCATGAGCCGTGCCTTCTCTAGGGCTGAAAACAGATGCAATCCCAGGCCGTCTGAACCAAACAACCCTTATATCGACCCGTCCAGGCCTGTACTATGGTCAGTGTTCAGAAATCTGCGGATCAAACCATAGTTTCATGCCCATTGTCCTTGAATTAGTTCCACTGAAGTATTTTGAAAAATGATCTGCGTCAATATTATAAAATCACTAAGAAGCTATATAGCACTAACCTTTTAAGTTAGAGATTGAGAGCAGTATTCTCTCCTTAGTGATATGCCACAACTAGACACGTCAACATGACTGACAATAATCCTATCAATATTCTTGACCCTCTTTATTATCTTTCAATTAAAAATTTCAAAACACAACTTTTACTACAACCCAGAACTAACATCAACAAAAATATTAAAACAAAACACCCCTTGAGAAACAAAATGAACGAAAATTTATTTGCCTCTTTTATTACCCCTATAATTCTAGGTCTCCCTCTCGTAACTCTTATCGTACTATTTCCCAGCCTACTATTCCCAACATCAAATCGATTAGTGAACAATCGCTTTGTAGCCCTCCAACAATGAATGCTTCAACTTGTATCAAAACAAATAATGAGTATCCACAACCCCAAAGGACAAACATGAACATTAATATTAATATCTTTAATCCTATTTATTGGATCAACAAACCTATTAGGCCTGTTACCCCATTCATTCACACCAACAACACAACTATCAATAAACCTAGGCATAGCCATTCCCCTGTGAGCAGGAGCCGTAATTACAGGATTCCGCAATAAAACTAAAACATCACTTGCCCATTTCTTACCACAAGGAACACCAACTCCACTAATCCCAATACTAGTAATTATCGAAACTATCAGCCTTTTTATTCAACCTATAGCCCTCGCCGTGCGGTTAACAGCCAACATCACTGCAGGACATCTATTAATTCACTTAATTGGAGGGGCTACACTTGCACTAATAAGTATTAGCGCTACAACAGCTCTAATTACATTCATCATCCTAATCCTACTAACAATCCTAGAATTTGCAGTAGCTATAATCCAAGCCTATGTATTCACTCTTCTAGTCAGCCTATATCTGCACGACAACACATAATGACACACCAAACCCATGCTTATCATATAGTAAATCCAAGCCCTTGACCCCTTACAGGAGCTCTATCCGCCCTCTTAATAACATCCGGCTTAGCCATGTGGTTTCATTTCAACTCAACAGCTCTGCTAATAATTGGCCTAACAACAAACATACTAACAATATACCAATGATGACGGGATATTATTCGAGAAAGCACTTTCCAAGGACACCATACCCCAGCTGTCCAAAAAGGCCTCCGTTATGGAATAATCCTCTTTATTATCTCCGAAGTCCTATTCTTTACCGGATTTTTCTGAGCATTCTACCATTCAAGCCTCGCCCCCACTCCCGAACTAGGCGGCTGCTGACCCCCAACAGGCATTCATCCACTAAACCCCCTAGAAGTCCCACTGCTCAACACCTCTGTCCTATTAGCCTCCGGAGTTTCTATTACCTGAGCCCATCATAGCCTAATAGAAGGAGACCGAAACCATATATTACAAGCCCTATTTATCACCATCACATTAGGAGTCTACTTTACACTACTACAAGCCTCAGAGTACTATGAGGCACCCTTTACTATCTCCGACGGAATCTACGGCTCAACTTTTTTCGTAGCCACAGGCTTCCATGGCCTCCATGTCATCATTGGATCCGCCTTCTTAATTGTCTGCTTTTTCCGCCAACTAAAATTCCATTTCACTTCTAACCACCACTTCGGCTTTGAAGCCGCTGCCTGATACTGACATTTCGTAGACGTAGTTTGACTTTTCCTCTATGTTTCTATCTATTGATGAGGCTCCTATTCTTTTAGTATTAATCAGTACAGCTGACTTCCAATCAGCTAGTTTCGGTCTAGCCCGAAAAAGAATAATAAATCTAATACTAGCCCTCCTGACCAATTTTACACTAGCTACTCTACTTGTCATTATCGCATTCTGACTTCCCCAACTAAATGTATACTCTGAGAAGACAAGTCCATACGAATGTGGATTCGACCCCATAGGATCAGCCCGTCTTCCCTTCTCCATAAAATTCTTTCTAGTAGCCATCACATTCCTCTTATTTGATCTAGAAATTGCACTCCTCTTACCACTGCCATGAGCCTCACAAACAACAAACCTAAACACAATGCTTACCATAGCCCTCTTCCTAATTATCCTACTAGCTGTAAGCCTAGCCTACGAATGAACTCAAAAAGGACTGGAATGAACCGAATATGGTACTTAGTTTAAAATAAAATAAATGATTTCGACTCATTAGATTGTGATTTAATTCATAATTACCAAATGTCTATAGTACACATAAATATTATAATAGCATTCGCAGTATCTCTTGTAGGACTACTAATATATCGATCCCACCTAATATCTTCCCTTCTATGCTTAGAAGGAATAATACTATCCCTATTCGTTATAGCAGCTCTAACAATCCTCAATTCACATTTTACATTAGCTAGCATAATACCTATTATCCTACTAGTTTTCGCAGCCTGTGAAGCAGCCCTAGGTCTATCCCTACTAGTAATAGTATCAAATACATACGGTACTGATTACGTACAAAATCTCAACCTACTCCAATGCTAAAATATATTATTCCAACAATTATACTTATACCCCTAACCTGAATATCAAAAGGTAATATAATCTGAGTTAACTCCACAGCACACAGCCTACTAATTAGCTTTACAAGCCTTCTCCTTATAAATCAGTTTGGTGACAATAGCCTCAATTTTTCACTAGTATTTTTCTCTGACTCCCTATCTACTCCACTACTAATTTTAACCATATGGCTTCTTCCCCTGATACTAATAGCTAGCCAACATCACCTATCAAAAGAAAACCTAACCCGAAAAAAACTATTCATTACTATACTAATTTTACTACAACTATTTCTAATCATAACCTTTACCGCCATAGAACTAATCTTCTTTTATATCCTATTTGAAGCAACACTAGTACCAACACTTATTATTATTACCCGATGGGGAAACCAAATAGAACGTCTAAACGCCGGACTCTATTTCCTATTCTATACATTAGCTGGCTCCTTACCCCTACTAGTCGCACTAATTTATATCCAAAACATAGTAGGATCCCTAAATTTCCTAATACTCCAATATTGAGTACAACCTATGCATAACTCTTGATCTAATATTTTCATATGATTAGCATGTATAATAGCCTTCATAGTAAAAATACCATTATACGGCCTTCACCTTTGACTACCCAAAGCTCACGTAGAAGCCCCCATCGCAGGCTCCATAGTCCTGGCAGCAATCCTACTAAAACTAGGAGGGTACGGTATGCTACGAATCACACTAATCCTAAACCCTATAACCGACTTTATAGCATACCCATTCATTATACTCTCCTTATGAGGCATAATCATAACCAGCTCAATCTGCCTCCGTCAAACGGACCTAAAATCACTCATTGCATACTCTTCTGTAAGCCACATAGCGCTCGTCATCGTAGCTATCCTTATCCAAACACCTTGAAGTTACATAGGAGCAACCGCTCTCATGATTGCCCATGGCCTCACATCCTCCATACTTTTCTGTCTAGCAAACTCAAACTACGAACGAATCCATAGCCGAACTATAATTCTAGCTCGAGGCCTACAAACGCTCCTTCCACTAATAGCCACCTGATGACTACTAGCAAGTCTAACCAACCTAGCTTTACCCCCAACAATCAACTTAATTGGAGAACTATTTGTAATAATGTCAACCTTTTCATGGTCTAACATTACAATCATTCTAATAGGAACAAATATAGTAATCACCGCCTTATACTCTCTATATATACTAATTATAACCCAACGAGGAAAATACACCCACCACATTAATAATATCTCACCTTCCTTTACACGAGAAAATGCACTCATATCACTGCACATCTTACCTCTACTACTCTTATCCCTAAATCCAAAAATTATTCTAGGACCTCTATACTGTAAATATAGTTTAACAAAAACATTAGATTGTGAATCTAACAATAGAAACTCATTACCTTCTTATTTACCGAAAAAGTATGCAAGAACTGCTAATTCTATGCTCCCATACTTAACAGTATGGCTTTTTCGAACTTTTAAAGGATAGTAGTCATCCGTTGGTCTTAGGAACCGAAAAATTGGTGCAACTCCAAATAAAAGTAATAAACATATTCTCCTCGTTCTCACTAGTTACTTTACTCCTACTAACAGTACCCATTATAACAACAAGCCTCAACACCTACAAATCTTCCAACTACCCGCTCTACGTAAAAACAACTATCTCATATGCCTTCATTACCAGCATAATTCCCACAATAATATTTATTCACTCAGGCCAAGAACTAATTATTTCAAACTGACATTGATTAACTATCCAAACCCTCAAACTATCTCTCAGCTTTAAAATAGACTATTTCTCAATAATATTCGTCCCAGTAGCACTATTCGTCACATGATCCATTATAGAATTCTCAATATGATACATACACTCAGACCCCAACATTAACAAATTCTTCAAATACTTACTCCTATTCCTCATCACTATGATAATCCTTGTAACCGCAAATAACCTATTCCAACTATTCATCGGCTGAGAAGGTGTCGGAATTATATCATTTCTACTCATCGGATGATGGTACGGACGAGCAGACGCAAATACAGCAGCTCTACAAGCAGTTTTATACAACCGCATCGGCGACATTGGTTTTATCCTAGCAATAGCATGATTTCTAACAAACCTAAATACCTGAGATCTCCAACAGATCTTCATACTAGACCCAAACAACTCAAATACACCCTTGATCGGACTAGTACTAGCTGCAACCGGAAAATCCGCCCAATTTGGCCTCCACCCATGACTTCCCTCTGCAATAGAAGGCCCAACTCCCGTCTCAGCACTACTTCACTCAAGCACAATAGTAGTAGCAGGTATTTTCCTACTAATCCGCTTTTACCCACTCACAGAAAATAATAAGCACATTCAATCTATTACATTATGCCTAGGGGCCATTACCACACTATTTACAGCGATATGCGCTCTCACCCAAAATGATATTAAGAAAATCATCGCCTTCTCTACATCTAGCCAACTAGGCCTTATAATGGTAACAATTGGCATTAACCAACCCTACCTAGCATTTCTCCATATCTGCACCCACGCCTTTTTCAAAGCTATACTATTTATATGCTCCGGTTCCATAATTCACAGCCTAAACGACGAACAAGACATCCGAAAAATAGGAGGCCTATTTAAAGCCATACCATTTACTACAACAGCCCTCATTATTGGCAGTCTCGCATTAACAGGAATACCCTTCCTCACAGGATTCTACTCCAAAGACCTAATCATCGAAGCCGCCAACACGTCTTATACCAACGCCTGAGCCCTTTTAATAACATTAATCGCCACCTCTTTCACAGCCATTTATAGCACCCGTATCATCTTCTTCGCATTCCTAGGACAACCCCGATTTTCTACCCTAATTAAAATCAACGAAAACAACCCCTTCCTAATCAACTCTATCAAACGCTTGCTAATCGGAAGCCTCTTCGCAGGGTATATTATCTCCAACAACATTCCCCCAACAACAGTCCCCCAAATAACTATGCCCTACTATCTAAAAACAACAGCCCTAATCGTTACAATCCTAGGCTTCACCTTAGCCCTAGAAATTAGCAACATAACTAAAAACCTAAAATTTCACTACCCCTCAAACGCCTTCAAATTCTCCACCTTACTAGGATACTTCCCTACAATTATACATCGCCTAGCTCCATACATAAATCTATCAATAAGCCAAAAATCAGCATCCTCCCTTCTAGACCTAATCTGACTAGAAACCATTCTACCAAAAACCATTTCACTCGCTCAAATAAAAGCATCTACCCTGGTTACAAACCAAAAAGGCCTAATCAAACTATATTTCCTCTCCTTCCTAATTACAATTCTCATTAGCATAATCCTATTTAATTTCCACGAGTAATTTCTATAATAACCACAACACCAATAAATAAAGACCACCCAGTTACAATAACCAATCAAGTACCATAACTGTATAAAGCTGCAATCCCCATGGCCTCCTCACTAAAAAACCCAGAATCCCCCGTATCATAAATCACCCAATCCCCTAAACCATTAAACTCAAACACAATCTCTACCTCCTTATCCTTTAATACATAATAAACCATAAAAAACTCTATCAACAAGCCAGTAATAAATGCCCCTAAAACAGCCTTATTAGAAAGTCAAATCTCAGGGTACTGTTCCGTAGCCATAGCCGTTGTATAACCAAAAACCACCATCATACCCCCCAAATAAATTAAAAAAACCATTAACCCCAGAAAAGATCCACCAAAATTCAACACAATTCCACAACCAACCCCACCACTCACAATTAATCCCAACCCCCCATAAATAGGTGAAGGTTTCGAAGAAAACCCTACGAAACCAATCACAAAGATAACACTTAAAATAAATACAATGTATAGTATCATTATTCTTACATGGAATCCAACCATGACCAATGATATGAAAAACCATCGTTGTCATTCAACTACAAGAACACTAATGACTAATATTCGAAAATCCCATCCACTAATAAAAATTGTAAATAACGCATTCATTGACCTTCCAGCTCCATCAAACATTTCATCATGATGAAACTTCGGCTCCCTCCTGGGAGTATGCTTAATCCTACAAATCCTCACAGGCTTATTCCTAGCAATACACTACACATCCGATACAACAACAGCATTCTCCTCCGTTGCCCATATCTGCCGAGACGTGAACTACGGCTGAATTATCCGATACATACACGCAAACGGAGCTTCAATATTCTTTATCTGCTTATATATGCACGTAGGACGGGGCCTATATTACGGATCTTACACCTTCCTAGAAACATGAAATATCGGAGTAATCCTTCTACTTACAGTAATAGCTACAGCATTCATAGGATACGTACTACCATGAGGACAAATGTCATTTTGAGGAGCAACAGTCATTACCAACCTCCTATCAGCAATCCCATACATCGGCACAAATTTAGTCGAATGAATTTGAGGTGGATTCTCAGTAGACAAAGCAACCCTCACCCGATTCTTCGCTTTCCACTTTATTCTCCCATTTATTATCACAGCAATTGCCATAGTCCACCTATTATTCCTCCACGAAACAGGCTCCAACAATCCAACAGGAATCTCCTCAGACGTAGACAAAATTCCATTTCACCCCTACTATACCATTAAAGACATCTTAGGAGCCTTATTACTAATTCTAGCCCTAATACTACTGGTACTATTCACACCCGACCTCCTCGGAGACCCAGATAACTACACCCCAGCAAACCCACTCAATACACCTCCCCACATCAAACCCGAATGATACTTCTTATTTGCATACGCAATTTTACGATCAATCCCCAATAAACTAGGAGGAGTACTAGCCCTAGCTTTCTCTATCCTAATCCTTGCTCTCATTCCCCTATTGCATACCTCCAAACAACGAAGCATAATTTTCCGACCACTCAGCCAATGCCTATTCTGAACTCTAGTAGCAGACCTACTAACACTCACATGAATCGGAGGACAGCCAGTCGAACACCCATACATTATCATTGGACAACTAGCATCTATTATATACTTCCTTCTCATTCTAGTACTAATACCAACAGCCGGCACAATTGAAAACAAGCTACTAAAATGAAGACAGGTCTTTGTAGTACATCCAATACACTGGTCTTGTAAACCAGAAAAGGAGAACAACTAACCTCCCTAAGACTCAAGGAAGAAACTACAGTCTCACCGTCAACCCCCAAAGCTGAAGTTCTATTTAAACTATTCCCTG
		</sequence>
		<sequence>
			<taxon idref="UP203"/>
			ACTAATGGCTAATCAGCCCATGCTCACACATAACTGTGCTGTCATACATTTGGTATTTTTTTATTTTGGGGGATGCTTGGACTCAGCTATGGCCGTCAAAGGCCCCGACCCGGAGCATCTATTGTAGCTGGACTTAACTGCATCTTGAGCACCAGCATAATGGTAAGCATGCACATATAGTCAATGGTTACAGGACATAAATTATATTATATATCCCCCCCTCCATAAAAATTCCCCCTTAAATATTTACCACTACTTTTAACAGATTTTTCCCTAGTTACTTATTTAAAATTTCCACACTTTCAATACTCAAATTAGCACTCCATATAAAGTCAATATATAAACGCAGGGCCCCCCCCCCCGTTGATGTAGCTTAATCCAAAGCAAGGCACTGAAAATGCCTAGATGAGTCTCCCAACTCCATAAACACATAGGTTTGGTCCCAGCCTTCCTGTTGACTCTTAATAAACTTACACATGCAAGCATCTACGCCCCAGTGAGAATGCCCTCTAGGTTGTTAAAACCAAGAGGAGCTGGCATCAAGCACACACCCTGTAGCTCACGACGCCTTGCTTAACCACACCCCCACGGGAAACAGCAGTGACAAAAATTGAGCCATAAACGAAAGTTTGACTAAGTTATATTAATTAGGGTTGGTAAATCTCGTGCCAGCCACCGCGGTCATACGATTAACCCAAGCTAACAGGAATACGGCGTAAAACGTGTTAAAGCACCACATTAAATAGGGTTAAATTTTAATTAAGCTGTAAAAAGCCATGATTAAAATAAAAATAAATGACGAAAGTGACCCTACAATAGCCGATGCACTATAGCTAAGACCCAAACTGGGATTAGATACCCCACTATGCTTAGCCCTAAACACAGATAATTACATAAACAAAATTATTTGCCAGAGTACTACCAGCAACAGCTTAAAACTCAAAGGACTTGGCGGTGCTTTATATCCCTCTAGAGGAGCCTGTTCTGTAATCGATAAACCCCGATAAACCTCACCAGTTCTTGCTAATACAGTCTATATACCGCCATCTTCAGCAAACCCTAAAAAGGAAAAAAAGTAAGCGCAATCATGATACATAAAAACGTTAGGTCAAGGTGTAACCTATGAAATGGAAAGAAATGGGCTACATTCTCTACACTAAGAGAACCAAGCACGAAAGTTATTATGAAATTAGTAACCAAAGGAGGATTTAGCAGTAAACTAAGAGTAGAGTGCTTAGTTGAATTAGGCCATGAAGCACGCACACACCGCCCGTCACCCTCCTCAAATAGATTCAATGCATCTAACCTTATTTAAACGCACTAGCTATATGAGAGGAGACAAGTCGTAACAAGGTAAGCATACTGGAAAGTGTGCTTGGATAAATCAAGATATAGCTTAAACAAAGCATCCAGTTTACACCTAGAAGACTTCATTCATTATGAATATCTTGAACTAAATCTAGCCCAAAAACACCCTCTTAACTAAACTACCAAAATAAAATAAAACAAAACATTTAATCCCAATTTAAAGTATAGGAGATAGAAATCTAGAATATGGCGCTATAGAGAAAGTACCGCAAGGGAACGATGAAAGAAAAACTAAAAGTACAAAAAAGCAAAGATTATCCCTCGTACCTTTTGCATAATGAATTAACTAGTATAAGACTTAACAAAATGAATTTCAGCTAAGCAACCCGAAACCAGACGAGCTACTTACAAACAGTTTATCAAGAACTAACTCATCTATGTGGCAAAATAGTGAGAAGATTTGTAAGTAGAGGTGACATGCCTAACGAGCCTGGTGATAGCTGGTTGTCCAGGTAATGAATCTTAGTTCAGCTTTAAAGATACCAAAGATTCAAATAAATCTCACTGTAACTTTAAAAGTTAGTCTAAAAAGGTACAGCCTTTTAGAAACGGATACAACCTTGACTAGAGAGTAAAATCTAACACTACCATAGTAGGCCTAAAAGCAGCCACCAATTGAGAAAGCGTTAAAGCTCAACAACAAAAATTAAACAGATCCCAATAACAAGTAATTAACTCCTAGCCCCAATACTGGACTAATCTATTATTGAATAGAAGTAATAATGTTAATATGAGTAACAAGAAAAACTTTCTCCTTGCATAAGTCTAAGTCAGTACCTGATAATACTCTGACCATTAACAGCTAATAAAAATAACCCAACAATAAACAATTTATTAACTATACTGTTAATCCAACACAGGAGTGCATCTAAGGAAAGATTAAAAGAAGTAAAAGGAACTCGGCAAACACAAACCCCGCCTGTTTACCAAAAACATCACCTCCAGCATCCCTAGTATTGGAGGCACTGCCTGCCCAGTGACAACTGTTTAACGGCCGCGGTATCCTGACCGTGCAAAGGTAGCATAATCATTTGTTCTCTAAATAAGGACTTGTATGAATGGCCACACGAGGGTTTTACTGTCTCTTACTTCCAATCAGTGAAATTGACCTTCCCGTGAAGAGGCGGGAATACATAAATAAGACGAGAAGACCCTATGGAGCTTTAACTAACCAACCCAAAGAAAATAAATTTAACCATTAAGGAACAACAACAATCTCCATGAGTTGGTAGTTTCGGTTGGGGTGACCTCGGAGAATAAAAAATCCTCCGAACGATTTTAAAGACTAGACCCACAAGTCAAATCACTCTATCGCTCATTGATCCAAAAATTTGATCAACGGAACAAGTTACCCTAGGGATAACAGCGCAATCCTATTTAAGAGTCCATATCGACAATAGGGTTTACGACCTCGATGTTGGATCAGGACATCCTGATGGTGCAACCGCTATCAAAGGTTCGTTTGTTCAACGATTAAAGTCCTACGTGATCTGAGTTCAGACCGGAGCAATCCAGGTCGGTTTCTATCTATTACGTATTTCTCCCAGTACGAAAGGACAAGAGAAATAAGGCCAACTTTAAATTAAGCGCCTTAAAACAACTAATGACAGCGTCTCAATTAACAACACAAAACCCTGCCCTAGAACAGGGCTTAGTTAAGGTGGCAGAGCCCGGTAATTGCGTAAAACTTAAACTTTTATACCCAGAGATTCAAATCCTCTCCTTAACAAAATGTTCATAATTAACATCTTAATACTTATCATTCCTATCTTATTGGCCGTAGCATTCCTCACATTAGTAGAACGAAAAGTTCTAGGCTACATACAATTCCGAAAAGGTCCAAATGTCGTAGGCCCATATGGCCTACTCCAACCCATCGCCGATGCAATCAAACTTTTCATCAAAGAACCATTACGACCTGCCACGTCTTCAGCCTCAATATTTATCCTAGCGCCCATTTTAGCCCTGGGCCTAGCCTTAACCATGTGAATTCCCCTACCAATACCCTATCCTCTTATTAACATAAACCTAGGAGTCCTATTTATGCTAGCCATATCAAGCCTAGCCGTGTACTCCATCCTCTGATCAGGCTGAGCTTCCAACTCAAAATACGCACTAATCGGAGCCCTACGAGCAGTAGCACAAACAATCTCATATGAAGTAACACTAGCAATTATCCTACTATCAGTACTCCTAATAAGTGGATCCTTTACCCTCTCCACATTAATTATTACACAAGAACAAATATGGCTAATCCTCCCAGCATGACCTCTAGCAATAATATGATTTATCTCAACATTAGCAGAAACAAACCGAGCTCCCTTTGATCTAACTGAAGGAGAATCAGAACTAGTCTCGGGCTTCAACGTAGAATATGCAGCAGGACCATTTGCCCTCTTCTTCATAGCAGAGTACGCAAATATCATCATAATAAACATATTTACAGCAATTCTATTTCTAGGAACATCCCACAACCCATACATACCAGAACTCTACACAATCAACTTTATCATCAAGTCCCTGCTACTCACAATATTATTCCTATGAATCCGAGCATCCTACCCTCGATTCCGCTATGACCAACTGATACACTTACTATGAAAAAATTTCCTGCCCCTAACACTAGCCCTATGCATATGGCACGTATCACTGCCCATCCTTACATCAGGCATCCCACCACAAACATAAGAAATATGTCTGAAAAAAGAGTTACTTTGATAGAGTAAATAATAGAGGTTTAAACCCTCTTATTTCTAGAATTATAGGAATTGAACCTACTCCTAAGAATCCAAAACTCTCCGTGCTCCCAATTACACCAAATTCTATTAGTAAGGTCAGCTAATTAAGCTATCGGGCCCATACCCCGAAAATGTTGGTTCATACCCTTCCCGTACTAATAAACCCAATTATCTTTACTACTATTTTATTAACCATTATACTAGGAACCATTATTGTCATAATTAGTTCTCACTGACTACTTGTCTGAATCGGATTTGAAATAAATATACTCGCCATTATCCCTATCATAATAAAAAACCACAACCCACGAGCTACAGAAGCATCAACTAAATATTTTCTAACTCAATCAACAGCCTCAATACTACTAATAATAGCCGTCATCATTAACCTAATATTCTCAGGCCAATGAACCGTAATAAAATTATTTAACCCAATAGCCTCCATACTCATAACAATAGCCCTAGCTATAAAACTAGGAATAGCTCCATTTCACTTCTGAGTCCCAGAAGTAACGCAGGGCATCCCTCTATCCTCAGGCTTAATCCTACTGACATGACAAAAACTAGCACCTATATCTGTACTTTACCAAATCTTCCCATCAATTAACCTAAACTTAATTCTGACCCTATCAATTCTATCAATCCTAATTGGAGGCTGAGGAGGACTAAACCAAACACAACTCCGAAAAATCATAGCCTACTCATCAATCGCTCACATGGGCTGAATAACAGCAGTACTACCATACAACCCCACTATAACACTACTAAACTTAGTCATCTACATTATTATAACTTCCACTATATTCACCATATTTATAGCCAATTCCACCACCACCACCCTATCATTATCACACACATGAAATAAAACACCCATTATAACCATCCTAATCCTCGCTACTCTCCTATCCATAGGAGGACTCCCTCCCCTATCAGGATTTATACCAAAATGAATAATCATCCAAGAAATAACAAAAAACAATAGCATTATCCTACCTACTTTCATAGCAATCACAGCCCTACTAAACTTATATTTTTATATACGACTCACATACTCTACTGCACTAACAATATTCCCCTCTACAAACAACATAAAAATAAAATGACAATTTCCCCTTATAAAAAAAATAACCTTTCTACCAACAATAGTCGTATTATCTACTATAACACTACCGCTCACACCAATATTATCAGTATTAGAATAGGAATTTAGGTTAAACAGACCAAGAGCCTTCAAAGCCCTAAGCAAGTACAATTTACTTAATTCCTGATAAGGATTGCAAGACTACACCTTACATCAATTGAATGCAAATCAACCACTTTAATTAAGCTAAATCCTCACTAGACTGGTGGGCTCCACCCCCACGAAACTTTAGTTAACAGCTAAACACCCTAATTAATCAGGCTTCAATCTACTTCTCCCGCCGCAAGAAAAAAAAGGCGGGAGAAGCCCCGGCAGAATTGAAGCTGCTTCTCTGAATTTGCAATTCAACGTGTAAACTCACCACAGGGCTTGGTAAAAAGAGGGGTCAAACCTCTATCTTTAGATTTACAGTCTAATGCTTTACTCAGCCATTTTACCCATGTTCATTAACCGCTGACTATTCTCAACCAACCATAAAGATATCGGTACCCTTTATCTACTATTTGGAGCCTGGGCCGGTATAGTAGGAACAGCTCTAAGCCTTCTAATTCGCGCTGAATTAGGCCAACCCGGAACCCTGCTCGGAGACGACCAAATCTACAACGTAGTTGTAACCGCACACGCATTTGTAATAATCTTCTTTATAGTAATGCCAATTATAATTGGAGGGTTCGGTAACTGACTTGTTCCTCTAATAATTGGCGCTCCCGACATGGCATTCCCCCGAATAAACAACATAAGCTTCTGACTCCTCCCTCCCTCATTCCTACTGCTCCTCGCATCCTCTATAGTTGAAGCTGGAGCAGGAACAGGCTGAACCGTGTACCCTCCCTTAGCAGGCAACCTAGCCCATGCAGGAGCCTCAGTAGATCTAACCATCTTCTCTTTACACTTAGCAGGAGTTTCCTCTATTTTAGGAGCCATCAACTTCATTACAACAATTATCAACATAAAGCCCCCCGCAATGTCACAGTACCAAACCCCTTTATTCGTATGATCCGTAATAATCACCGCCGTACTATTACTCCTCTCACTCCCTGTATTAGCAGCCGGCATTACAATGCTGCTAACAGATCGGAACCTAAATACAACCTTCTTCGACCCAGCAGGAGGAGGAGACCCCATTTTATACCAACACTTATTCTGATTCTTTGGACACCCCGAAGTCTATATTTTAATTTTACCTGGATTTGGAATAATCTCCCATATTGTAACCTATTACTCAGGAAAAAAAGAACCATTCGGATATATAGGAATAGTCTGAGCTATAATGTCAATCGGATTTTTAGGTTTCATCGTATGAGCTCACCATATATTCACAGTCGGAATAGACGTCGACACACGAGCCTACTTCACATCAGCTACTATAATTATTGCTATTCCAACCGGAGTAAAAGTTTTCAGCTGACTGGCAACACTTCATGGAGGTAATATCAAATGGTCTCCTGCTATAATGTGAGCCCTAGGCTTTATTTTCTTATTTACAGTAGGGGGTTTAACCGGAATTGTCCTAGCTAACTCTTCTCTCGACATTGTTCTTCACGATACATATTACGTTGTCGCACACTTCCACTATGTTTTATCAATAGGAGCTGTATTTGCTATTATAGGGGGATTTGTTCATTGATTCCCACTATTCTCAGGTTATACTCTCAATGATACATGAGCCAAAATCCACTTCGCAATTATGTTTGTAGGCGTCAATATGACCTTCTTCCCACAACACTTTCTAGGACTATCTGGCATGCCTCGACGATACTCCGACTACCCAGATGCATATACAATATGAAATACTGTCTCATCAATAGGCTCATTCATTTCTCTAACAGCAGTCATACTAATAGTTTTCATCATCTGAGAAGCATTCGCATCTAAACGAGAAGTTTTAACTGTAGACCTAACCACGACAAATCTAGAATGATTAAACGGATGCCCTCCACCATATCACACATTTGAAGAGCCCACCTATGTCAACCTAAAATAAGAAAGGAAGGAATCGAACCCCCTACTATTGGTTTCAAGCCAACATCATAACCTCTATGTCTCTCTCAATAAACGAGGTGTTAGTAAAACATTATATAACTTTGTCAAAGTTAAGTTACAAGTGAAAACCCTGTACACCTCATATGGCATATCCCATACAACTAGGCTTCCAAGATGCTACATCACCAATCATAGAAGAACTGCTTCACTTTCATGATCACACGCTAATAATTGTCTTCTTAATTAGCTCATTAGTACTTTACATTATCTCACTAATACTAACAACAAAACTAACTCATACAAGCACAATAGATGCACAAGAAGTAGAGACAATTTGAACCATTTTGCCCGCTATTATTTTAATCCTAATTGCTCTTCCTTCTTTACGAATTCTATACATAATGGATGAAATTAATAACCCATCCCTTACGGTAAAAGCAATAGGACATCAGTGATACTGAAGCTATGAATATACAGATTATGAGGACTTAAGCTTCGACTCCTACATAATTCCAACATCAGAATTAAAGCCAGGGGAATTACGACTATTAGAAGTCGATAATCGAGTTGTACTGCCAATAGAAATAACAATCCGAATACTAGTCTCCTCTGAAGACGTACTACACTCATGAGCCGTGCCTTCTCTAGGGCTGAAAACAGATGCAATCCCAGGCCGTCTGAACCAAACAACCCTTATATCGACCCGTCCAGGCCTGTACTATGGTCAGTGTTCAGAAATCTGCGGATCAAACCATAGTTTTATGCCCATTGTCCTTGAATTAGTTCCACTGAAGTATTTTGAAAAATGATCTGCGTCAATATTATAAAATCACTAAGAAGCTATATAGCACTAACCTTTTAAGTTAGAGATTGAGAGCTGTATTCTCTCCTTAGTGATATGCCACAACTAGACACGTCAACATGACTGACAATAATCCTATCAATATTCTTGACCCTCTTTATTATCTTTCAATTAAAAATTTCAAAACACAACTTTTACTACAACCCAGAACTAACATCAACAAAAATATTAAAACAAAACACCCCTTGAGAAACAAAATGAACGAAAATTTATTTGCCTCTTTTATTACCCCTGTAATTCTAGGTCTCCCTCTCGTAACTCTTATCGTACTATTTCCCAGCCTACTATTCCCAACATCAAATCGATTAGTGAACAATCGCTTTGTAGCCCTCCAACAATGAATGCTTCAACTTGTATCAAAACAAATAATGAGTATCCACAACCCCAAAGGACAAACATGAACATTAATATTAATATCTTTAATCCTATTTATTGGATCAACAAACCTATTAGGCCTGTTACCCCATTCATTCACACCAACAACACAACTATCAATAAACCTAGGCATAGCCATTCCCCTGTGAGCAGGAGCCGTAATTACAGGATTCCGCAATAAAACTAAAACATCACTTGCCCATTTCTTACCACAAGGAACACCAACTCCACTAATCCCAATACTAGTAATTATCGAAACTATCAGCCTTTTTATTCAACCTATAGCCCTCGCCGTGCGGTTAACAGCCAACATCACTGCAGGACATCTATTAATTCACTTAATTGGAGGGGCTACACTTGCACTAATAAGTATTAGCGCTATAACAGCTCTAATTACATTCATCATCCTAATCCTACTAACAATCCTAGAATTTGCAGTAGCTATAATCCAAGCCTATGTATTCACTCTTCTAGTCAGCCTATATCTGCACGACAACACATAATGACACACCAAACCCATGCTTATCATATAGTAAATCCAAGCCCTTGACCCCTTACAGGAGCTCTATCCGCCCTCTTAATAACATCCGGCTTAGCCATGTGGTTTCATTTCAACTCAACAGCTCTGCTAATAATTGGCCTAACAACAAACATACTAACAATATACCAATGATGACGAGATATTATTCGAGAAAGCACTTTCCAAGGACACCATACCCCAGCTGTCCAAAAAGGCCTCCGTTATGGAATAATCCTCTTTATTATCTCCGAAGTCCTATTCTTTACCGGATTTTTCTGAGCATTCTACCATTCAAGCCTCGCCCCCACTCCCGAACTAGGCGGCTGCTGACCCCCAACAGGCATTCATCCACTAAACCCCCTAGAAGTCCCACTGCTCAACACCTCTGTCCTATTAGCCTCCGGAGTTTCTATTACCTGAGCCCATCATAGCCTAATAGAAGGAGACCGAAACCATATATTACAAGCCCTATTTATCACCATCACATTAGGAGTCTACTTTACACTACTACAAGCCTCAGAGTACTATGAGGCACCCTTTACTATCTCCGACGGAATCTACGGCTCAACTTTTTTCGTAGCCACAGGCTTCCATGGCCTCCATGTCATCATTGGATCCACCTTCTTAATTGTCTGCTTTTTCCGCCAACTAAAATTCCATTTCACTTCTAACCACCACTTCGGCTTTGAAGCCGCTGCCTGATACTGACATTTCGTAGACGTAGTTTGACTTTTCCTCTATGTTTCTATCTATTGATGAGGCTCCTATTCTTTTAGTATTAATCAGTACAGCTGACTTCCAATCAGCTAGTTTCGGTCTAGCCCGAAAAAGAATAATAAATCTAATACTAGCCCTCCTGACCAATTTTACACTAGCTACTCTACTTGTCATTATCGCATTCTGACTTCCCCAACTAAATGTATACTCTGAGAAGACAAGTCCATACGAATGTGGATTCGACCCCATAGGATCAGCCCGTCTTCCCTTCTCCATAAAATTCTTTCTAGTAGCCATCACATTCCTCTTATTTGATCTAGAAATTGCACTCCTCTTACCACTGCCATGAGCCTCACAAACAACAAACCTAAACACAATGCTTACCATAGCCCTCTTCCTAATTATCCTACTAGCTGTAAGCCTAGCCTACGAATGAACTCAAAAAGGACTGGAATGAACCGAATATGGTACTTAGTTTAAAATAAAATAAATGATTTCGACTCATTAGATTGTGATTTAATTCATAATTACCAAATGTCTATAGTACACATAAATATTATAATAGCATTCGCAGTATCTCTTGTAGGACTACTAATATATCGATCCCACCTAATATCTTCCCTTCTATGCTTAGAAGGAATAATACTATCCCTATTCGTTATAGCAGCTCTAACAATCCTCAATTCACATTTTACATTAGCTAGCATAATACCTATTATCCTACTAGTTTTCGCAGCCTGTGAAGCAGCCCTAGGTCTATCCCTACTAGTAATAGTATCAAATACATACGGTACTGATTACGTACAAAATCTCAACCTACTCCAATGCTAAAATATATTATTCCAACAATTATACTTATACCCCTAACCTGAATATCAAAAGGTAATATAATCTGAGTTAACTCCACAGCACACAGCCTACTAATTAGCTTTACAAGCCTTCTCCTTATAAATCAGTTTGGTGACAATAGCCTCAATTTTTCACTAGTATTTTTCTCTGACTCCCTATCTACTCCACTACTAATTTTAACCATATGGCTTCTTCCCCTGATACTAATAGCTAGCCAACATCACCTATCAAAAGAAAACCTAACCCGAAAAAAACTATTCATTACTATACTAATTTTACTACAACTATTTCTAATCATAACCTTTACCGCCATAGAACTAATCTTCTTTTATATCCTATTTGAAGCAACACTAGTACCAACACTTATTATTATTACCCGATGGGGAAACCAAATAGAACGTCTAAACGCCGGACTCTATTTCCTATTCTATACATTAGCTGGCTCCTTACCCCTACTAGTCGCACTAATTTATATCCAAAACATAGTAGGATCCCTAAATTTCCTAATACTCCAATATTGAGTACAACCTATGCATAACTCTTGATCTAATATTTTCATATGACTAGCATGTATAATAGCCTTCATAGTAAAAATACCATTATACGGCCTTCACCTTTGACTACCCAAAGCTCACGTAGAAGCCCCCATCGCAGGCTCCATAGTCCTGGCAGCAATCCTACTAAAACTAGGAGGGTACGGTATGCTACGAATCACACTAATCCTAAACCCTATAACCGACTTTATAGCATACCCATTCATTATACTCTCCTTATGAGGCATAATCATAACCAGCTCAATCTGCCTCCGTCAAACGGACCTAAAATCACTCATTGCATACTCTTCTGTAAGCCACATAGCGCTCGTCATCGTAGCTATCCTTATCCAAACACCTTGAAGTTACATAGGAGCAACCGCTCTCATGATTGCCCATGGCCTCACATCCTCCATACTTTTCTGTCTAGCAAACTCAAACTACGAACGAATCCATAGCCGAACTATAATTCTAGCTCGAGGCCTACAAACGCTCCTTCCACTAATAGCCACCTGATGACTACTAGCAAGTCTAACCAACCTAGCTTTACCCCCAACAATCAACTTAATTGGAGAACTATTTGTAATAATGTCAACCTTTTCATGGTCTAACATTACAATCATTCTAATAGGAACAAATATAGTAATCACCGCCTTATACTCTCTATATATACTAATTATAACCCAACGAGGAAAATACACCCACCACATTAATAATATCTCACCTTCCTTTACACGAGAAAATGCACTCATATCACTGCACATCTTACCTCTACTACTCTTATCCCTAAATCCAAAAATTATTCTAGGACCTCTATACTGTAAATATAGTTTAACAAAAACATTAGATTGTGAATCTAACAATAGAAACTCATTACCTTCTTATTTACCGAAAAAGTATGCAAGAACTGCTAATTCTATGCTCCCATACTTAACAGTATGGCTTTTTCGAACTTTTAAAGGATAGTAGTCATCCGTTGGTCTTAGGAACCGAAAAATTGGTGCAACTCCAAATAAAAGTAATAAACATATTCTCCTCGTTCTCACTAGTTACTTTACTCCTACTAACAGTACCCATTATAACAACAAGCCTCAACACCTACAAATCTTCCAACTACCCGCTCTACGTAAAAACAACTATCTCATATGCCTTCATTACCAGCATAATTCCCACAATAATATTTATTCACTCAGGCCAAGAACTAATTATTTCAAACTGACATTGATTAACTATCCAAACCCTCAAACTATCTCTCAGCTTTAAAATAGACTATTTCTCAATAATATTCGTCCCAGTAGCACTATTCGTCACATGATCCATTATAGAATTCTCAATATGATACATACACTCAGACCCCAACATTAACAAATTCTTCAAATACTTACTCCTATTCCTCATCACTATGATAATCCTTGTAACCGCAAATAACCTATTCCAACTATTCATCGGCTGAGAAGGTGTCGGAATTATATCATTTCTACTCATCGGATGATGGTACGGACGAGCAGACGCAAATACAGCAGCTCTACAAGCAGTTTTATACAACCGCATCGGCGACATTGGTTTTATCCTAGCAATAGCATGATTTCTAACAAACCTAAATACCTGAGATCTCCAACAGATCTTCATACTAGACCCAAACAACTCAAATACACCCTTAATCGGACTAGTACTAGCTGCAACCGGAAAATCCGCCCAATTTGGCCTCCACCCATGACTTCCCTCTGCAATAGAAGGCCCAACTCCCGTCTCAGCACTACTTCACTCAAGCACAATAGTAGTAGCAGGTATTTTCCTACTAATCCGCTTTTACCCACTCACAGAAAATAATAAGCACATTCAATCTATTACATTATGCCTAGGGGCCATTACCACACTATTTACAGCGATATGCGCTCTCACCCAAAATGATATTAAGAAAATCATCGCCTTCTCTACATCTAGCCAACTAGGCCTTATAATGGTAACAATTGGCATTAACCAACCCTACCTAGCATTTCTCCATATCTGCACCCACGCCTTTTTCAAAGCTATACTATTTATATGCTCCGGTTCCATAATTCACAGCCTAAACGACGAACAAGACATCCGAAAAATAGGAGGCCTATTTAAAGCCATACCATTTACTACAACAGCCCTCATTATTGGCAGTCTCGCATTAACAGGAATACCCTTCCTCACAGGATTCTACTCCAAAGACCTAATCATCGAAGCCGCCAACACGTCTTATACCAACGCCTGAGCCCTTTTAATAACATTAATCGCCACCTCTTTCACAGCCATTTATAGCACCCGTATCATCTTCTTCGCATTCCTAGGACAACCCCGATTTTCTACCCTAATTAAAATCAACGAAAACAACCCCTTCCTAATCAACTCTATCAAACGCTTGCTAATCGGAAGCCTCTTCGCAGGGTATATTATCTCCAACAACATTCCCCCAACAACAGTCCCCCAAATAACTATGCCCTACTATCTAAAAACAACAGCCCTAATCGTTACAATCCTAGGCTTCACCTTAGCCCTAGAAATTAGCAACATAACTAAAAACCTAAAATTTCACTACCCCTCAAACACCTTCAAATTCTCCACCTTACTAGGATACTTCCCTACAATTATACATCGCCTAGCTCCATACATAAATCTATCAATAAGCCAAAAATCAGCATCCTCCCTTCTAGACCTAATCTGACTAGAAACCATTCTACCAAAAACCATTTCACTCGCTCAAATAAAAGCATCTACCCTGGTTACAAACCAAAAAGGCCTAATCAAACTATATTTCCTCTCCTTCCTAATTACAATTCTCATTAGCATAATCCTATTTAATTTCCACGAGTAATTTCTATAATAACCACAACACCAATAAATAAAGACCACCCAGTTACAATAACCAATCAAGTACCATAACTGTATAAAGCTGCAATCCCCATGGCCTCCTCACTAAAAAACCCAGAATCCCCCGTATCATAAATCACCCAATCCCCTAAACCATTAAACTCAAACACAATCTCTACCTCCTTATCCTTTAATACATAATAAACCATAAAAAACTCTATCAACAAGCCAGTAATAAATGCCCCTAAAACAGCCTTATTAGAAAGTCAAATCTCAGGGTACTGTTCCGTAGCCATAGCCGTTGTATAACCAAAAACCACCATCATACCCCCCAAATAAATTAAAAAAACCATTAACCCCAGAAAAGATCCACCAAAATTCAACACAATTCCACAACCAACCCCACCACTCACAATTAATCCCAACCCCCCATAAATAGGTGAAGGTTTCGAAGAAAACCCTACAAAACCAATCACAAAGATAACACTTAAAATAAATACAATGTATAGTATCATTATTCTTACATGGAATCCAACCATGACCAATGATATGAAAAACCATCGTTGTCATTCAACTACAAGAACACTAATGACTAATATTCGAAAATCCCATCCACTAATAAAAATTGTAAATAACGCATTCATTGACCTTCCAGCTCCATCAAACATTTCATCATGATGAAACTTCGGCTCCCTCCTGGGAGTATGCTTAATCCTACAAATCCTCACAGGCTTATTCCTAGCAATACACTACACATCCGATACAACAACAGCATTCTCCTCCGTTGCCCATATCTGCCGAGACGTGAACTACGGCTGAATTATCCGATACATACACGCAAACGGAGCTTCAATATTCTTTATCTGCTTATATATGCACGTAGGACGGGGCCTATATTACGGATCTTACACCTTCCTAGAAACATGAAATATCGGAGTAATCCTTCTACTTACAGTAATAGCTACAGCATTCATAGGATACGTACTACCATGAGGACAAATGTCATTTTGAGGAGCAACAGTCATTACCAACCTCCTATCAGCAATCCCATACATCGGCACAAATTTAGTCGAATGAATTTGAGGTGGATTCTCAGTAGACAAAGCAACCCTCACCCGATTCTTCGCTTTCCACTTTATTCTCCCATTTATTATCACAGCAATTGCCATAGTCCACCTATTATTCCTCCACGAAACAGGCTCCAACAATCCAACAGGAATCTCCTCAGACGTAGACAAAATTCCATTTCACCCCTACTATACCATTAAAGACATCTTAGGAGCCTTATTACTAATTCTAGCCCTAATACTACTGGTACTATTCACACCCGACCTCCTCGGAGACCCAGATAACTACACCCCAGCAAACCCACTCAATACACCCCCCCACATCAAACCCGAATGATACTTCTTATTTGCATACGCAATTTTACGATCAATCCCCAATAAACTAGGAGGAGTACTAGCCCTAGCTTTCTCTATCCTAATCCTTGCTCTCATTCCCCTATTGCATACCTCCAAACAACGAAGCATAATTTTCCGACCACTCAGCCAATGCCTATTCTGAACTCTAGTAGCAGACCTACTAACACTCACATGAATCGGAGGACAGCCAGTCGAACACCCATACATTATCATTGGACAACTAGCATCTATTATATACTTCCTTCTCATTCTAGTACTAATACCAACAGCCGGCACAATTGAAAACAAGCTACTAAAATGAAGACAGGTCTTTGTAGTACATCCAATACACTGGTCTTGTAAACCAGAAAAGGAGAACAACTAACCTCCCTAAGACTCAAGGAAGAAACTACAGTCTCACCGTCAACCCCCAAAGCTGAAGTTCTATTTAAACTATTCCCTG
		</sequence>
		<sequence>
			<taxon idref="UP175"/>
			ACTAATGGCTAATCAGCCCATGCTCACACATAACTGTGCTGTCATACATTTGGTATTTTTTTATTTTGGGGGATGCTTGGACTCAGCTATGGCCGTCAAAGGCCCCGACCCGGAGCATCTATTGTAGCTGGACTTAACTGCATCTTGAGCACCAGCATAATGGTAAGCATGCACATATAGTCAATGGTTACAGGACATAAATTATATTATATATCCCCCCCTCCATAAAAATTCCCCCTTAAATATTTACCACTACTTTTAACAGATTTTTCCCTAGTTACTTATTTAAAATTTCCACACTTTCAATACTCAAATTAGCACTCCATATAAAGTCAATATATAAACGCAGGGCCCCCCCCCCCGTTGATGTAGCTTAATCCAAAGCAAGGCACTGAAAATGCCTAGATGAGTCTCCCAACTCCATAAACACATAGGTTTGGTCCCAGCCTTCCTGTTGACTCTTAATAAACTTACACATGCAAGCATCTACGCCCCAGTGAGAATGCCCTCTAGGTTGTTAAAACCAAGAGGAGCTGGCATCAAGCACACACCCTGTAGCTCACGACGCCTTGCTTAACCACACCCCCACGGGAAACAGCAGTGACAAAAATTGAGCCATAAACGAAAGTTTGACTAAGTTATATTAATTAGGGTTGGTAAATCTCGTGCCAGCCACCGCGGTCATACGATTAACCCAAGCTAACAGGAATACGGCGTAAAACGTGTTAAAGCACCACATTAAATAGGGTTAAATTTTAATTAAGCTGTAAAAAGCCATGATTAAAATAAAAATAAATGACGAAAGTGACCCTACAATAGCCGATGCACTATAGCTAAGACCCAAACTGGGATTAGATACCCCACTATGCTTAGCCCTAAACACAGATAATTACATAAACAAAATTATTTGCCAGAGTACTACCAGCAACAGCTTAAAACTCAAAGGACTTGGCGGTGCTTTATATCCCTCTAGAGGAGCCTGTTCTGTAATCGATAAACCCCGATAAACCTCACCAGTTCTTGCTAATACAGTCTATATACCGCCATCTTCAGCAAACCCTAAAAAGGAAAAAAAGTAAGCGCAATCATGATACATAAAAACGTTAGGTCAAGGTGTAACCTATGAAATGGAAAGAAATGGGCTACATTCTCTACACTAAGAGAACCAAGCACGAAAGTTATTATGAAATTAGTAACCAAAGGAGGATTTAGCAGTAAACTAAGAGTAGAGTGCTTAGTTGAATTAGGCCATGAAGCACGCACACACCGCCCGTCACCCTCCTCAAATAGATTCAATGCATCTAACCTTATTTAAACGCACTAGCTATATGAGAGGAGACAAGTCGTAACAAGGTAAGCATACTGGAAAGTGTGCTTGGATAAATCAAGATATAGCTTAAACAAAGCATCCAGTTTACACCTAGAAGACTTCATTCATTATGAATATCTTGAACTAAATCTAGCCCAAAAACACCCTCTTAACTAAACTACCAAAATAAAATAAAACAAAACATTTAATCCCAATTTAAAGTATAGGAGATAGAAATCTAGAATATGGCGCTATAGAGAAAGTACCGCAAGGGAACGATGAAAGAAAAACTAAAAGTACAAAAAAGCAAAGATTATCCCTCGTACCTTTTGCATAATGAATTAACTAGTATAAGACTTAACAAAATGAATTTCAGCTAAGCAACCCGAAACCAGACGAGCTACTTACAAACAGTTTATCAAGAACTAACTCATCTATGTGGCAAAATAGTGAGAAGATTTGTAAGTAGAGGTGACATGCCTAACGAGCCTGGTGATAGCTGGTTGTCCAGGTAATGAATCTTAGTTCAGCTTTAAAGATACCAAAGATTCAAATAAATCTCACTGTAACTTTAAAAGTTAGTCTAAAAAGGTACAGCCTTTTAGAAACGGATACAACCTTGACTAGAGAGTAAAATCTAACACTACCATAGTAGGCCTAAAAGCAGCCACCAATTGAGAAAGCGTTAAAGCTCAACAACAAAAATTAAACAGATCCCAATAACAAGTAATTAACTCCTAGCCCCAATACTGGACTAATCTATTATTGAATAGAAGTAATAATGTTAATATGAGTAACAAGAAAAACTTTCTCCTTGCATAAGTCTAAGTCAGTACCTGATAATACTCTGACCATTAACAGCTAATAAAAATAACCCAACAATAAACAATTTATTAACTATACTGTTAATCCAACACAGGAGTGCATCTAAGGAAAGATTAAAAGAAGTAAAAGGAACTCGGCAAACACAAACCCCGCCTGTTTACCAAAAACATCACCTCCAGCATCCCTAGTATTGGAGGCACTGCCTGCCCAGTGACAACTGTTTAACGGCCGCGGTATCCTGACCGTGCAAAGGTAGCATAATCATTTGTTCTCTAAATAAGGACTTGTATGAATGGCCACACGAGGGTTTTACTGTCTCTTACTTCCAATCAGTGAAATTGACCTTCCCGTGAAGAGGCGGGAATACATAAATAAGACGAGAAGACCCTATGGAGCTTTAACTAACCAACCCAAAGAAAATAAATTTAACCATTAAGGAACAACAACAATCTCCATGAGTTGGTAGTTTCGGTTGGGGTGACCTCGGAGAATAAAAAATCCTCCGAACGATTTTAAAGACTAGACCCACAAGTCAAATCACTCTATCGCTCATTGATCCAAAAATTTGATCAACGGAACAAGTTACCCTAGGGATAACAGCGCAATCCTATTTAAGAGTCCATATCGACAATAGGGTTTACGACCTCGATGTTGGATCAGGACATCCTGATGGTGCAACCGCTATCAAAGGTTCGTTTGTTCAACGATTAAAGTCCTACGTGATCTGAGTTCAGACCGGAGCAATCCAGGTCGGTTTCTATCTATTACGTATTTCTCCCAGTACGAAAGGACAAGAGAAATAAGGCCAACTTTAAATTAAGCGCCTTAAAACAACTAATGACAGCGTCTCAATTAACAACACAAAACCCTGCCCTAGAACAGGGCTTAGTTAAGGTGGCAGAGCCCGGTAATTGCGTAAAACTTAAACTTTTATACCCAGAGATTCAAATCCTCTCCTTAACAAAATGTTCATAATTAACATCTTAATACTTATCATTCCTATCTTATTGGCCGTAGCATTCCTCACATTAGTAGAACGAAAAGTTCTAGGCTACATACAATTCCGAAAAGGTCCAAATGTCGTAGGCCCATATGGCCTACTCCAACCCATCGCCGATGCAATCAAACTTTTCATCAAAGAACCATTACGACCTGCCACGTCTTCAGCCTCAATATTTATCCTAGCGCCCATTTTAGCCCTGGGCCTAGCCTTAACCATGTGAATTCCCCTACCAATACCCTATCCTCTTATTAACATAAACCTAGGAGTCCTATTTATGCTAGCCATATCAAGCCTAGCCGTGTACTCCATCCTCTGATCAGGCTGAGCTTCCAACTCAAAATACGCACTAATCGGAGCCCTACGAGCAGTAGCACAAACAATCTCATATGAAGTAACACTAGCAATTATCCTACTATCAGTACTCCTAATAAGTGGATCCTTTACCCTCTCCACATTAATTATTACACAAGAACAAATATGGCTAATCCTCCCAGCATGACCTCTAGCAATAATATGATTTATCTCAACATTAGCAGAAACAAACCGAGCTCCCTTTGATCTAACTGAAGGAGAATCAGAACTAGTCTCGGGCTTCAACGTAGAATATGCAGCAGGACCATTTGCCCTCTTCTTCATAGCAGAGTACGCAAATATCATCATAATAAACATATTTACAGCAATTCTATTTCTAGGAACATCCCACAACCCATACATACCAGAACTCTACACAATCAACTTTATCATCAAGTCCCTGCTACTCACAATATTATTCCTATGAATCCGAGCATCCTACCCTCGATTCCGCTATGACCAACTGATACACTTACTATGAAAAAATTTCCTGCCCCTAACACTAGCCCTATGCATATGGCACGTATCACTGCCCATCCTTACATCAGGCATCCCACCACAAACATAAGAAATATGTCTGAAAAAAGAGTTACTTTGATAGAGTAAATAATAGAGGTTTAAACCCTCTTATTTCTAGAATTATAGGAATTGAACCTACTCCTAAGAATCCAAAACTCTCCGTGCTCCCAATTACACCAAATTCTATTAGTAAGGTCAGCTAATTAAGCTATCGGGCCCATACCCCGAAAATGTTGGTTCATACCCTTCCCGTACTAATAAACCCAATTATCTTTACTACTATTTTATTAACCATTATACTAGGAACCATTATTGTCATAATTAGTTCTCACTGACTACTTGTCTGAATCGGATTTGAAATAAATATACTCGCCATTATCCCTATCATAATAAAAAACCACAACCCACGAGCTACAGAAGCATCAACTAAATATTTTCTAACTCAATCAACAGCCTCAATACTACTAATAATAGCCGTCATCATTAACCTAATATTCTCAGGCCAATGAACCGTAATAAAATTATTTAACCCAATAGCCTCCATACTCATAACAATAGCCCTAGCTATAAAACTAGGAATAGCTCCATTTCACTTCTGAGTCCCAGAAGTAACGCAGGGCATCCCTCTATCCTCAGGCTTAATCCTACTGACATGACAAAAACTAGCACCTATATCTGTACTTTACCAAATCTTCCCATCAATTAACCTAAACTTAATTCTGACCCTATCAATTCTATCAATCCTAATTGGAGGCTGAGGAGGACTAAACCAAACACAACTCCGAAAAATCATAGCCTACTCATCAATCGCTCACATGGGCTGAATAACAGCAGTACTACCATACAACCCCACTATAACATTACTAAACTTAGTCATCTACATTATTATAACTTCCACTATATTCACCATATTTATAGCCAATTCCACCACCACCACCCTATCATTATCACACACATGAAATAAAACACCCATTATAACCATCCTAATCCTCGCTACTCTCCTATCCATAGGAGGACTCCCTCCCCTATCAGGATTTATACCAAAATGAATAATCATCCAAGAAATAACAAAAAACAATAGCATTATCCTACCTACTTTCATAGCAATCACAGCCCTACTAAACTTATATTTTTATATACGACTCACATATTCTACTGCACTAACAATATTCCCCTCTACAAACAACATAAAAATAAAATGACAATTTCCCCTTATAAAAAAAATAACCTTTCTACCAACAATAGTCGTATTATCTACTATAACACTACCGCTCACACCAATATTATCAGTATTAGAATAGGAATTTAGGTTAAACAGACCAAGAGCCTTCAAAGCCCTAAGCAAGTACAATTTACTTAATTCCTGATAAGGATTGCAAGACTACACCTTACATCAATTGAATGCAAATCAACCACTTTAATTAAGCTAAATCCTCACTAGACTGGTGGGCTCCACCCCCACGAAACTTTAGTTAACAGCTAAACACCCTAATTAATCAGGCTTCAATCTACTTCTCCCGCCGCAAGAAAAAAAAGGCGGGAGAAGCCCCGGCAGAATTGAAGCTGCTTCTCTGAATTTGCAATTCAACGTGTAAACTCACCACAGGGCTTGGTAAAAAGAGGAGTCAAACCTCTATCTTTAGATTTACAGTCTAATGCTTTACTCAGCCATTTTACCCATGTTCATTAACCGCTGACTATTCTCAACCAACCATAAAGATATCGGTACCCTTTATCTACTATTTGGAGCCTGGGCCGGTATAGTAGGAACAGCTCTAAGCCTTCTAATTCGCGCTGAATTAGGCCAACCCGGAACCCTGCTCGGAGACGACCAAATCTACAACGTAGTTGTAACCGCACACGCATTTGTAATAATCTTCTTTATAGTAATGCCAATTATAATTGGAGGGTTCGGTAACTGACTTGTTCCTCTAATAATTGGCGCTCCCGACATGGCATTCCCCCGAATAAACAACATAAGCTTCTGACTCCTCCCTCCCTCATTCCTACTGCTCCTCGCATCCTCTATAGTTGAAGCTGGAGCAGGAACAGGCTGAACCGTGTACCCTCCCTTAGCAGGCAACCTAGCCCATGCAGGAGCCTCAGTAGATCTAACCATCTTCTCTTTACACTTAGCAGGAGTTTCCTCTATTTTAGGAGCCATCAACTTCATTACAACAATTATCAACATAAAGCCCCCCGCAATGTCACAGTACCAAACCCCTTTATTCGTATGATCCGTAATAATCACCGCCGTACTATTACTCCTCTCACTCCCTGTATTAGCAGCCGGCATTACAATGCTGCTAACAGATCGGAACCTAAATACAACCTTCTTCGACCCAGCAGGAGGAGGAGACCCCATTTTATACCAACACTTATTCTGATTCTTTGGACACCCCGAAGTCTATATTTTAATTTTACCTGGATTTGGAATAATCTCCCATATTGTAACCTATTACTCAGGAAAAAAAGAACCATTCGGATATATAGGAATAGTCTGAGCTATAATGTCAATCGGATTTTTAGGTTTCATCGTATGAGCTCACCATATATTCACAGTCGGAATAGACGTCGACACACGAGCCTACTTCACATCAGCTACTATAATTATTGCTATTCCAACCGGAGTAAAAGTTTTCAGCTGACTGGCAACACTTCATGGAGGTAATATCAAATGGTCTCCTGCTATAATGTGAGCCCTAGGCTTTATTTTCTTATTTACAGTAGGGGGTTTAACCGGAATTGTCCTAGCTAACTCTTCTCTCGACATTGTTCTTCACGATACATATTACGTTGTCGCACACTTCCACTATGTTTTATCAATAGGAGCTGTATTTGCTATTATAGGGGGATTTGTTCATTGATTCCCACTATTCTCAGGTTATACTCTCAATGATACATGAGCCAAAATCCACTTCGCAATTATGTTTGTAGGCGTCAATATGACCTTCTTCCCACAACACTTTCTAGGACTATCTGGCATGCCTCGACGATACTCCGACTACCCAGATGCATATACAATATGAAATACTGTCTCATCAATAGGCTCATTCATTTCTCTAACAGCAGTCATACTAATAGTTTTCATCATCTGAGAAGCATTCGCATCTAAACGAGAAGTTTTAACTGTAGACCTAACCACGACAAATCTAGAATGATTAAACGGATGCCCTCCACCATATCACACATTTGAAGAGCCCACCTATGTCAACCTAAAATAAGAAAGGAAGGAATCGAACCCCCTACTATTGGTTTCAAGCCAACATCATAACCTCTATGTCTCTCTCAATAAACGAGGTGTTAGTAAAACATTATATAACTTTGTCAAAGTTAAGTTACAAGTGAAAACCCTGTACACCTCATATGGCATATCCCATACAACTAGGCTTCCAAGATGCTACATCACCAATCATAGAAGAACTGCTTCACTTTCATGATCACACGCTAATAATTGTCTTCTTAATTAGCTCATTAGTACTTTACATTATCTCACTAATACTAACAACAAAACTAACTCATACAAGCACAATAGATGCACAAGAAGTAGAGACAATTTGAACCATTTTGCCCGCTATTATTTTAATCCTAATTGCTCTTCCTTCTTTACGAATTCTATACATAATGGATGAAATTAATAACCCATCCCTTACGGTAAAAGCAATAGGACATCAGTGATACTGAAGCTATGAATATACAGATTATGAGGACTTAAGCTTCGACTCCTACATAATTCCAACATCAGAATTAAAGCCAGGGGAATTACGACTATTAGAAGTCGATAATCGAGTTGTACTGCCAATAGAAATAACAATCCGAATACTAGTCTCCTCTGAAGACGTACTACACTCATGAGCCGTGCCTTCTCTAGGGCTGAAAACAGATGCAATCCCAGGCCGTCTGAACCAAACAACCCTTATATCGACCCGTCCAGGCCTGTACTATGGTCAGTGTTCAGAAATCTGCGGATCAAACCATAGTTTCATGCCCATTGTCCTTGAATTAGTTCCACTGAAGTATTTTGAAAAATGATCTGCGTCAATATTATAAAATCACTAAGAAGCTATATAGCACTAACCTTTTAAGTTAGAGATTGAGAGCAGTATTCTCTCCTTAGTGATATGCCACAACTAGACACGTCAACATGACTGACAATAATCCTATCAATATTCTTGACCCTCTTTATTATCTTTCAATTAAAAATTTCAAAACACAACTTTTACTACAACCCAGAACTAACATCAACAAAAATATTAAAACAAAACACCCCTTGAGAAACAAAATGAACGAAAATTTATTTGCCTCTTTTATTACCCCTATAATTCTAGGTCTCCCTCTCGTAACTCTTATCGTACTATTTCCCAGCCTACTATTCCCAACATCAAATCGATTAGTGAACAATCGCTTTGTAGCCCTCCAACAATGAATGCTTCAACTTGTATCAAAACAAATAATGAGTATCCACAACCCCAAAGGACAAACATGAACATTAATATTAATATCTTTAATCCTATTTATTGGATCAACAAACCTATTAGGCCTGTTACCCCATTCATTCACACCAACAACACAACTATCAATAAACCTAGGCATAGCCATTCCCCTGTGAGCAGGAGCCGTAATTACAGGATTCCGCAATAAAACTAAAACATCACTTGCCCATTTCTTACCACAAGGAACACCAACTCCACTAATCCCAATACTAGTAATTATCGAAACTATCAGCCTTTTTATTCAACCTATAGCCCTCGCCGTGCGGTTAACAGCCAACATCACTGCAGGACATCTATTAATTCACTTAATTGGAGGGGCTACACTTGCACTAATAAGTATTAGCGCTATAACAGCTCTAATTACATTCATCATCCTAATCCTACTAACAATCCTAGAATTTGCAGTAGCTATAATCCAAGCCTATGTATTCACTCTTCTAGTCAGCCTATATCTGCACGACAACACATAATGACACACCAAACCCATGCTTATCATATAGTAAATCCAAGCCCTTGACCCCTTACAGGAGCTCTATCCGCCCTCTTAATAACATCCGGCTTAGCCATGTGGTTTCATTTCAACTCAACAGCTCTGCTAATAATTGGCCTAACAACAAACATACTAACAATATACCAATGATGACGGGATATTATTCGAGAAAGCACTTTCCAAGGACACCATACCCCAGCTGTCCAAAAAGGCCTCCGTTATGGAATAATCCTCTTTATTATCTCCGAAGTCCTATTCTTTACCGGATTTTTCTGAGCATTCTACCATTCAAGCCTCGCCCCCACTCCCGAACTAGGCGGCTGCTGACCCCCAACAGGCATTCATCCACTAAACCCCCTAGAAGTCCCACTGCTCAACACCTCTGTCCTATTAGCCTCCGGAGTTTCTATTACCTGAGCCCATCATAGCCTAATAGAAGGAGACCGAAACCATATATTACAAGCCCTATTTATCACCATCACATTAGGAGTCTACTTTACACTACTACAAGCCTCAGAGTACTATGAGGCACCCTTTACTATCTCCGACGGAATCTACGGCTCAACTTTTTTCGTAGCCACAGGCTTCCATGGCCTCCATGTCATCATTGGATCCACCTTCTTAATTGTCTGCTTTTTCCGCCAACTAAAATTCCATTTCACTTCTAACCACCACTTCGGCTTTGAAGCCGCTGCCTGATACTGACATTTCGTAGACGTAGTTTGACTTTTCCTCTATGTTTCTATCTATTGATGAGGCTCCTATTCTTTTAGTATTAATCAGTACAGCTGACTTCCAATCAGCTAGTTTCGGTCTAGCCCGAAAAAGAATAATAAATCTAATACTAGCCCTCCTGACCAATTTTACACTAGCTACTCTACTTGTCATTATCGCATTCTGACTTCCCCAACTAAATGTATACTCTGAGAAGACAAGTCCATACGAATGTGGATTCGACCCCATAGGATCAGCCCGTCTTCCCTTCTCCATAAAATTCTTTCTAGTAGCCATCACATTCCTCTTATTTGATCTAGAAATTGCACTCCTCTTACCACTGCCATGAGCCTCACAAACAACAAACCTAAACACAATGCTTACCATAGCCCTCTTCCTAATTATCCTACTAGCTGTAAGCCTAGCCTACGAATGAACTCAAAAAGGACTGGAATGAACCGAATATGGTACTTAGTTTAAAATAAAATAAATGATTTCGACTCATTAGATTGTGATTTAATTCATAATTACCAAATGTCTATAGTACACATAAATATTATAATAGCATTCGCAGTATCTCTTGTAGGACTACTAATATATCGATCCCACCTAATATCTTCCCTTCTATGCTTAGAAGGAATAATACTATCCCTATTCGTTATAGCAGCTCTAACAATCCTCAATTCACATTTTACATTAGCTAGCATAATACCTATTATCCTACTAGTTTTCGCAGCCTGTGAAGCAGCCCTAGGTCTATCCCTACTAGTAATAGTATCAAATACATACGGTACTGATTACGTACAAAATCTCAACCTACTCCAATGCTAAAATATATTATTCCAACAATTATACTTATACCCCTAACCTGAATATCAAAAGGTAATATAATCTGAGTTAACTCCACAGCACACAGCCTACTAATTAGCTTTACAAGCCTTCTCCTTATAAATCAGTTTGGTGACAATAGCCTCAATTTTTCACTAGTATTTTTCTCTGACTCCCTATCTACTCCACTACTAATTTTAACCATATGGCTTCTTCCCCTGATACTAATAGCTAGCCAACATCACCTATCAAAAGAAAACCTAACCCGAAAAAAACTATTCATTACTATACTAATTTTACTACAACTATTTCTAATCATAACCTTTACCGCCATAGAACTAATCTTCTTTTATATCCTATTTGAAGCAACACTAGTACCAACACTTATTATTATTACCCGATGGGGAAACCAAATAGAACGTCTAAACGCCGGACTCTATTTCCTATTCTATACATTAGCTGGCTCCTTACCCCTACTAGTCGCACTAATTTACATCCAAAACATAGTAGGATCCCTAAATTTCCTAATACTCCAATATTGAGTACAACCTATGCATAACTCTTGATCTAATATTTTCATATGACTAGCATGTATAATAGCCTTCATAGTAAAAATACCATTATACGGCCTTCACCTTTGACTACCCAAAGCTCACGTAGAAGCCCCCATCGCAGGCTCCATAGTCCTGGCAGCAATCCTACTAAAACTAGGAGGGTACGGTATGCTACGAATCACACTAATCCTAAACCCTATAACCGACTTTATAGCATACCCATTCATTATACTCTCCTTATGAGGCATAATCATAACCAGCTCAATCTGCCTCCGTCAAACGGACCTAAAATCACTCATTGCATACTCTTCTGTAAGCCACATAGCGCTCGTCATCGTAGCTATCCTTATCCAAACACCTTGAAGTTACATAGGAGCAACCGCTCTCATGATTGCCCATGGCCTCACATCCTCCATACTTTTCTGTCTAGCAAACTCAAACTACGAACGAATCCATAGCCGAACTATAATTCTAGCTCGAGGCCTACAAACGCTCCTTCCACTAATAGCCACCTGATGACTACTAGCAAGTCTAACCAACCTAGCTTTACCCCCAACAATCAACTTAATTGGAGAACTATTTGTAATAATGTCAACCTTTTCATGGTCTAACATTACAATCATTCTAATAGGAACAAATATAGTAATCACCGCCTTATACTCTCTATATATACTAATTATAACCCAACGAGGAAAATACACCCACCACATTAATAATATCTCACCTTCCTTTACACGAGAAAATGCACTCATATCACTGCACATCTTACCTCTACTACTCTTATCCCTAAATCCAAAAATTATTCTAGGACCTCTATACTGTAAATATAGTTTAACAAAAACATTAGATTGTGAATCTAACAATAGAAACTCATTACCTTCTTATTTACCGAAAAAGTATGCAAGAACTGCTAATTCTATGCTCCCATACTTAACAGTATGGCTTTTTCGAACTTTTAAAGGATAGTAGTCATCCGTTGGTCTTAGGAACCAAAAAATTGGTGCAACTCCAAATAAAAGTAATAAACATATTCTCCTCGTTCTCACTAGTTACTTTACTCCTACTAACAGTACCCATTATAACAACAAGCCTCAACACCTACAAATCTTCCAACTACCCGCTCTACGTAAAAACAACTATCTCATATGCCTTCATTACCAGCATAATTCCCACAATAATATTTATTCACTCAGGCCAAGAACTAATTATTTCAAACTGACATTGATTAACTATCCAAACCCTCAAACTATCTCTCAGCTTTAAAATAGACTATTTCTCAATAATATTCGTCCCAGTAGCACTATTCGTCACATGATCCATTATAGAATTCTCAATATGATACATACACTCAGACCCCAACATTAACAAATTCTTCAAATACTTACTCCTATTCCTCATCACTATGATAATCCTTGTAACCGCAAATAACCTATTCCAACTATTCATCGGCTGAGAAGGTGTCGGAATTATATCATTTCTACTCATCGGATGATGGTACGGACGAGCAGACGCAAATACAGCAGCTCTACAAGCAGTTTTATACAACCGCATCGGCGACATTGGTTTTATCCTAGCAATAGCATGATTTCTAACAAACCTAAATACCTGAGATCTCCAACAGATCTTCATACTAGACCCAAACAACTCAAATACACCCTTAATCGGACTAGTACTAGCTGCAACCGGAAAATCCGCCCAATTTGGCCTCCACCCATGACTTCCCTCTGCAATAGAAGGCCCAACTCCCGTCTCAGCACTACTTCACTCAAGCACAATAGTAGTAGCAGGTATTTTCCTACTAATCCGCTTTTACCCACTCACAGAAAATAATAAGCACATTCAATCTATTACATTATGCCTAGGGGCCATTACCACACTATTTACAGCGATATGCGCTCTCACCCAAAATGATATTAAGAAAATCATCGCCTTCTCTACATCTAGCCAACTAGGCCTTATAATGGTAACAATTGGCATTAACCAACCCTACCTAGCATTTCTCCATATCTGCACCCACGCCTTTTTCAAAGCTATACTATTTATATGCTCCGGTTCCATAATTCACAGCCTAAACGACGAACAAGACATCCGAAAAATAGGAGGCCTATTTAAAGCCATACCATTTACTACAACAGCCCTCATTATTGGCAGTCTCGCATTAACAGGAATACCCTTCCTCACAGGATTCTACTCCAAAGACCTAATCATCGAAGCCGCCAACACGTCTTATACCAACGCCTGAGCCCTTTTAATAACATTAATCGCCACCTCTTTCACAGCCATTTATAGCACCCGTATCATCTTCTTCGCATTCCTAGGACAACCCCGATTTTCTACCCTAATTAAAATCAACGAAAACAACCCCTTCCTAATCAACTCTATCAAACGCTTGCTAATCGGAAGCCTCTTCGCAGGGTATATTATCTCCAACAACATTCCCCCAACAACAGTCCCCCAAATAACTATGCCCTACTATCTAAAAACAACAGCCCTAATCGTTACAATCCTAGGCTTCACCTTAGCCCTAGAAATTAGCAACATAACTAAAAACCTAAAATTTCACTACCCCTCAAACGCCTTCAAATTCTCCACCTTACTAGGATACTTCCCTACAATTATACATCGCCTAGCTCCATACATAAATCTATCAATAAGCCAAAAATCAGCATCCTCCCTTCTAGACCTAATCTGACTAGAAACCATTCTACCAAAAACCATTTCACTCGCTCAAATAAAAGCATCTACCCTGGTTACAAACCAAAAAGGCCTAATCAAACTATATTTCCTCTCCTTCCTAATTACAATTCTCATTAGCATAATCCTATTTAATTTCCACGAGTAATTTCTATAATAACCACAACACCAATAAATAAAGACCACCCAGTTACAATAACCAATCAAGTACCATAACTGTATAAAGCTGCAATCCCCATGGCCTCCTCACTAAAAAACCCAGAATCCCCCGTATCATAAATCACCCAATCCCCTAAACCATTAAACTCAAACACAATCTCTACCTCCTTATCCTTTAATACATAATAAACCATAAAAAACTCTATCAACAAGCCAGTAATAAATGCCCCTAAAACAGCCTTATTAGAAAGTCAAATCTCAGGGTACTGTTCCGTAGCCATAGCCGTTGTATAACCAAAAACCACCATCATACCCCCCAAATAAATTAAAAAAACCATTAACCCCAGAAAAGATCCACCAAAATTCAACACAATTCCACAACCAACCCCACCACTCACAATTAATCCCAACCCCCCATAAATAGGTGAAGGTTTCGAAGAAAACCCTACAAAACCAATCACAAAGATAACACTTAAAATAAATACAATGTATAGTATCATTATTCTTACATGGAATCCAACCATGACCAATGATATGAAAAACCATCGTTGTCATTCAACTACAAGAACACTAATGACTAATATTCGAAAATCCCATCCACTAATAAAAATTGTAAATAACGCATTCATTGACCTTCCAGCTCCATCAAACATTTCATCATGATGAAACTTCGGCTCCCTCCTGGGAGTATGCTTAATCCTACAAATCCTCACAGGCTTATTCCTAGCAATACACTACACACCCGATACAACAACAGCATTCTCCTCCGTTGCCCATATCTGCCGAGACGTGAACTACGGCTGAATTATCCGATACATACACGCAAACGGAGCTTCAATATTCTTTATCTGCTTATATATGCACGTAGGACGGGGCCTATATTACGGATCTTACACCTTCCTAGAAACATGAAATATCGGAGTAATCCTTCTACTTACAGTAATAGCTACAGCATTCATAGGATACGTACTACCATGAGGACAAATGTCATTTTGAGGAGCAACAGTCATTACCAACCTCCTATCAGCAATCCCATACATCGGCACAAATTTAGTCGAATGAATTTGAGGTGGATTCTCAGTAGACAAAGCAACCCTCACCCGATTCTTCGCTTTCCACTTTATTCTCCCATTTATTATCACAGCAATTGCCATAGTCCACCTATTATTCCTCCACGAAACAGGCTCCAACAATCCAACAGGAATCTCCTCAGACGTAGACAAAATTCCATTTCACCCCTACTATACCATTAAAGACATCTTAGGAGCCTTATTACTAATTCTAGCCCTAATACTACTGGTACTATTCACACCCGACCTCCTCGGAGACCCAGATAACTACACCCCAGCAAACCCACTCAATACACCTCCCCACATCAAACCCGAATGATACTTCTTATTTGCATACGCAATTTTACGATCAATCCCCAATAAACTAGGAGGAGTACTAGCCCTAGCTTTCTCTATCCTAATCCTTGCTCTCATTCCCCTATTGCATACCTCCAAACAACGAAGCATAATTTTCCGACCACTCAGCCAATGCCTATTCTGAACTCTAGTAGCAGACCTACTAACACTCACATGAATCGGAGGACAGCCAGTCGAACACCCATACATTATCATTGGACAACTAGCATCTATTATATACTTCCTTCTCATTCTAGTACTAATACCAACAGCCGGCACAATTGAAAACAAGCTACTAAAATGAAGACAGGTCTTTGTAGTACATCCAATACACTGGTCTTGTAAACCAGAAAAGGAGAACAACTAACCTCCCTAAGACTCAAGGAAGAAACTACAGTCTCACCGTCAACCCCCAAAGCTGAAGTTCTATTTAAACTATTCCCTG
		</sequence>
		<sequence>
			<taxon idref="UP174"/>
			ACTAATGGCTAATCAGCCCATGCTCACACATAACTGTGCTGTCATACATTTGGTATTTTTTTATTTTGGGGGATGCTTGGACTCAGCTATGGCCGTCAAAGGCCCCGACCCGGAGCATCTATTGTAGCTGGACTTAACTGCATCTTGAGCACCAGCATAATGGTAAGCATGCACATATAGTCAATGGTTACAGGACATAAATTATATTATATATCCCCCCCTCCATAAAAATTCCCCCTTAAATATTTACCACTACTTTTAACAGATTTTTCCCTAGTTACTTATTTAAAATTTCCACACTTTCAATACTCAAATTAGCACTCCATATAAAGTCAATATATAAACGCAGGNCCCCCCCCCCCGTTGATGTAGCTTAATCCAAAGCAAGGCACTGAAAATGCCTAGATGAGTCTCCCAACTCCATAAACACATAGGTTTGGTCCCAGCCTTCCTGTTGACTCTTAATAAACTTACACATGCAAGCATCTACGCCCCAGTGAGAATGCCCTCTAGGTTGTTAAAACCAAGAGGAGCTGGCATCAAGCACACACCCTGTAGCTCACGACGCCTTGCTTAACCACACCCCCACGGGAAACAGCAGTGACAAAAATTGAGCCATAAACGAAAGTTTGACTAAGTTATATTAATTAGGGTTGGTAAATCTCGTGCCAGCCACCGCGGTCATACGATTAACCCAAGCTAACAGGAATACGGCGTAAAACGTGTTAAAGCACCACATTAAATAGGGTTAAATTTTAATTAAGCTGTAAAAAGCCATGATTAAAATAAAAATAAATGACGAAAGTGACCCTACAATAGCCGATGCACTATAGCTAAGACCCAAACTGGGATTAGATACCCCACTATGCTTAGCCCTAAACACAGATAATTACATAAACAAAATTATTTGCCAGAGTACTACCAGCAACAGCTTAAAACTCAAAGGACTTGGCGGTGCTTTATATCCCTCTAGAGGAGCCTGTTCTGTAATCGATAAACCCCGATAAACCTCACCAGTTCTTGCTAATACAGTCTATATACCGCCATCTTCAGCAAACCCTAAAAAGGAAAAAAAGTAAGCGCAATCATGATACATAAAAACGTTAGGTCAAGGTGTAACCTATGAAATGGAAAGAAATGGGCTACATTCTCTACACTAAGAGAATCAAGCACGAAAGTTATTATGAAATTAGTAACCAAAGGAGGATTTAGCAGTAAACTAAGAGTAGAGTGCTTAGTTGAATTAGGCCATGAAGCACGCACACACCGCCCGTCACCCTCCTCAAATAGATTCAATGCATCTAACCTTATTTAAACGCACTAGCTATATGAGAGGAGACAAGTCGTAACAAGGTAAGCATACTGGAAAGTGTGCTTGGATAAATCAAGATATAGCTTAAACAAAGCATCCAGTTTACACCTAGAAGACTTCATTCATTATGAATATCTTGAACTAAATCTAGCCCAAAAACACCCTCTTAACTAAACTACCAAAATAAAATAAAACAAAACATTTAATCCCAATTTAAAGTATAGGAGATAGAAATCTAGAATATGGCGCTATAGAGAAAGTACCGCAAGGGAACGATGAAAGAAAAACTAAAAGTACAAAAAAGCAAAGATTATCCCTCGTACCTTTTGCATAATGAATTAACTAGTATAAGACTTAACAAAATGAATTTCAGCTAAGCAACCCGAAACCAGACGAGCTACTTACAAACAGTTTATCAAGAACTAACTCATCTATGTGGCAAAATAGTGAGAAGATTTGTAAGTAGAGGTGACATGCCTAACGAGCCTGGTGATAGCTGGTTGTCCAGGTAATGAATCTTAGTTCAGCTTTAAAGATACCAAAGATTCAAATAAATCTCACTGTAACTTTAAAAGTTAGTCTAAAAAGGTACAGCCTTTTAGAAACGGATACAACCTTGACTAGAGAGTAAAATCTAACACTACCATAGTAGGCCTAAAAGCAGCCACCAATTGAGAAAGCGTTAAAGCTCAACAACAAAAATTAAACAGATCCCAATAACAAGTAATTAACTCCTAGCCCCAATACTGGACTAATCTATTATTGAATAGAAGTAATAATGTTAATATGAGTAACAAGAAAAACTTTCTCCTTGCATAAGTCTAAGTCAGTACCTGATAATACTCTGACCATTAACAGCTAATAAAAATAACCCAACAATAAACAATTTATTAACTATACTGTTAATCCAACACAGGAGTGCATCTAAGGAAAGATTAAAAGAAGTAAAAGGAACTCGGCAAACACAAACCCCGCCTGTTTACCAAAAACATCACCTCCAGCATCCCTAGTATTGGAGGCACTGCCTGCCCAGTGACAACTGTTTAACGGCCGCGGTATCCTGACCGTGCAAAGGTAGCATAATCATTTGTTCTCTAAATAAGGACTTGTATGAATGGCCACACGAGGGTTTTACTGTCTCTTACTTCCAATCAGTGAAATTGACCTTCCCGTGAAGAGGCGGGAATACATAAATAAGACGAGAAGACCCTATGGAGCTTTAACTAACCAACCCAAAGAAAATAAATTTAACCATTAAGGAACAACAACAATCTCCATGAGTTGGTAGTTTCGGTTGGGGTGACCTCGGAGAATAAAAAATCCTCCGAACGATTTTAAAGACTAGACCCACAAGTCAAATCACTCTATCGCTCATTGATCCAAAAATTTGATCAACGGAACAAGTTACCCTAGGGATAACAGCGCAATCCTATTTAAGAGTCCATATCGACAATAGGGTTTACGACCTCGATGTTGGATCAGGACATCCTGATGGTGCAACCGCTATCAAAGGTTCGTTTGTTCAACGATTAAAGTCCTACGTGATCTGAGTTCAGACCGGAGCAATCCAGGTCGGTTTCTATCTATTACGTATTTCTCCCAGTACGAAAGGACAAGAGAAATAAGGCCAACTTTAAATTAAGCGCCTTAAAACAACTAATGACAGCGTCTCAATTAACAACACAAAACCCTGCCCTAGAACAGGGCTTAGTTAAGGTGGCAGAGCCCGGTAATTGCGTAAAACTTAAACTTTTATACCCAGAGATTCAAATCCTCTCCTTAACAAAATGTTCATAATTAACATCTTAATACTTATCATTCCTATCTTATTGGCCGTAGCATTCCTCACATTAGTAGAACGAAAAGTTCTAGGCTACATACAATTCCGAAAAGGTCCAAATGTCGTAGGCCCATATGGCCTACTCCAACCCATCGCCGATGCAATCAAACTTTTCATCAAAGAACCATTACGACCTGCCACGTCTTCAGCCTCAATATTTATCCTAGCGCCCATTTTAGCCCTGGGCCTAGCCTTAACCATGTGAATTCCCCTACCAATACCCTATCCTCTTATTAACATAAACCTAGGAGTCCTATTTATGCTAGCCATATCAAGCCTAGCCGTGTACTCCATCCTCTGATCAGGCTGAGCTTCCAACTCAAAATACGCACTAATCGGAGCCCTACGAGCAGTAGCACAAACAATCTCATATGAAGTAACACTAGCAATTATCCTACTATCAGTACTCCTAATAAGTGGATCCTTTACCCTCTCCACATTAATTATTACACAAGAACAAATATGGCTAATCCTCCCAGCATGACCTCTAGCAATAATATGATTTATCTCAACATTAGCAGAAACAAACCGAGCTCCCTTTGATCTAACTGAAGGAGAATCAGAACTAGTCTCGGGCTTCAACGTAGAATATGCAGCAGGACCATTTGCCCTCTTCTTCATAGCAGAGTACGCAAATATCATCATAATAAACATATTTACAGCAATTCTATTTCTAGGAACATCCCACAACCCATACATACCAGAACTCTACACAATCAACTTTATCATCAAGTCCCTGCTACTCACAATATTATTCCTATGAATCCGAGCATCCTACCCTCGATTCCGCTATGACCAACTGATACACTTACTATGAAAAAATTTCCTGCCCCTAACACTAGCCCTATGCATATGGCACGTATCACTGCCCATCCTTACATCAGGCATCCCACCACAAACATAAGAAATATGTCTGAAAAAAGAGTTACTTTGATAGAGTAAATAATAGAGGTTTAAACCCTCTTATTTCTAGAATTATAGGAATTGAACCTACTCCTAAGAATCCAAAACTCTCCGTGCTCCCAATTACACCAAATTCTATTAGTAAGGTCAGCTAATTAAGCTATCGGGCCCATACCCCGAAAATGTTGGTTCATACCCTTCCCGTACTAATAAACCCAATTATCTTTACTACTATTTTATTAACCATTATACTAGGAACCATTATTGTCATAATTAGTTCTCACTGACTACTTGTCTGAATCGGATTTGAAATAAATATACTCGCCATTATCCCTATCATAATAAAAAACCACAACCCACGAGCTACAGAAGCATCAACTAAATATTTTCTAACTCAATCAACAGCCTCAATACTACTAATAATAGCCGTCATCATTAACCTAATATTCTCAGGCCAATGAACCGTAATAAAATTATTTAACCCAATAGCCTCCATACTCATAACAATAGCCCTAGCCATAAAACTAGGAATAGCTCCATTTCACTTCTGAGTCCCAGAAGTAACGCAGGGCATCCCTCTATCCTCAGGCTTAATCCTACTGACATGACAAAAACTAGCACCTATATCTGTACTTTACCAAATCTTCCCATCAATTAACCTAAACTTAATTCTGACCCTATCAATTCTATCAATCCTAATTGGAGGCTGAGGAGGACTAAACCAAACACAACTCCGAAAAATCATAGCCTACTCATCAATCGCTCACATGGGCTGAATAACAGCAGTACTACCATACAACCCCACTATAACATTACTAAACTTAGTCATCTACATTATTATAACTTCCACTATATTCACCATATTTATAGCCAATTCCACCACCACCACCCTATCATTATCACACACATGAAATAAAACACCCATTATAACCATCCTAATCCTCGCTACTCTCCTATCCATAGGAGGACTCCCTCCCCTATCAGGATTTATACCAAAATGAATAATCATCCAAGAAATAACAAAAAACAATAGCATTATCCTACCTACTTTCATAGCAATCACAGCCCTACTAAACTTATATTTTTATATACGACTCACATATTCTACTGCACTAACAATATTCCCCTCTACAAACAACATAAAAATAAAATGACAATTTCCCCTTATAAAAAAAATAACCTTTCTACCAACAATAGTCGTATTATCTACTATAACACTACCGCTCACACCAATATTATCAGTATTAGAATAGGAATTTAGGTTAAACAGACCAAGAGCCTTCAAAGCCCTAAGCAAGTACAATTTACTTAATTCCTGATAAGGATTGCAAGACTACACCTTACATCAATTGAATGCAAATCAACCACTTTAATTAAGCTAAATCCTCACTAGACTGGTGGGCTCCACCCCCACGAAACTTTAGTTAACAGCTAAACACCCTAATTAATCAGGCTTCAATCTACTTCTCCCGCCGCAAGAAAAAAAAGGCGGGAGAAGCCCCGGCAGAATTGAAGCTGCTTCTCTGAATTTGCAATTCAACGTGTAAACTCACCACAGGGCTTGGTAAAAAGAGGAGTCAAACCTCTATCTTTAGATTTACAGTCTAATGCTTTACTCAGCCATTTTACCCATGTTCATTAACCGCTGACTATTCTCAACCAACCATAAAGATATCGGTACCCTTTATCTACTATTTGGAGCCTGGGCCGGTATAGTAGGAACAGCTCTAAGCCTTCTAATTCGCGCTGAATTAGGCCAACCCGGAACCCTGCTCGGAGACGACCAAATCTACAACGTAGTTGTAACCGCACACGCATTTGTAATAATCTTCTTTATAGTAATGCCAATTATAATTGGAGGGTTCGGTAACTGACTTGTTCCTCTAATAATTGGCGCTCCCGACATGGCATTCCCCCGAATAAACAACATAAGCTTCTGACTCCTCCCTCCCTCATTCCTACTGCTCCTCGCATCCTCTATAGTTGAAGCTGGAGCAGGAACAGGCTGAACCGTGTACCCTCCCTTAGCAGGCAACCTAGCCCATGCAGGAGCCTCAGTAGATCTAACCATCTTCTCTTTACACTTAGCAGGAGTTTCCTCTATTTTAGGAGCCATCAACTTCATTACAACAATTATCAACATAAAGCCCCCCGCAATGTCACAGTACCAAACCCCTTTATTCGTATGATCCGTAATAATCACCGCCGTACTATTACTCCTCTCACTCCCTGTATTAGCAGCCGGCATTACAATGCTGCTAACAGATCGGAACCTAAATACAACCTTCTTCGACCCAGCAGGAGGAGGAGACCCCATTTTATACCAACACTTATTCTGATTCTTTGGACACCCCGAAGTCTATATTTTAATTTTACCTGGATTTGGAATAATCTCCCATATTGTAACCTATTACTCAGGAAAAAAAGAACCATTCGGATATATAGGAATAGTCTGAGCTATAATGTCAATCGGATTTTTAGGTTTCATCGTATGAGCTCACCATATATTCACAGTCGGAATAGACGTCGACACACGAGCCTACTTCACATCAGCTACTATAATTATTGCTATTCCAACCGGAGTAAAAGTTTTCAGCTGACTGGCAACACTTCATGGAGGTAATATCAAATGGTCTCCTGCTATAATGTGAGCCCTAGGCTTTATTTTCTTATTTACAGTAGGGGGTTTAACCGGAATTGTCCTAGCTAACTCTTCTCTCGACATTGTTCTTCACGATACATATTACGTTGTCGCACACTTCCACTATGTTTTATCAATAGGAGCTGTATTTGCTATTATAGGGGGATTTGTTCATTGATTCCCACTATTCTCAGGTTATACTCTCAATGATACATGAGCCAAAATCCACTTCGCAATTATGTTTGTAGGCGTCAATATGACCTTCTTCCCACAACACTTTCTAGGACTATCTGGCATGCCTCGACGATACTCCGACTACCCAGATGCATATACAATATGAAATACTGTCTCATCAATAGGCTCATTCATTTCTCTAACAGCAGTCATACTAATAGTTTTCATCATCTGAGAAGCATTCGCATCTAAACGAGAAGTTTTAACTGTAGACCTAACCACGACAAATCTAGAATGATTAAACGGATGCCCTCCACCATATCACACATTTGAAGAGCCCACCTATGTCAACCTAAAATAAGAAAGGAAGGAATCGAACCCCCTACTATTGGTTTCAAGCCAACATCATAACCTCTATGTCTCTCTCAATAAACGAGGTGTTAGTAAAACATTATATAACTTTGTCAAAGTTAAGTTACAAGTGAAAACCCTGTACACCTCATATGGCATATCCCATACAACTAGGCTTCCAAGATGCTACATCACCAATCATAGAAGAACTGCTTCACTTTCATGATCACACGCTAATAATTGTCTTCTTAATTAGCTCATTAGTACTTTACATTATCTCACTAATACTAACAACAAAACTAACTCATACAAGCACAATAGATGCACAAGAAGTAGAGACAATTTGAACCATTTTGCCCGCTATTATTTTAATCCTAATTGCTCTTCCTTCTTTACGAATTCTATACATAATGGATGAAATTAATAACCCATCCCTTACGGTAAAAGCAATAGGACATCAGTGATACTGAAGCTATGAATATACAGATTATGAGGACTTAAGCTTCGACTCCTACATAATTCCAACATCAGAATTAAAGCCAGGGGAATTACGACTATTAGAAGTCGATAATCGAGTTGTACTGCCAATAGAAATAACAATCCGAATACTAGTCTCCTCTGAAGACGTACTACACTCATGAGCCGTGCCTTCTCTAGGGCTGAAAACAGATGCAATCCCAGGCCGTCTGAACCAAACAACCCTTATATCGACCCGTCCAGGCCTGTACTATGGTCAGTGTTCAGAAATCTGCGGATCAAACCATAGTTTCATGCCCATTGTCCTTGAATTAGTTCCACTGAAGTATTTTGAAAAATGATCTGCGTCAATATTATAAAATCACTAAGAAGCTATATAGCACTAACCTTTTAAGTTAGAGATTGAGAGCTGTATTCTCTCCTTAGTGATATGCCACAACTAGACACGTCAACATGACTGACAATAATCCTATCAATATTCTTGACCCTCTTTATTATCTTTCAATTAAAAATTTCAAAACACAACTTTTACTACAACCCAGAACTAACATCAACAAAAATATTAAAACAAAACACCCCTTGAGAAACAAAATGAACGAAAATTTATTTGCCTCTTTTATTACCCCTATAATTCTAGGTCTCCCTCTCGTAACTCTTATCGTACTATTTCCCAGCCTACTATTCCCAACATCAAATCGATTAGTGAACAATCGCTTTGTAGCCCTCCAACAATGAATGCTTCAACTTGTATCAAAACAAATAATGAGTATCCACAACCCCAAAGGACAAACATGAACATTAATATTAATATCTTTAATCCTATTTATTGGATCAACAAACCTATTAGGCCTGTTACCCCATTCATTCACACCAACAACACAACTATCAATAAACCTAGGCATAGCCATTCCCCTGTGAGCAGGAGCCGTAATTACAGGATTCCGCAATAAAACTAAAACATCACTTGCCCATTTCTTACCACAAGGAACACCAACTCCACTAATCCCAATACTAGTAATTATCGAAACTATCAGCCTTTTTATTCAACCTATAGCCCTCGCCGTGCGGTTAACAGCCAACATCACTGCAGGACATCTATTAATTCACTTAATTGGAGGGGCTACACTTGCACTAATAAGTATTAGCGCTATAACAGCTCTAATTACATTCATCATCCTAATCCTACTAACAATCCTAGAATTTGCAGTAGCTATAATCCAAGCCTATGTATTCACTCTTCTAGTCAGCCTATATCTGCACGACAACACATAATGACACACCAAACCCATGCTTATCATATAGTAAATCCAAGCCCTTGACCCCTTACAGGAGCTCTATCCGCCCTCTTAATAACATCCGGCTTAGCCATGTGATTTCATTTCAACTCAACAGCTCTGCTAATAATTGGCCTAACAACAAACATACTAACAATATACCAATGATGACGAGATATTATTCGAGAAAGCACTTTCCAAGGACACCATACCCCAGCTGTCCAAAAAGGCCTCCGTTATGGAATAATCCTCTTTATTATCTCCGAAGTCCTATTCTTTACCGGATTTTTCTGAGCATTCTACCATTCAAGCCTCGCCCCCACTCCCGAACTAGGCGGCTGCTGACCCCCAACAGGCATTCATCCACTAAACCCCCTAGAAGTCCCACTGCTCAACACCTCTGTCCTATTAGCCTCCGGAGTTTCTATTACCTGAGCCCATCATAGCCTAATAGAAGGAGACCGAAACCATATATTACAAGCCCTATTTATCACCATCACATTAGGAGTCTACTTTACACTACTACAAGCCTCAGAGTACTATGAGGCACCCTTTACTATCTCCGACGGAATCTACGGCTCAACTTTTTTCGTAGCCACAGGCTTCCATGGCCTCCATGTCATCATTGGATCCACCTTCTTAATTGTCTGCTTTTTCCGCCAACTAAAATTCCATTTCACTTCTAACCACCACTTCGGCTTTGAAGCCGCTGCCTGATACTGACATTTCGTAGACGTAGTTTGACTTTTCCTCTATGTTTCTATCTATTGATGAGGCTCCTATTCTTTTAGTATTAATCAGTACAGCTGACTTCCAATCAGCTAGTTTCGGTCTAGCCCGAAAAAGAATAATAAATCTAATACTAGCCCTCCTGACCAATTTTACACTAGCTACTCTACTTGTCATTATCGCATTCTGACTTCCCCAACTAAATGTATACTCTGAGAAGACAAGTCCATACGAATGTGGATTCGACCCCATAGGATCAGCCCGTCTTCCCTTCTCCATAAAATTCTTTCTAGTAGCCATCACATTCCTCTTATTTGATCTAGAAATTGCACTCCTCTTACCACTGCCATGAGCCTCACAAACAACAAACCTAAACACAATGCTTACCATAGCCCTCTTCCTAATTATCCTACTAGCTGTAAGCCTAGCCTACGAATGAACTCAAAAAGGACTGGAATGAACCGAATATGGTACTTAGTTTAAAATAAAATAAATGATTTCGACTCATTAGATTGTGATTTAATTCATAATTACCAAATGTCTATAGTACACATAAATATTATAATAGCATTCGCAGTATCTCTTGTAGGACTACTAATATATCGATCCCACCTAATATCTTCCCTTCTATGCTTAGAAGGAATAATACTATCCCTATTCGTTATAGCAGCTCTAACAATCCTCAATTCACATTTTACATTAGCTAGCATAATACCTATTATCCTACTAGTTTTCGCAGCCTGTGAAGCAGCCCTAGGTCTATCCCTACTAGTAATAGTATCAAATACATACGGTACTGATTACGTACAAAATCTCAACCTACTCCAATGCTAAAATATATTATTCCAACAATTATACTTATACCCCTAACCTGAATATCAAAAGGTAATATAATCTGAGTTAACTCCACAGCACACAGCCTACTAATTAGCTTTACAAGCCTTCTCCTTATAAATCAGTTTGGTGACAATAGCCTCAATTTTTCACTAGTATTTTTCTCTGACTCCCTATCTACTCCACTACTAATTTTAACCATATGGCTTCTTCCCCTGATACTAATAGCTAGCCAACATCACCTATCAAAAGAAAACCTAACCCGAAAAAAACTATTCATTACTATACTAATTTTACTACAACTATTTCTAATCATAACCTTTACCGCCATAGAACTAATCTTCTTTTATATCCTATTTGAAGCAACACTAGTACCAACACTTATTATTATTACCCGATGGGGAAACCAAATAGAACGTCTAAACGCCGGACTCTATTTCCTATTCTATACATTAGCTGGCTCCTTACCCCTACTAGTCGCACTAATTTATATCCAAAACATAGTAGGATCCCTAAATTTCCTAATACTCCAATATTGAGTACAACCTATGCATAACTCTTGATCTAATATTTTCATATGACTAGCATGTATAATAGCCTTCATAGTAAAAATACCATTATACGGCCTTCACCTTTGACTACCCAAAGCTCACGTAGAAGCCCCCATCGCAGGCTCCATAGTCCTGGCAGCAATCCTACTAAAACTAGGAGGGTACGGTATGCTACGAATCACACTAATCCTAAACCCTATAACCGACTTTATAGCATACCCATTCATTATACTCTCCTTATGAGGCATAATCATAACCAGCTCAATCTGCCTCCGTCAAACGGACCTAAAATCACTCATTGCATACTCTTCTGTAAGCCACATAGCGCTCGTCATCGTAGCTATCCTTATCCAAACACCTTGAAGTTACATAGGAGCAACCGCTCTCATGATTGCCCATGGCCTCACATCCTCCATACTTTTCTGTCTAGCAAACTCAAACTACGAACGAATCCATAGCCGAACTATAATTCTAGCTCGAGGCCTACAAACGCTCCTTCCACTAATAGCCACCTGATGACTACTAGCAAGTCTAACCAACCTAGCTTTACCCCCAACAATCAACTTAATTGGAGAACTATTTGTAATAATGTCAACCTTTTCATGGTCTAACATTACAATCATTCTAATAGGAACAAATATAGTAATCACCGCCTTATACTCTCTATATATACTAATTATAACCCAACGAGGAAAATACACCCACCACATTAATAATATCTCACCTTCCTTTACACGAGAAAATGCACTCATATCACTGCACATCTTACCTCTACTACTCTTATCCCTAAATCCAAAAATTATTCTAGGACCTCTATACTGTAAATATAGTTTAACAAAAACATTAGATTGTGAATCTAACAATAGAAACTCATTACCTTCTTATTTACCGAAAAAGTATGCAAGAACTGCTAATTCTATGCTCCCATACTTAACAGTATGGCTTTTTCGAACTTTTAAAGGATAGTAGTCATCCGTTGGTCTTAGGAACCGAAAAATTGGTGCAACTCCAAATAAAAGTAATAAACATATTCTCCTCGTTCTCACTAGTTACTTTACTCCTACTAACAGTACCCATTATAACAACAAGCCTCAACACCTACAAATCTTCCAACTACCCGCTCTACGTAAAAACAACTATCTCATATGCCTTCATTACCAGCATAATTCCCACAATAATATTTATTCACTCAGGCCAAGAACTAATTATTTCAAACTGACATTGATTAACTATCCAAACCCTCAAACTATCTCTCAGCTTTAAAATAGACTATTTCTCAATAATATTCGTCCCAGTAGCACTATTCGTCACATGATCCATTATAGAATTCTCAATATGATACATACACTCAGACCCCAACATTAACAAATTCTTCAAATACTTACTCCTATTCCTCATCACTATGATAATCCTTGTAACCGCAAATAACCTATTCCAACTATTCATCGGCTGAGAAGGTGTCGGAATTATATCATTTCTACTCATCGGATGATGGTACGGACGAGCAGACGCAAATACAGCAGCTCTACAAGCAGTTTTATACAACCGCATCGGCGACATTGGTTTTATCCTAGCAATAGCATGATTTCTAACAAACCTAAATACCTGAGATCTCCAACAGATCTTCATACTAGACCCAAACAACTCAAATACACCCTTAATCGGACTAGTACTAGCTGCAACCGGAAAATCCGCCCAATTTGGCCTCCACCCATGACTTCCCTCTGCAATAGAAGGCCCAACTCCCGTCTCAGCACTACTTCACTCAAGCACAATAGTAGTAGCAGGTATTTTCCTACTAATCCGCTTTTACCCACTCACAGAAAATAATAAGCACATTCAATCTATTACATTATGCCTAGGGGCCATTACCACACTATTTACAGCGATATGCGCTCTCACCCAAAATGATATTAAGAAAATCATCGCCTTCTCTACATCTAGCCAACTAGGCCTTATAATGGTAACAATTGGCATTAACCAACCCTACCTAGCATTTCTCCATATCTGCACCCACGCCTTTTTCAAAGCTATACTATTTATATGCTCCGGTTCCATAATTCACAGCCTAAACGACGAACAAGACATCCGAAAAATAGGAGGCCTATTTAAAGCCATACCATTTACTACAACAGCCCTCATTATTGGCAGTCTCGCATTAACAGGAATACCCTTCCTCACAGGATTCTACTCCAAAGACCTAATCATCGAAGCCGCCAACACGTCTTATACCAACGCCTGAGCCCTTTTAATAACATTAATCGCCACCTCTTTCACAGCCATTTATAGCACCCGTATCATCTTCTTCGCATTCCTAGGACAACCCCGATTTTCTACCCTAATTAAAATCAACGAAAACAACCCCTTCCTAATCAACTCTATCAAACGCTTGCTAATCGGAAGCCTCTTCGCAGGGTATATTATCTCCAACAACATTCCCCCAACAACAGTCCCCCAAATAACTATGCCCTACTATCTAAAAACAACAGCCCTAATCGTTACAATCCTAGGCTTCACCTTAGCCCTAGAAATTAGCAACATAACTAAAAACCTAAAATTTCACTACCCCTCAAACGCCTTCAAATTCTCCACCTTACTAGGATACTTCCCTACAATTATACATCGCCTAGCTCCATACATAAATCTATCAATAAGCCAAAAATCAGCATCCTCCCTTCTAGACCTAATCTGACTAGAAACCATTCTACCAAAAACCATTTCACTCGCTCAAATAAAAGCATCTACCCTGGTTACAAACCAAAAAGGCCTAATCAAACTATATTTCCTCTCCTTCCTAATTACAATTCTCATTAGCATAATCCTATTTAATTTCCACGAGTAATTTCTATAATAACCACAACACCAATAAATAAAGACCACCCAGTTACAATAACCAATCAAGTACCATAACTGTATAAAGCTGCAATCCCCATGGCCTCCTCACTAAAAAACCCAGAATCCCCCGTATCATAAATCACCCAATCCCCTAAACCATTAAACTCAAACACAATCTCTACCTCCTTATCCTTTAATACATAATAAACCATAAAAAACTCTATCAACAAGCCAGTAATAAATGCCCCTAAAACAGCCTTATTAGAAAGTCAAATCTCAGGGTACTGTTCCGTAGCCATAGCCGTTGTATAACCAAAAACCACCATCATACCCCCCAAATAAATTAAAAAAACCATTAACCCCAGAAAAGATCCACCAAAATTCAACACAATTCCACAACCAACCCCACCACTCACAATTAATCCCAACCCCCCATAAATAGGTGAAGGTTTCGAAGAAAACCCTACAAAACCAATCACAAAGATAACACTTAAAATAAATACAATGTATAGTATCATTATTCTTACATGGAATCCAACCATGACCAATGATATGAAAAACCATCGTTGTCATTCAACTACAAGAACACTAATGACTAATATTCGAAAATCCCATCCACTAATAAAAATTGTAAATAACGCATTCATTGACCTTCCAGCTCCATCAAACATTTCATCATGATGAAACTTCGGCTCCCTCCTGGGAGTATGCTTAATCCTACAAATCCTCACAGGCTTATTCCTAGCAATACACTACACATCCGATACAACAACAGCATTCTCCTCCGTTGCCCATATCTGCCGAGACGTGAACTACGGCTGAATTATCCGATACATACACGCAAACGGAGCTTCAATATTCTTTATCTGCTTATATATGCACGTAGGACGGGGCCTATATTACGGATCTTACACCTTCCTAGAAACATGAAATATCGGAGTAATCCTTCTACTTACAGTAATAGCTACAGCATTCATAGGATACGTACTACCATGAGGACAAATGTCATTTTGAGGAGCAACAGTCATTACCAACCTCCTATCAGCAATCCCATACATCGGCACAAATTTAGTCGAATGAATTTGAGGTGGATTCTCAGTAGACAAAGCAACCCTCACCCGATTCTTCGCTTTCCACTTTATTCTCCCATTTATTATCACAGCAATTGCCATAGTCCACCTATTATTCCTCCACGAAACAGGCTCCAACAATCCAACAGGAATCTCCTCAGACGTAGACAAAATTCCATTTCACCCCTACTATACCATTAAAGACATCTTAGGAGCCTTATTACTAATTCTAGCCCTAATACTACTGGTACTATTCACACCCGACCTCCTCGGAGACCCAGATAACTACACCCCAGCAAACCCACTCAATACACCTCCCCACATCAAACCCGAATGATACTTCTTATTTGCATACGCAATTTTACGATCAATCCCCAATAAACTAGGAGGAGTACTAGCCCTAGCTTTCTCTATCCTAATCCTTGCTCTCATTCCCCTATTGCATACCTCCAAACAACGAAGCATAATTTTCCGACCACTCAGCCAATGCCTATTCTGAACTCTAGTAGCAGACCTACTAACACTCACATGAATCGGAGGACAGCCAGTCGAACACCCATACATTATCATTGGACAACTAGCATCTATTATATACTTCCTTCTCATTCTAGTACTAATACCAACAGCCGGCACAATTGAAAACAAGCTACTAAAATGAAGACAGGTCTTTGTAGTACATCCAATACACTGGTCTTGTAAACCAGAAAAGGAGAACAACTAACCTCCCTAAGACTCAAGGAAGAAACTACAGTCTCACCGTCAACCCCCAAAGCTGAAGTTCTATTTAAACTATTCCCTG
		</sequence>
		<sequence>
			<taxon idref="GQ464260_1_Bos_grunniens_W71_hgG"/>
			ACTAGTGACTAATCAGCCCATGCTCACACATAACTGTGCTGTCATACATTTGGTATTTTTTTATTTTGGGGGATGCTTGGACTCAGCTATGGCCGTCAAAGGCCCCGACCCGGAGCATGTATTGTAGCTGGACTTAACTGCATCTTGAGCACCAGCATAATGGTAAGCATGCACATATAGTCAATGGTTACAGGACATAAATTATATTATATATCCCCCCCTCCATAAAAATTCCCCCTTAAATATTTACCACTACTTTTAACAGATTTTTCCCTAGTTACTTATTTAAAATTTCCACACTTTCAATACTCAAATTAGCACTCCATATAAAGTCAATATATAAACGCAGGCCCCCCCCCCCCGTTGATGTAGCTTAATTCAAAGCAAGGCACTGAAAATGCCTAGATGAGTCTCCCGACTCCATAAACACATAGGTTTGGTCCCAGCCTTCCTGTTGACTCTTAATAAACTTACACATGCAAGCATCTACACCCCAGTGAGAATGCCCTCTAGGTTGTTAAAATCAAGAGGAGCTGGCATCAAGCACACACCCCGTAGCTCACGACGCCTTGCTTAACCACACCCCCACGGGAAACAGCAGTGACAAAAATTAAGCCATAAACGAAAGTTTGACTAAGTTATATTAATCAGGGTTGGTAAATCTCGTGCCAGCCACCGCGGTCATACGATTAACCCAAGCTAACAGGAATACGGCGTAAAACGTGCTAAAGCACCACATTAAATAGGGTTAAATTTTAATTAAGCTGTAAAAAGCCATGATTAAAATAAAAATAAATGACGAAAGTGACCCTACAACAGCCGATGCACTATAGCTAAGACCCAAACTGGGATTAGATACCCCACTATGCTTAGCCCTAAACACAGATAATTACATAAACAAAATTATTTGCCAGAGTACTACCAGCAACAGCTTAAAACTCAAAGGACTTGGCGGTGCTTTATATCCCTCTAGAGGAGCCTGTTCTGTAATCGATAAACCCCGATAAACCTCACCAGTTCTTGCTAATACAGTCTATATACCGCCATCTTCAGCAAACCCTAAAAAGGAAAAAAAGTAAGCGCAATCATGATACATAAAAACGTTAGGTCAAGGTGTAACCTATGAAATGGAAAGAAATGGGCTACATTCTCTACACTAAGAGAACCAAGCACGAAAGTTATTATGAAATTAGTAACCAAAGGAGGATTTAGCAGTAAACTAAGAGTAGAGTGCTTAGTTGAATTAGGCCATGAAGCACGCACACACCGCCCGTCACCCTCCTCAAATAGATTTAATGCATCTAACCTTATTTAAACGCACTAGCTATATGAGAGGAGACAAGTCGTAACAAGGTAAGCATACTGGAAAGTGTGCTTGGATAAATCAAGATATAGCTTAAACAAAGCATCCAGTTTACACCTAGAAGACTTCATTCATTATGAATATCTTGAACTAAATCTAGCCCAAAAATACCCTCTTAACTAAACTACCAAAATAAAATAAAACAAAACATTTAATCCCAATTTAAAGTATAGGAGATAGAAATCTAGAACATGGCGCTATAGAGAAAGTACCGCAAGGGAACGATGAAAGAAAAACTAAAAGTACAAAAAAGCAAAGATTACCCCTTGTACCTTTTGCATAATGAATTAACTAGTATAAGACTTAACAAAATGAATTTCAGCTAAGCAACCCGAAACCAGACGAGCTACTTATAAACAGTTTATCAAGAACTAACTCATCTATGTGGCAAAATAGTGAGAAGATTTGTAAGTAGAGGTGACATGCCTAACGAGCCTGGTGATAGCTGGTTGTCCAGGTAATGAATTTTAGTTCAGCTTTAAAGATACCAAAAATTCAAATAAATCTCACTGTAACTTTAAAAGTTAGTCTAAAAAGGTACAGCCTTTTAGAAACGGATACAACCTTGACTAGAGAGTAAAATCTAACACTACCATAGTAGGCCTAAAAGCAGCCACCAATTGAGAAAGCGTTAAAGCTCAACAACAAAAACTAAACAGATCCCAATAACAAGTAATTAACTCCTAGCCCCAATACTGGACTAATCTATTATTGAATAGAAGTAATAATGTTAGTATGAGTAACAAGAAAAACTTTCTCCTTGCATAAGTCTAAGTCAGTACCTGATAATACTCTGACCATTAACAGCTAATAAAAATAACCCAACAATAAACAATTTATTAACTATACTGTTAATCCAACACAGGAGTGCATCTAAGGAAAGATTAAAAGAAGTAAAAGGAACTCGGCAAACACAAACCCCGCCTGTTTACCAAAAACATCACCTCCAGCATCCCTAGTATTGGAGGCACTGCCTGCCCAGTGACAACTGTTTAACGGCCGCGGTATCCTGACCGTGCAAAGGTAGCATAATCATTTGTTCTCTAAATAAGGACTTGTATGAATGGCCACACGAGGGTTTTACTGTCTCTTACTTCCAATCAGTGAAATTGACCTTCCCGTGAAGAGGCGGGAATGCATAAATAAGACGAGAAGACCCTATGGAGCTTTAACTAACCAACCCAAAGAAAATAAATTTAACCATTGAGGAACAACAACAATCTCCATGAGTTGGTAGTTTCGGTTGGGGTGACCTCGGAGAATAAAAAATCCTCCGAACGATTTTAAAGACTAGACCCACAAGTCAAATCACTCTATCGCTCATTGATCCAAAAATTTGATCAACGGAACAAGTTACCCTAGGGATAACAGCGCAATCCTATTTAAGAGTCCATATCGACAATAGGGTTTACGACCTCGATGTTGGATCAGGACATCCTGATGGTGCAACCGCTATCAAAGGTTCGTTTGTTCAACGATTAAAGTCCTACGTGATCTGAGTTCAGACCGGAGCAATCCAGGTCGGTTTCTATCTATTACGTATTTCTCCCAGTACGAAAGGACAAGAGAAATAAGGCCAACTTTAAATTAAGCGCCTTAAAACAACTAATGACAGCGTCTCAATTAACAACACAAAACCCTGCCCTAGAACAGGGCTTAGTTAAGGTGGCAGAGCCCGGTAATTGCGTAAAACTTAAACTTTTATACCCAGAGATTCAAATCCTCTCCTTAACAAAATGTTCATAATTAACATCCTAATACTTATCATTCCTATCTTATTGGCCGTAGCATTCCTCACATTAGTAGAACGAAAAGTTCTAGGCTACATACAACTCCGAAAAGGTCCAAATGTCGTAGGCCCATATGGCCTACTCCAACCCATCGCCGATGCAATCAAACTTTTCATCAAAGAACCATTACGACCTGCCACATCTTCAACCTCAATATTCATCCTAGCGCCCATTTTAGCTCTAGGCCTAGCCTTAACCATGTGAATTCCCCTACCAATACCCCATCCCCTTATTAACATAAACCTAGGAGTCCTATTTATACTAGCAATATCAAGCCTAGCCGTGTACTCCATCCTCTGATCAGGCTGAGCTTCCAACTCAAAATATGCACTAATCGGAGCCCTACGAGCAGTAGCACAAACAATCTCATATGAAGTAACACTAGCAATTATCCTACTATCAGTACTCCTAATAAGTGGATCCTTTACCCTCTCCACATTAATTATTACACAAGAACAAATATGGCTAATCCTCCCAGCATGACCTCTAGCAATAATATGATTTATCTCAACATTAGCAGAAACAAACCGAGCTCCCTTTGACCTAACTGAAGGAGAATCAGAGCTAGTCTCGGGCTTCAACGTAGAATATGCAGCAGGACCATTTGCCCTCTTCTTCATAGCAGAGTACGCAAATATCATCATAATAAACATATTTACAGCAATTCTATTTCTAGGGACATCCCACAACCCACACATACCAGAACTCTACACAATCAACTTTATCATCAAATCCCTGCTACTCACAATATTATTCCTATGAATCCGAGCATCCTATCCTCGATTCCGCTATGACCAACTGATACACTTACTATGAAAAAACTTCCTGCCCCTAACACTAGCCCTATGCATATGACACGTATCACTGCCCATCCTTACATCAGGCATCCCACCACAAACATAAGAAATATGTCTGAAAAAAGAGTTACTTTGATAGAGTAAATAATAGAGGTTTAAACCCTCTTATTTCTAGAATTATAGGAATTGAACCTACTCCTAAGAATCCAAAACTCTCCGTGCTCCCAATTACACCAAATTCTATTAGTAAGGTCAGCTAATTAAGCTATCGGGCCCATACCCCGAAAATGTTGGTTCATACCCTTCCCGTACTAATAAACCCAATTATCTTTACCACTATTTTATTAACCATTATACTAGGAACCATTATTGTCATAATCAGTTCTCACTGACTACTTGTCTGAATCGGATTTGAAATAAATATACTCGCCATTATCCCCATCATAATAAAAAACCACAACCCACGAGCTACAGAAGCATCAACTAAATATTTTTTAACTCAATCAACAGCCTCAATACTACTAATAATAGCCGTCATCATTAACCTAATATTCTCAGGCCAATGAACCGTAATAAAATTATTTAACCCAATAGCCTCTATACTTATAACAATAGCCCTAGCTATAAAACTAGGAATAGCTCCATTTCACTTCTGAGTCCCAGAAGTAACGCAAGGCATCCCTCTATCCTCAGGCTTAATCCTACTGACATGACAAAAACTAGCACCTATATCTGTACTTTACCAAATCTTCCCATCAATTAACCTAAACTTAATTCTGACCCTATCAATTCTATCAATCCTAATTGGAGGCTGAGGAGGACTAAACCAAACACAACTCCGAAAAATCATAGCCTACTCATCAATCGCTCACATGGGCTGAATAACAGCAGTACTACCATACAACCCCACTATAACATTACTAAACCTAATCATCTACATTACTATAACTTCCACTATATTCACCATATTTATAGCCAATTCCACCACCACCACCCTATCATTATCACACACATGAAATAAAACACCCATTATAACCATCCTAATCCTCGTCACTCTCCTATCCATAGGAGGACTCCCTCCCCTATCAGGGTTCATACCAAAATGAATAATCATCCAAGAAATAACAAAAAACAATAGCATCATCCTACCTACCTTCATAGCAATCACAGCTCTACTAAACTTATATTTTTACATACGACTCACATATTCTACCGCACTAACAATATTCCCCTCTACAAACAACATAAAAATAAAATGACAATTTCCCCTTATAAAAAAAATAACCTTTCTACCAACAATAGTCGTACTATCTACTATAACACTACCGCTCACACCGATACTATCAGTATTAGAATAGGAATTTAGGTTAAACAGACCAAGAGCCTTCAAAGCCCTAAGCAAGTACAATTTACTTAATTCCTGATAAGGATTGCAAGACTACACCTTACATCAATTGAATGCAAATCAACCACTTTAATTAAGCTAAATCCTCACTAGACTGGTGGGCTCCACCCCCACGAAACTTTAGTTAACAGCTAAATACCCTAATTAATCAGGCTTCAATCTACTTCTCCCGCCGCAAGAAAAAAAAGGCGGGAGAAGCCCCGGCAGAATTGAAGCTGCTTCTCTGAATTTGCAATTCAACGTGTAAACTCACCACAGAGCTTGGTAAAAAGAGGGGTCAAACCTCTATCTTTAGATTTACAGTCTAATGCTTTACTCAGCCATTTTACCCATGTTCATTAACCGCTGACTATTCTCAACCAACCATAAAGATATCGGTACCCTTTATCTACTATTTGGAGCCTGGGCCGGTATAGTAGGAACAGCTCTAAGCCTTCTAATTCGCGCTGAATTAGGCCAGCCCGGAACCCTGCTCGGAGACGACCAAATCTACAACGTAGTTGTAACCGCACACGCATTTGTAATAATCTTCTTTATAGTAATGCCAATTATAATTGGAGGATTCGGTAACTGACTTGTTCCTCTAATAATTGGCGCTCCCGACATGGCATTCCCCCGAATAAACAACATAAGCTTCTGACTCCTCCCTCCCTCATTTCTACTGCTCCTCGCATCCTCTATAGTTGAAGCTGGAGCAGGAACAGGCTGAACCGTGTACCCTCCCTTAGCAGGCAACCTAGCCCATGCAGGAGCCTCAGTAGATCTAACCATCTTCTCTTTACACTTAGCAGGAATTTCCTCTATCTTAGGAGCCATCAACTTCATTACAACAATTATCAACATAAAGCCCCCCGCAATGTCACAGTACCAAACCCCTCTGTTCGTATGATCCGTAATAATCACCGCCGTACTATTACTCCTCTCACTCCCTGTACTAGCAGCCGGCATTACAATGCTGCTAACAGATCGGAACCTAAATACAACCTTCTTCGACCCAGCAGGAGGAGGAGACCCCATTTTATACCAACACTTATTCTGATTCTTTGGGCACCCCGAAGTCTATATTTTAATTTTACCTGGATTTGGAATAATCTCCCATATTGTAACCTACTACTCAGGAAAAAAAGAACCATTCGGATATATAGGAATAGTCTGAGCTATAATGTCAATCGGATTTTTAGGTTTCATCGTATGAGCTCACCATATATTTACAGTCGGAATAGACGTCGACACACGAGCCTACTTCACATCGGCTACTATAATTATTGCTATTCCAACCGGAGTAAAAGTTTTCAGCTGACTAGCAACACTTCATGGAGGTAATATCAAATGGTCTCCTGCTATAATATGAGCCCTAGGCTTTATTTTCTTATTTACAGTAGGGGGTTTAACCGGAATTGTCCTAGCTAACTCTTCTCTCGATATTGTTCTTCACGATACATATTACGTTGTCGCACATTTCCACTATGTTTTATCAATAGGAGCTGTATTTGCTATTATAGGGGGATTTGTTCATTGATTCCCACTATTCTCAGGTTATACTCTCAATGATACATGAGCCAAAATCCACTTCGCAATTATGTTTGTAGGCGTCAATATGACCTTCTTCCCACAACACTTTCTAGGACTATCTGGCATGCCTCGACGATACTCCGACTATCCAGATGCATATACAATATGAAATACTGTCTCATCAATGGGCTCATTCATTTCTCTAACAGCAGTCATACTAATAGTTTTCATTATCTGAGAAGCATTCGCATCTAAACGAGAAGTTTTAACTGTAGACCTAACCACGACAAATCTAGAATGATTAAACGGATGCCCTCCACCATATCACACATTTGAAGAACCCACCTATGTCAACCTAAAATAAGAAAGGAAGGAATCGAACCCCCTACTATTGGTTTCAAGCCAACATCATAACCTCTATGTCTCTCTCAATAAACGAGGTGTTAGTAAAACATTATATAACTTTGTCAAAGTTAAGTTACAAGTGAAAACCCTGTACGCCTCATATGGCATATCCCATACAACTAGGCTTCCAAGATGCCACATCACCAATCATAGAAGAACTACTTCACTTTCATGATCACACGCTAATAATTGTCTTCTTAATTAGCTCATTAGTACTTTACATTATCTCACTAATATTAACAACAAAACTAACTCATACAAGCACAATAGATGCACAAGAAGTAGAGACAATTTGAACCATTTTGCCCGCTATTATTTTAATTCTAATTGCTCTTCCTTCTTTACGAATTCTATACATAATAGATGAAATTAATAACCCATCCCTTACGGTAAAAGCAATAGGACATCAGTGATACTGAAGCTATGAATATACAGATTATGAGGACTTAAGCTTCGACTCCTACATAATTCCAACATCAGAATTAAAGCCAGGGGAATTACGACTATTAGAAGTCGATAATCGAGTTGTACTGCCAATAGAAATAACAATCCGAATACTAGTCTCCTCTGAAGATGTACTACACTCATGAGCCGTGCCTTCTCTAGGACTGAAAACAGATGCAATCCCAGGCCGTCTGAACCAAACAACCCTTATATCGACCCGTCCAGGCCTGTACTATGGTCAATGCTCAGAAATCTGCGGATCAAACCATAGTTTCATGCCCATCGTCCTTGAATTAGTTCCACTGAAGTATTTTGAAAAATGATCTGCGTCAATATTATAAAATCACTAAGAAGCTATATAGCACTAACCTTTTAAGTTAGAGATTGAGAGCAGTATACTCTCCTTGGTGACATGCCACAACTAGACACGTCAACATGACTGACAATAATCTTATCAATATTCTTGACCCTCTTTATTATCTTTCAATTAAAAATTTCAAAACACAACTTTTACTACAATCCAGAACTAACATCAACAAAAATATTAAAACAAAACACCCCTTGAGAAACAAAATGAACGAAAATTTATTTGCCTCTTTTATTACCCCTATAATTCTAGGTCTCCCTCTCGTAACTCTTATCGTACTATTCCCCAGCCTACTATTCCCAACATCAAATCGATTAGTGAACAATCGCTTTGTAACTCTCCAACAATGAATGCTCCAACTTGTATCAAAACAAATAATGAGTATCCACAACCCCAAAGGACAAACATGAACATTAATATTAATATCTCTAATTCTATTTATTGGGTCAACAAACCTATTAGGCCTGTTACCCCATTCATTCACACCAACAACACAACTATCAATAAACCTAGGCATAGCCATTCCCCTGTGAGCAGGAGCCGTAATCACAGGATTCCGCAATAAAACTAAAGCATCACTTGCCCATTTCTTACCACAAGGAACACCAACTCCACTAATCCCAATACTAGTAATTATCGAAACTATCAGCCTTTTTATTCAACCTATAGCCCTCGCCGTGCGGTTAACAGCCAACATCACTGCAGGACATCTATTAATTCACTTAATCGGAGGGGCTACACTTGCACTAATAAGTATTAGCACTACAACAGCTCTAATTACATTTATTATTTTAATCCTACTAACAATCCTAGAATTTGCAGTAGCTATAATCCAAGCCTATGTATTCACCCTTCTAGTCAGCCTATATCTGCATGACAACACATAATGACACACCAAACTCATGCTTATCACATAGTAAACCCAAGCCCTTGACCCCTTACAGGAGCTCTATCCGCCCTCTTAATAACATCCGGCTTAGCCATGTGGTTTCATTTTAACTCAACAGCTCTGTTAATAATTGGCCTAACAACAAATATACTAACAATATACCAATGATGACGAGATATTATTCGAGAAAGCACTTTCCAAGGGCACCATACCCCAGCTGTCCAAAAAGGCCTCCGTTATGGAATAATCCTCTTTATTATCTCCGAAGTCCTATTCTTTACCGGATTTTTCTGAGCATTCTACCATTCAAGCCTCGCCCCCACTCCCGAACTAGGCGGCTGCTGACCCCCAACAGGCATTCATCCACTAAATCCCCTAGAAGTCCCACTGCTCAACACCTCTGTCCTATTGGCCTCCGGAGTTTCTATTACCTGAGCCCATCATAGTCTAATAGAAGGAGACCGAAACCATATATTACAAGCCCTATTTATCACCATCACATTAGGGGTCTACTTTACACTGCTACAAGCCTCAGAGTACTATGAGGCACCCTTTACTATCTCCGACGGAGTCTACGGCTCAACTTTTTTCATAGCCACAGGCTTCCACGGCCTCCATGTCATCATTGGATCCACCTTCTTAATTGTCTGCTTTTTCCGCCAACTAAAATTTCACTTCACTTCTAACCACCACTTCGGCTTTGAAGCCGCTGCCTGATACTGACATTTCGTAGACGTAGTTTGACTTTTCCTCTATGTTTCTATCTATTGATGAGGCTCCTATTCTTTTAGTATTAATCAGTACAGCTGACTTCCAATCAGCTAGTTTCGGTCTAGCCCGAAAAAGAATAATAAATCTAATACTAGCCCTCCTGACCAATTTTACACTAGCTACTCTACTTGTCATTATCGCATTCTGACTTCCCCAACTAAATGTATATTCTGAGAAGACAAGTCCATACGAATGTGGATTTGACCCCATAGGATCAGCCCGTCTTCCCTTCTCCATAAAATTCTTTCTAGTAGCCATCACATTCCTCTTATTTGATCTAGAAATTGCACTCCTCTTACCACTACCATGAGCCTCACAAACAACAAACCTAAACACAATGCTTACCATAGCCCTCTTCCTAATTATCCTGCTAGCCGTAAGCCTAGCCTACGAATGAACTCAAAAAGGACTGGAATGAACCGAATATGGTACTTAGTTTAAAATAAAATAAATGATTTCGACTCATTAGATTGTGATTTAATTCATAATTACCAAATGTCTATAGTACATATAAATATTATAATAGCATTCGCAGTATCTCTTGTAGGATTATTAATATATCGATCCCACCTAATATCTTCCCTTCTATGCTTAGAAGGGATAATATTATCCCTATTCGTTATAGCAGCTCTAACAATCCTCAATTCACATTTTACATTAGCTAGCATAATACCCATTATCCTATTAGTCTTCGCAGCCTGTGAAGCAGCCCTAGGTCTATCCCTACTAGTGATAGTATCAAATACATACGGTACTGATTACGTACAAAATCTCAACTTACTCCAATGCTAAAATATATTATTCCAACAATTATACTTATACCCCTAACCTGAATATCAAAAGGTAATATAATCTGAATTAACTCCACAACACACAGCCTACTAATTAGCTTCACAAGCCTTCTCCTTATAAATCAATTTGGTGACAATAGCCTCAACTTTTCACTAATATTTTTCTCTGACTCCCTATCTACTCCACTACTAATTTTAACCATATGGCTCCTTCCCCTGATACTAATAGCTAGCCAACATCACCTATCAAAAGAAAACCTAACTCGAAAAAAACTATTCATTACTATACTAATTTTACTACAACTATTTCTAATCATAACCTTTACCGCTATAGAACTAATCTTCTTTTATATCCTATTTGAAGCAACACTAGTACCAACACTTATTATTATCACCCGATGGGGAAACCAAACAGAACGTCTAAACGCCGGACTCTATTTCCTATTCTATACATTAGCTGGCTCCTTACCCCTACTAGTCGCACTAATTTATATCCAAAACATAGTAGGATCCCTAAACTTCCTAATACTCCAATATTGGGTACAACCTATGCATAACTCCTGATCTAATATTTTCATATGACTAGCATGTATAATAGCCTTCATAGTAAAAATACCATTATACGGCCTCCACCTTTGACTACCCAAAGCTCACGTAGAAGCCCCCATCGCAGGTTCTATAGTCCTTGCAGCAATCCTACTAAAACTAGGAGGATACGGTATGCTACGAATCACACTAATTCTAAACCCTATAACCGACTTTATAGCATACCCATTCATTATACTCTCCTTATGAGGCATAATCATAACCAGCTCAATCTGCCTCCGTCAAACGGACCTAAAATCACTCATTGCATACTCTTCTGTAAGCCACATAGCACTCGTCATTGTAGCTATCCTTATCCAAACACCTTGAAGTTACATAGGAGCAACCGCTCTCATAATTGCCCATGGCCTCACATCCTCCATACTTTTCTGTCTAGCAAACTCAAACTACGAACGAATCCACAGCCGAACTATAATTCTAGCTCGAGGCCTACAAACGCTTCTTCCACTAATAGCCACCTGATGACTACTAGCAAGTCTAACCAACCTAGCCTTACCCCCAACAATCAACTTAGTTGGAGAACTATTTGTAATAATGTCAACCTTTTCATGATCTAACATTACAATTATCCTAATAGGAATAAATATAGTAATCACCGCCCTATACTCTCTATATATACTAATCATAACCCAACGAGGAAAATACACCTACCACATTAATAATATCTCACCTTCCTTTACACGAGAAAATGCACTCATATCGCTGCACATCTTACCTCTACTACTCTTATCCCTAAATCCAAAAATTATTCTAGGACCTCTATACTGTAAATATAGTTTAACAAAAACATTAGATTGTGAATCTAACAATAGAAACTCATTACCTTCTTATTTACCGAAAAAGTATGCAAGAACTGCTAATTCTATGCTCCCATACTTAACAGTATGGCTTTTTTGAACTTTTAAAGGATAGTAGTCATCCGTTGGTCTTAGGAACCGAAAAATTGGTGCAACTCCAAATAAAAGTAATAAACATATTCTCCTCATTCTCACTAGTTACTTTGCTCCTACTAACAGTACCCATTATAACAACAAGCCTTAACACCTACAAATCTTCCAACTACCCGCTCTACGTAAAAACAACTATTTCATATGCCTTCATTACCAGCATAATTCCCACAATAATATTTATTTACTCAGGCCAAGAACTAATTATTTCAAACTGACACTGATTAACTATCCAAACCCTCAAACTATCTCTCAGCTTTAAAATAGACTATTTCTCAATAATATTCGTCCCAGTAGCACTATTCGTCACATGATCTATTATAGAATTCTCAATATGATACATACACTCAGACCCCAATATTAACAAATTCTTCAAATACTTACTCCTATTCCTCATCACTATAATAATCCTTGTAACCGCAAATAACCTATTCCAACTGTTCATTGGCTGAGAAGGTGTCGGAATCATATCATTTCTACTCATCGGATGGTGGTACGGACGAGCGGACGCAAATACAGCAGCTCTACAAGCAGTTTTATATAACCGCATCGGCGACATTGGTTTTATCCTAGCAATAGCATGATTTCTAACAAACCTAAATACCTGAGATCTCCAACAGATCTTCATACTAGACCCAAACAACTCAAATACACCCTTGATCGGACTAGTACTAGCTGCAACCGGAAAATCCGCCCAATTTGGCCTCCACCCATGACTTCCCTCTGCAATAGAAGGCCCTACTCCCGTCTCAGCACTACTTCATTCAAGCACAATGGTAGTAGCAGGTATTTTCCTACTAATCCGCTTTTACCCACTCACAGAAAATAATAAACACATTCAATCTATTACATTATGTCTAGGAGCCATTACCACATTATTCACAGCGATATGCGCTCTCACCCAAAATGATATTAAGAAAATCATCGCCTTCTCCACATCTAGTCAACTGGGCCTTATAATGGTAACAATTGGCATTAACCAACCCTACCTAGCATTTCTCCACATCTGCACCCACGCCTTTTTCAAAGCTATACTATTCATATGCTCCGGTTCTATAATTCACAGCCTAAACGACGAACAAGACATCCGAAAAATAGGAGGCCTATTTAAAGCCATACCATTCACTACAACAGCCCTCATTGTTGGCAGTCTCGCACTAACAGGAATACCCTTCCTCACAGGATTTTACTCCAAAGACCTAATCATCGAAGCCGCCAACACGTCTTATACCAACGCCTGAGCCCTTTTAATAACATTAATCGCCACCTCTTTCACAGCCATTTATAGCACCCGTATCATCTTCTTCGCACTCCTAGGACAACCCCGATTTTCTACCCTAATTAACATCAACGAAAACAACCCCCTCCTAATCAACTCTATCAAACGCTTGCTAATTGGAAGCCTCTTCGCAGGGTATATTATCTCCAACAACATTCCCCCAACAACAGTCCCCCAAATAACTATACCCTACTATCTAAAAACAACAGCCCTAATCGTTACAATCCTAGGCTTCACCTTAGCCCTAGAAATTAGCAACATAACTAAAAACCTAAAATTTCACTACCCCTCAAACGCCTTCAAATTCTCCACCTTGCTAGGATACTTCCCTACAATTATACATCGCCTAGCTCCATACATAAATCTATCAATAAGCCAAAAATCAGCATCCTCCCTTCTAGACCTAATCTGACTAGAAGCCATTCTACCAAAAACCATTTCACTCGCTCAAATAAAAGCATCTACCCTGGTTACAAACCAAAAAGGCCTAATCAAACTATATTTCCTCTCTTTCCTAATTACAATTCTCATTAGCATAATCCTATTTAATTTCCACGAGTAATTTCTATAATAACCACAACACCAATAAATAAAGACCACCCAGTTACAATAACTAATCAAGTACCATAACTGTATAAAGCTGCAATCCCTATGGCCTCCTCACTAAAAAACCCAGAATCCCCCGTATCATAAATTACCCAATCCCCTAAACCATTAAACTCAAACACAATCTCCACCTCCTTATCCTTTAACACATAATAAACCATAAAAAACTCTATCAACAAGCCAGTAATAAATGCCCCTAAAACAGCCTTATTAGAAAGTCAAATCTCAGGGTACTGTTCCGTAGCCATAGCCGTTGTATAACCAAAAACCACCATCATACCCCCCAAATAAATTAAAAAAACCATTAACCCCAGAAAAGACCCACCAAAATTCAACACAATTCCACAACCAACCCCACCACTCACAATTAACCCCAACCCCCCATAAATAGGTGAAGGTTTCGAAGAAAACCCTACGAAACCAATCACAAAGATAACACTTAAAATAAATACAATGTATAGTATCATTATTCTTACATGGAATCTAACCATGACCAATGATATGAAAAACCATCGTTGTCATTCAACTACAAGAACACTAATGACTAATATTCGAAAATCCCATCCACTAATAAAAATTGTAAATAACGCATTCATTGACCTTCCAGCTCCATCAAACATTTCATCATGGTGAAACTTCGGCTCCCTCCTAGGAGTATGCTTAATCCTACAAATCCTCACAGGCCTATTCCTAGCAATACACTACACATCCGATACAACAACAGCATTCTCCTCCGTTGCCCATATCTGCCGAGACGTGAACTACGGCTGAATTATCCGATACATACACGCAAATGGAGCTTCAATATTCTTTATCTGCTTATATATACACGTAGGACGGGGCCTATATTACGGGTCTTACACCTTCTTAGAAACATGAAATATTGGAGTAATCCTTCTACTTACAGTAATAGCTACAGCATTCATAGGATACGTATTACCATGAGGACAAATATCATTTTGAGGGGCAACAGTCATTACCAACCTCCTATCAGCAATCCCATACATCGGCACAAATTTAGTCGAATGGATTTGAGGTGGGTTCTCAGTAGACAAAGCAACCCTCACCCGATTCTTCGCTTTCCACTTTATCCTCCCATTTATTATTACAGCAATTGCCATAGTCCACCTACTATTCCTCCACGAAACAGGCTCCAACAATCCAACAGGAATCTCCTCAGACGCAGACAAAATTCCATTTCACCCCTACTATACCATTAAAGACATCTTAGGAGCCTTATTACTAATTCTAGCCCTAATACTACTAGTACTATTCACACCCGACCTCCTCGGAGACCCAGACAACTACACCCCAGCAAATCCACTCAATACACCTCCCCACATCAAACCCGAATGATACTTCTTATTTGCATACGCAATTTTACGATCAATCCCCAATAAACTAGGAGGAGTGCTAGCCCTAGCTTTCTCTATCCTAATCCTTGCTCTTATTCCCCTACTGCACACTTCCAAACAACGAAGCATAATTTTCCGACCACTCAGCCAATGCCTATTCTGAACTCTAGTAGCAGACCTACTAACACTCACATGAATCGGAGGACAACCAGTCGAACACCCATACATTATCATTGGACAACTAGCATCTATTATATACTTCCTTCTCATCCTAGTACTAATACCAACAGCCGGCACAATTGAAAACAAACTACTAAAATGAAGACAAGTCTTTGTAGTACATCTAATACACTGGTCTTGTAAACCAGAAAAGGAGAGCAACCAACCTCCCTAAGACTCAAGGAAGAAACTACAGTCTCACCGTCAACCCCCAAAGCTGAAGTTCTATTTAAACTATTCCCTG
		</sequence>
		<sequence>
			<taxon idref="GQ464265_1_Bos_grunniens_W76_hgE"/>
			ACTAATGGCTAATCAGCCCATGCTCACACATAACTGTGCTGTCATACATTTGGTATTTTTTTATTTTGGGGGATGCTTGGACTCAGCTATGGCCGTCAAAGGCCCCGACCCGGAGCATCTATTGTAGCTGGACTTAACTGCATCTTGAGCACCAGCATAATGATAGGCATGCACATATAGTCAATGGTCACAGGACATAGATTATATTATATATCCCCCCCTCCATAAAAATTCCCCCTTAAATATTTACCACTACTTTTAACAGATTTTTCCCTAGTTGCTTATTTAAAATTTCCACACTTTCAATACTCAAATTAGCACTCCATATAAAGTCAATATATAAACGCAGGCCCCCCCCCCCCGTTGATGTAGCTTAATTCAAAGCAAGGCACTGAAAATGCCTAGATGAGTCTCCCGACTCCATAAACACATAGGTTTGGTCCCAGCCTTCCTGTTGACTCTTAATAAACTTACACATGCAAGCATCTACACCCCAGTGAGAATGCCCTCTAGGTTGTTAAAATCAAGAGGAGCTGGCATCAAGCACACACCCCGTAGCTCACGACGCCTTGCTTAACCACACCCCCACGGGAAACAGCAGTGACAAAAATTAAGCCATAAACGAAAGTTTGACTAAGTTATATTAATCAGGGTTGGTAAATCTCGTGCCAGCCACCGCGGTCATACGATTAACCCAAGCTAACAGGAATACGGCGTAAAACGTGCTAAAGCACCACATTAAATAGGGTTAAATTTTAATTAAGCTGTAAAAAGCCATGATTAAAATAAAAATAAATGACGAAAGTGACCCTACAACAGCCGATGCACTATAGCTAAGACCCAAACTGGGATTAGATACCCCACTATGCTTAGCCCTAAACACAGATAATTACATAAACAAAATTATTTGCCAGAGTACTACCAGCAACAGCTTAAAACTCAAAGGACTTGGCGGTGCTTTATATCCCTCTAGAGGAGCCTGTTCTGTAATCGATAAACCCCGATAAACCTCACCAGTTCTTGCTAATACAGTCTATATACCGCCATCTTCAGCAAACCCTAAAAAGGAAAAAAAGTAAGCACAATCATGATACATAAAAACGTTAGGTCAAGGTGTAACCTATGAAATGGAAAGAAATGGGCTACATTCTCTACACTAAGAGAACCAAGCACGAAAGTTATTATGAAATTAGTAACCAAAGGAGGATTTAGCAGTAAACTAAGAGTAGAGTGCTTAGTTGAATTAGGCCATGAAGCACGCACACACCGCCCGTCACCCTCCTCAAATAGATTCAATGCATCTAACCTTATTTAAACGCACTAGCTATATGAGAGGAGACAAGTCGTAACAAGGTAAGCATACTGGAAAGTGTGCTTGGATAAATCAAGATATAGCTTAAACAAAGCATCCAGTTTACACCTAGAAGACTTCATTCATTATGAATATCTTGAACTAAATCTAGCCCAAAAATACCCTCTTAACTAAACTACCAAAATAAAATAAAACAAAACATTTAATCCCAATTTAAAGTATAGGAGATAGAAATCTAGAACATGGCGCTATAGAGAAAGTACCGCAAGGGAACGATGAAAGAAAAACTAAAAGTACAAAAAAGCAAAGATTACCCCTTGTACCTTTTGCATAATGAATTAACTAGTATAAGACTTAACAAAATGAATTTCAGCTAAGCAACCCGAAACCAGACGAGCTACTTATAAACAGTTTATCAAGAACTAACTCATCTATGTGGCAAAATAGTGAGAAGATTTGTAAGTAGAGGTGACATGCCTAACGAGCCTGGTGATAGCTGGTTGTCCAGGTAATGAATCTTAGTTCAGCTTTAAAGATACCAAAAATTCAAATAAATCTCACTGTAACTTTAAAAGTTAGTCTAAAAAGGTACAGCCTTTTAGAAACGGATACAACCTTGACTAGAGAGTAAAATCTAACACTACCATAGTAGGCCTAAAAGCAGCCACCAATTGAGAAAGCGTTAAAGCTCAACAACAAAAACTAAACAGATCCCAATAACAAGTAATTAACTCCTAGCCCCAATACTGGACTAATCTATTATTGAATAGAAGTAATAATGTTAATATGAGTAACAAGAAAAACTTTCTCCTTGCATAAGTCTAAGTCAGTACCTGATAATACTCTGACCATTAACAGCTAATAAAAATAACCCAACAATAAACAATTTATTAACTATACTGTTAATCCAACACAGGAGTGCATCTAAGGAAAGATTAAAAGAAGTAAAAGGAACTCGGCAAACACAAACCCCGCCTGTTTACCAAAAACATCACCTCCAGCATCCCTAGTATTGGAGGCACTGCCTGCCCAGTGACAACTGTTTAACGGCCGCGGTATCCTGACCGTGCAAAGGTAGCATAATCATTTGTTCTCTAAATAAGGACTTGTATGAATGGCCACACGAGGGTTTTACTGTCTCTTACTTCCAATCAGTGAAATTGACCTTCCCGTGAAGAGGCGGGAATGCATAAATAAGACGAGAAGACCCTATGGAGCTTTAACTAACCAACCCAAAGAAAATAAATTTAACCATTGAGGAACAACAACAATCTCCATGAGTTGGTAGTTTCGGTTGGGGTGACCTCGGAGAATAAAAAATCCTCCGAACGATTTTAAAGACTAGACCCACAAGTCAAATCACTCTATCGCTCATTGATCCAAAAATTTGATCAACGGAACAAGTTACCCTAGGGATAACAGCGCAATCCTATTTAAGAGTCCATATCGACAATAGGGTTTACGACCTCGATGTTGGATCAGGACATCCTGATGGTGCAACCGCTATCAAAGGTTCGTTTGTTCAACGATTAAAGTCCTACGTGATCTGAGTTCAGACCGGAGCAATCCAGGTCGGTTTCTATCTATTACGTATTTCTCCCAGTACGAAAGGACAAGAGAAATAAGGCCAACTTTAAATTAAGCGCCTTAAAATAACTAATGACAGCGTCTCAATTAACAACACAAAACCCTGCCCTAGAACAGGGCTTAGTTAAGGTGGCAGAGCCCGGTAATTGCGTAAAACTTAAACTTTTATACCCAGAGATTCAAATCCTCTCCTTAACAAAATGTTCATAATTAACATCTTAATACTTATCATTCCTATCTTATTAGCCGTAGCATTCCTCACATTAGTAGAACGAAAAGTTCTAGGCTACATACAACTCCGAAAAGGTCCAAATGTCGTAGGCCCATATGGCCTACTCCAACCCATCGCCGATGCAATCAAACTTTTCATCAAAGAACCATTACGACCTGCCACGTCTTCAACCTCAATATTCATCCTAGCGCCCATTTTAGCTCTAGGCCTAGCTTTAACCATGTGAATTCCCCTACCAATACCCCATCCCCTTATTAACATAAACCTAGGAGTCCTATTTATACTAGCAATATCAAGCCTAGCCGTGTACTCCATCCTCTGATCAGGCTGAGCTTCCAACTCAAAATACGCACTAATCGGAGCCCTACGAGCAGTAGCACAAACAATCTCATATGAAGTAACACTAGCAATTATCCTACTATCAGTACTCCTAATAAGTGGATCCTTTACCCTCTCCACATTAATTATTACACAAGAACAAACATGGCTAATCCTCCCAGCATGACCTCTAGCAATAATATGATTTATCTCAACATTAGCAGAAACAAACCGAGCTCCCTTTGACCTAACTGAAGGAGAATCAGAGCTAGTCTCGGGCTTCAACGTAGAATATGCAGCAGGACCATTTGCCCTCTTCTTCATAGCAGAGTACGCAAATATCATCATAATAAACATATTTACAGCAATTCTATTTCTAGGGACATCCCACAACCCACACATACCAGAACTCTACACAATCAACTTTATCATCAAATCCCTGCTACTCACAATATTATTCCTATGAATCCGAGCATCCTATCCTCGATTCCGCTATGACCAACTGATACACTTACTATGAAAAAATTTCCTGCCCCTAACACTAGCCCTATGCATATGACACGTATCACTGCCCATCCTTACATCAGGCATCCCACCACAAACATAAGAAATATGTCTGAAAAAAGAGTTACTTTGATAGAGTAAATAATAGAGGTTTAAACCCTCTTATTTCTAGAATTATAGGAATTGAACCTACTCCTAAGAATCCAAAACTCTCCGTGCTCCCAATTACACCAAATTCTATTAGTAAGGTCAGCTAATTAAGCTATCGGGCCCATACCCCGAAAATGTTGGTTCATACCCTTCCCGTACTAATAAACCCAATTATCTTTACCACTATCTTATTAACCATTATACTAGGAACCATTATTGTCATAATCAGTTCTCACTGACTACTTGTCTGAATCGGATTTGAAATAAATATACTCGCCATTATCCCTATCATAATAAAAAACCACAACCCACGAGCTACAGAAGCATCAACTAAATATTTTTTAACTCAATCAACAGCCTCAATACTACTAATAATAGCCGTCATCATTAACCTAATATTCTCAGGCCAATGAACCGTAATAAAATTATTTAACCCAATAGCCTCTATACTTATAACAATAGCCCTAGCTATAAAACTAGGAATAGCTCCATTTCACTTCTGAGTCCCAGAAGTAACGCAAGGCATCCCTCTATCCTCAGGCTTAATCCTACTGACATGACAAAAACTAGCACCTATATCTGTACTTTACCAAATCTTCCCATCAATTAACCTAAACTTAATTCTGACCCTATCAATTCTATCAATCCTAATTGGAGGCTGAGGAGGACTAAACCAAACACAACTCCGAAAAATCATAGCCTACTCATCAATCGCTCACATGGGCTGAATAACAGCAGTACTACCATACAACCCTACTATAACATTACTAAACCTAATCATCTACATTACTATAACTTCCACTATATTCACCATATTTATAGCCAATTCCACCACCACCACCCTATCATTATCACACACATGAAATAAAACACCCATTATAACCATCCTAATCCTCGCCACTCTCCTATCCATAGGAGGACTCCCTCCCCTATCAGGGTTCATACCAAAATGAATAATCATCCAAGAAATAACAAAAAACAATAGCATCATCCTACCTACCTTCATAGCAATCACAGCTCTACTAAACTTATATTTTTATATACGACTCACATATTCTACCGCACTAACAATATTCCCCTCTACAAACAACATAAAAATAAAATGACAATTTCCCCTTATAAAAAAAATAACCTTTCTACCAACAATAGTCGTACTATCTACTATAACACTACCGCTCACACCGATATTATCAGTATTAGAATAGGAATTTAGGTTAAACAGACCAAGAGCCTTCAAAGCCCTAAGCAAGTACAATTTACTTAATTCCTGATAAGGATTGCAAGACTACACCTTACATCAATTGAATGCAAATCAACCACTTTAATTAAGCTAAATCCTCACTAGACTGGTGGGCTCCACCCCCACGAAACTTTAGTTAACAGCTAAATACCCTAATTAATCAGGCTTCAATCTACTTCTCCCGCCGCAAGAAAAAAAAGGCGGGAGAAGCCCCGGCAGAATTGAAGCTGCTTCTCTGAATTTGCAATTCAACGTGTAAACTCACCACAGAGCTTGGTAAAAAGAGGGGTCAAACCTCTATCTTTAGATTTACAGTCTAATGCTTTACTCAGCCATTTTACCCATGTTCATTAACCGCTGACTATTCTCAACCAACCATAAAGATATCGGTACCCTTTATCTACTATTTGGAGCCTGGGCCGGTATAGTAGGAACAGCTCTAAGCCTTCTAATTCGCGCTGAATTAGGCCAACCCGGAACCCTGCTCGGAGACGACCAAATCTACAACGTAGTTGTAACCGCACACGCATTTGTAATAATCTTCTTTATAGTAATGCCAATTATAATTGGAGGATTCGGTAACTGACTTGTTCCTCTAATAATTGGCGCTCCCGATATGGCATTCCCCCGAATAAACAACATAAGCTTCTGACTCCTCCCTCCCTCATTTCTACTGCTCCTCGCATCCTCTATAGTTGAAGCTGGAGCAGGAACAGGCTGAACCGTGTACCCTCCCTTAGCAGGCAACCTAGCCCATGCAGGAGCCTCAGTAGATCTAACCATCTTCTCTTTACACTTAGCAGGAGTTTCCTCTATTTTAGGAGCCATCAACTTCATTACAACAATTATCAACATAAAGCCCCCCGCAATGTCACAGTACCAAACTCCCCTATTCGTATGATCCGTAATAATCACCGCCGTACTATTACTCCTCTCACTCCCTGTACTAGCAGCCGGCATTACAATGCTGCTAACAGACCGGAACCTAAATACAACCTTCTTCGACCCAGCAGGAGGAGGAGACCCCATTTTATACCAACACTTATTCTGATTCTTTGGGCACCCCGAAGTCTATATTTTAATTTTACCTGGATTCGGAATAATCTCCCATATTGTAACCTACTACTCAGGAAAAAAAGAACCATTCGGATATATAGGAATAGTCTGAGCTATAATGTCAATCGGATTTTTAGGTTTCATCGTATGAGCTCACCATATATTTACAGTCGGAATAGACGTCGACACACGAGCCTACTTCACATCGGCTACTATAATTATTGCTATTCCAACCGGAGTAAAAGTTTTCAGCTGACTAGCAACACTTCATGGAGGTAATATCAAATGGTCTCCTGCTATAATGTGAGCCCTAGGCTTTATTTTCTTATTTACAGTAGGGGGTTTAACCGGAATTGTCCTAGCTAACTCTTCTCTCGATATTGTTCTTCACGATACATATTACGTTGTCGCACACTTCCACTATGTTTTATCAATAGGAGCTGTATTTGCTATTATAGGGGGATTTGTTCATTGATTTCCACTATTCTCAGGTTACACTCTCAATGATACATGAGCCAAAATCCACTTCGCAATTATGTTTGTAGGCGTCAATATGACCTTCTTCCCACAACACTTTCTAGGACTATCTGGCATGCCTCGACGATACTCCGACTATCCAGATGCATATACAATATGAAATACTGTCTCATCAATGGGCTCATTCATTTCTCTAACAGCAGTCATACTAATAGTTTTCATCATCTGAGAAGCATTCGCATCTAAACGAGAAGTTTTAACTGTAGACCTAACCACGACAAATCTAGAATGATTAAACGGATGCCCTCCACCATATCACACATTTGAAGAACCCACCTATGTCAACCTAAAATAAGAAAGGAAGGAATCGAACCCCCTACTATTGGTTTCAAGCCAACATCATAACCTCTATGTCTCTCTCAATAAACGAGGTGTTAGTAAAACATTATATAACTTTGTCAAAGTTAAGTTACAAGTGAAAACCCTGTACGCCTCATATGGCATATCCCATACAACTAGGCTTCCAAGATGCTACATCACCGATCATAGAAGAACTACTTCACTTTCATGATCACACGCTAATAATTGTCTTCTTAATTAGCTCATTAGTACTTTACATTATCTCACTAATATTAACAACAAAACTAACTCATACAAGCACAATAGATGCACAAGAAGTAGAGACAATTTGAACCATTTTGCCCGCTATTATTTTAATTCTAATTGCTCTTCCTTCTTTACGAATTCTATACATAATAGATGAAATTAATAACCCATCCCTTACGGTAAAAGCAATAGGACATCAGTGATACTGAAGCTACGAATATACAGATTATGAGGACTTAAGCTTCGACTCCTACATAATTCCAACATCAGAATTAAAGCCAGGGGAATTACGACTATTAGAAGTCGATAATCGAGTTGTACTGCCAATAGAAATAACAATCCGAATACTAGTCTCCTCTGAAGATGTGCTACACTCATGAGCCGTACCTTCTCTAGGACTGAAAACAGATGCAATCCCAGGCCGTCTGAACCAAACAACCCTTATATCGACCCGTCCAGGCCTGTATTACGGTCAATGCTCAGAAATCTGCGGATCAAACCATAGTTTTATGCCCATCGTCCTTGAATTAGTTCCACTGAAGTATTTTGAAAAATGATCTGCGTCAATATTATAAAATCACTAAGAAGCTATATAGCACTAACCTTTTAAGTTAGAGATTGAGAGCAGTATGCTCTCCTTGGTGACATGCCACAACTAGACACGTCAACATGACTGACAATAATCTTATCAATATTCTTGACCCTCTTTATTATCTTTCAATTAAAAATTTCAAAACACAACTTTTACTACAATCCAGAACTAACATCAACAAAAATATTAAAACAAAACACCCCTTGAGAAACAAAATGAACGAAAATTTATTTGCCTCTTTTATTACCCCTATAATTCTAGGTCTCCCCCTCGTAACTCTTATCGTACTATTCCCCAGCCTACTATTCCCAACATCAAATCGATTAGTGAATAATCGCTTTGTAACTCTCCAACAATGAATGCTCCAACTTGTATCAAAACAAATAATGAGTATCCACAACCCCAAAGGACAAACATGAACATTAATATTAATATCTCTAATTCTATTTATTGGGTCAACAAACCTATTAGGCCTGTTACCCCATTCATTCACACCAACAACACAACTATCAATAAACCTAGGCATAGCCATTCCCCTGTGAGCAGGAGCCGTAATTACAGGATTCCGCAATAAAACTAAAACATCACTTGCCCATTTCTTACCACAAGGAACACCAACTCCACTAATCCCAATACTAGTAATTATCGAAACTATCAGCCTTTTTATTCAACCTATAGCCCTCGCCGTGCGGTTAACAGCCAACATCACTGCAGGACATCTATTAATTCACTTAATCGGAGGGGCTACACTTGCACTAATAAGTATTAGCGCTACAACAGCTCTAATTACATTTATTATTCTAATCCTACTAACAATCCTAGAATTTGCAGTAGCTATAATCCAAGCCTATGTATTCACCCTTCTAGTCAGCCTATATCTGCATGACAACACATAATGACACACCAAACTCATGCTTATCACATAGTAAATCCAAGCCCTTGACCCCTTACAGGAGCTCTATCCGCCCTCTTAATAACATCCGGCTTAGCCATGTGGTTTCATTTTAACTCAACAGCTCTGTTAATAATTGGCCTAACAACAAACATACTAACAATATACCAATGATGACGGGATATTATTCGAGAAAGCACTTTCCAAGGGCACCATACCCCAGCTGTCCAACAAGGCCTCCGTTATGGAATAATCCTCTTTATTATCTCCGAAGTCCTATTCTTTACCGGATTTTTCTGAGCATTCTACCATTCAAGCCTCGCCCCCACTCCCGAACTAGGCGGCTGCTGACCCCCAACAGGCATTCATCCACTAAATCCCCTAGAAGTCCCACTGCTCAACACCTCTGTCCTATTGGCCTCCGGAGTTTCTATTACCTGAGCCCATCATAGTCTGATAGAAGGAGACCGAAACCATATATTACAAGCCCTATTTATCACCATCACATTAGGGGTCTACTTTACACTACTACAAGCCTCAGAGTACTATGAGGCACCCTTTACTATCTCCGACGGAGTCTACGGCTCAACTTTTTTCGTAGCCACAGGCTTCCACGGCCTCCATGTCATCATTGGATCCACCTTCTTAATTGTCTGCTTTTTCCGCCAACTAAAATTTCATTTCACTTCTAACCACCACTTCGGCTTTGAAGCCGCTGCCTGATACTGACATTTCGTAGACGTAGTTTGACTTTTCCTCTATGTTTCTATCTATTGATGAGGCTCCTATTCTTTTAGTATTAATCAGTACAGCTGACTTCCAATCAGCTAGTTTCGGTCTAGCCCGAAAAAGAATAATAAATCTAATACTAGCCCTCCTGACCAATTTTACACTAGCTACTCTACTTGTCATTATCGCATTCTGACTTCCCCAACTAAATGTATATTCTGAGAAGACAAGTCCATACGAATGTGGATTCGACCCCATAGGATCAGCCCGCCTTCCTTTCTCCATAAAATTCTTTCTAGTAGCCATTACATTCCTCTTATTTGATCTAGAAATTGCACTCCTCTTACCACTACCATGAGCCTCACAAACAACAAACCTAAACACAATGCTTACCATAGCCCTCTTCCTAATTATCCTGCTAGCCGTAAGCCTAGCCTACGAATGAACTCAAAAAGGACTGGAATGAACCGAATATGGTACTTAGTTTAAAATAAAATAAATGATTTCGACTCATTAGATTGTGATTTAATTCATAATTACCAAATGTCTATAGTACATATAAATATTATAATAGCATTCGCAGTATCTCTTGCAGGATTACTAATATATCGATCCCACCTAATATCTTCCCTTCTATGCTTAGAAGGGATAATATTATCCCTATTCGTTATAGCAGCTCTAACAATCCTCAATTCACATTTTACATTAGCTAGCATAATACCCATTATCCTACTAGTTTTCGCAGCCTGTGAAGCAGCCCTAGGTCTATCCCTACTAGTAATAGTATCAAATACATACGGTACTGATTACGTACAAAATCTCAACCTACTCCAATGCTAAAATATATTATTCCAACAATTATACTTATACCCCTAACCTGAATATCAAAAGGTAATATAATCTGAATTAACTCCACAACACACAGCCTACTAATTAGCTTCACAAGCCTTCTCCTTATAAATCAATTTGGTGACAATAGCCTCAATTTTTCACTAATATTTTTCTCTGACTCCCTATCTACTCCACTACTAATTTTAACCATATGGCTCCTTCCCCTGATACTAATAGCTAGCCAACATCACCTATCAAAAGAAAACCTAACTCGAAAAAAACTATTCATTACTATACTAATTTTACTACAACTATTTCTAATCATAACCTTTACCGCTATAGAACTAATCTTCTTTTATATCCTATTTGAAGCAACACTAGTACCAACACTTATTATTATTACCCGATGGGGAAACCAAACAGAACGTCTAAACGCCGGACTCTATTTCCTATTCTATACATTAGCTGGCTCCTTACCCCTACTAGTCGCACTAATTTATATCCAAAACATAGTAGGATCCCTAAACTTCCTAATACTCCAATATTGAGTACAACCTATGCATAACTCCTGATCTAATATTTTCATATGACTAGCATGTATAATAGCCTTCATAGTAAAAATACCATTATACGGCCTCCACCTTTGACTACCCAAAGCTCACGTAGAAGCCCCCATCGCAGGTTCTATAGTCCTTGCAGCAATCCTACTAAAACTAGGAGGATACGGTATGCTACGAATCACACTAATTCTAAACCCTATAACCGACTTTATAGCATACCCATTCATTATACTCTCCTTATGAGGCATAATCATAACCAGCTCAATCTGCCTCCGTCAAACGGACCTAAAATCACTCATTGCATACTCTTCTGTAAGCCACATAGCACTCGTCATTGTAGCTATCCTTATCCAAACACCTTGAAGTTACATAGGAGCAACCGCTCTCATGATTGCCCATGGCCTCACATCCTCCATACTTTTCTGTCTAGCAAACTCAAACTACGAACGAATCCACAGCCGAACTATAATTCTAGCTCGAGGCCTACAAACGCTTCTTCCACTAATAGCCACCTGATGACTACTAGCAAGTCTAACCAACCTAGCCTTACCCCCAACAATCAACTTAATTGGAGAACTATTTGTAATAATGTCAACCTTTTCATGATCTAACATTACAATTATCCTAATAGGAATAAATATAGTAATCACCGCCCTATACTCTCTATATATACTAATCATAACCCAACGAGGAAAGTACACCTATCACATTAATAATATCTCACCTTCCTTTACACGAGAAAATGCACTCATATCGCTGCACATTTTACCTCTACTACTCTTATCCCTAAATCCAAAAATTATTCTAGGACCTCTATACTGTAAATATAGTTTAACAAAAACATTAGATTGTGAATCTAACAATAGAAACTCATTACCTTCTTATTTACCGAAAAAGTATGCAAGAACTGCTAATTCTATGCTCCCATACTTAACAGTATGGCTTTTTTGAACTTTTAAAGGATAGTAGTCATCCGTTGGTCTTAGGAACCGAAAAATTGGTGCAACTCCAAATAAAAGTAATAAACATATTCTCCTCATTCTCACTAGTTACTTTGCTCCTACTAACAGTACCCATTATAACAACAAGCCTTAACACCTACAAATCTTCCAACTACCCGCTCTACGTAAAAACAACTATTTCATATGCCTTCATTACCAGCATAATTCCCACAATAATATTTATTTACTCAGGCCAAGAACTAGTTATTTCAAACTGACACTGATTAACTATCCAAACCCTCAAACTATCTCTCAGCTTTAAAATAGACTATTTCTCAATAATATTCGTCCCAGTAGCACTATTCGTCACATGATCTATTATAGAATTCTCAATATGATACATACACTCAGACCCCAATATTAACAAATTCTTCAAATACTTACTCCTATTCCTCATCACTATAATAATCCTTGTAACCGCAAATAACCTATTCCAACTGTTCATTGGCTGAGAAGGTGTCGGAATTATATCATTTCTACTCATCGGATGGTGGTACGGACGAGCAGACGCAAATACAGCAGCTCTACAAGCAGTTTTATATAACCGCATCGGCGACATTGGTTTTATCCTAGCAATAGCATGATTTCTAACAAACCTAAATACCTGAGATCTCCAACAGATCTTCATACTAGACCCAAACAACTCAAATACACCCTTGATCGGACTAGTACTAGCTGCAACCGGAAAATCCGCCCAATTTGGCCTCCACCCATGACTTCCCTCTGCAATAGAAGGCCCAACTCCCGTCTCAGCACTACTTCATTCAAGCACAATGGTAGTAGCAGGTATTTTCCTACTAATCCGCTTTTACCCACTCACAGAAAATAATAAACACATTCAATCTATTACATTATGTCTAGGAGCCATTACCACATTATTCACAGCGATATGCGCTCTCACCCAAAATGACATTAAGAAAATCATCGCCTTCTCCACATCTAGTCAACTGGGCCTTATAATGGTAACAATTGGCATTAACCAACCCTACCTAGCATTTCTCCACATCTGCACCCACGCCTTTTTCAAAGCTATACTATTTATATGCTCCGGTTCTATAATTCACAGCCTAAACGACGAACAAGACATCCGAAAAATAGGAGGCCTATTTAAAGCCATACCATTCACTACAACAGCCCTCATTGTTGGCAGTCTCGCACTAACAGGAGTACCCTTCCTCACAGGATTTTACTCCAAAGACCTAATCATCGAAGCCGCCAACACGTCTTATACCAACGCCTGAGCCCTTTTAATAACATTAATCGCCACCTCTTTCACAGCCATTTATAGCACCCGTATCATCTTCTTCGCACTCCTAGGACAACCCCGATTTTCTACCCTAATTAACATCAACGAAAACAACCCCCTCCTAATCAACTCTATCAAACGCTTGCTAATCGGAAGCCTCTTCGCAGGGTATATTATCTCCAACAACATTCCCCCAACAACAGTCCCCCAAATAACTATACCCTACTACCTAAAAACAACAGCCCTAATCGTTACAATCCTAGGCTTCACCTTAGCCCTAGAAATTAGCAACATAACTAAAAACCTAAAATTTCACTACCCCTCAAACGCCTTCAAATTCTCCACCTTGCTAGGATACTTCCCTACAATTATACATCGCCTAGCTCCATACATAAATCTATCAATAAGCCAAAAATCAGCATCCTCCCTTCTAGACCTAATCTGACTAGAAGCCATTCTACCAAAAACCATTTCACTCGCTCAAATAAAAGCATCTACCCTGGTTACAAACCAAAAAGGCCTAATCAAACTATATTTCCTCTCTTTCCTAATTACAATTCTCATTAGCATAATCCTATTTAATTTCCACGAGTAATTTCTATAATAACCACAACACCAATAAATAAAGACCACCCAGTTACAATAACTAATCAAGTACCATAACTGTATAAAGCTGCAATCCCTATGGCCTCCTCACTAAAAAACCCAGAATCCCCCGTATCATAAATTACCCAATCCCCTAAACCATTAAACTCAAACACAATCTCCACCTCCTTATCCTTTAACACATAATAAACCATAAAAAACTCCATCAACAAGCCAGTAATAAATGCCCCTAAAACAGCCTTATTAGAAAGTCAAATCTCAGGGTACTGTTCCGTAGCCATAGCCGTTGTATAACCAAAAACCACCATCATACCCCCCAAATAAATTAAAAAAACCATTAACCCCAGAAAAGACCCACCAAAATTCAACACAATTCCACAACCAACCCCACCACTCACAATTAACCCCAACCCCCCATAAATAGGTGAAGGTTTCGAAGAAAACCCTACGAAACCAATCACAAAGATAACACTTAAAATAAATACAATGTATAGTATCATTATTCTTACATGGAATCTAACCATGACCAATGATATGAAAAACCATCGTTGTCATTCAACTACAAGAACACTAATGACTAATATTCGAAAATCCCATCCACTAATAAAAATTGTAAATAACGCATTCATTGACCTTCCAGCTCCATCAAACATTTCATCATGGTGAAACTTCGGCTCCCTCCTAGGAGTATGCTTAATCCTACAAATCCTCACAGGCCTATTCCTAGCAATACACTACACATCCGATACAACAACAGCATTCTCCTCCGTTGCCCATATCTGCCGAGACGTGAACTACGGCTGAATTATCCGATATATACACGCAAACGGAGCTTCAATATTCTTTATCTGCTTATATATACACGTAGGACGGGGCCTATATTACGGGTCTTACACCTTCCTAGAAACATGAAATATTGGAGTAATTCTTCTACTTACAGTAATAGCTACAGCATTCATAGGATACGTACTACCATGAGGACAAATATCATTTTGAGGGGCAACAGTCATTACCAACCTCCTATCAGCAATTCCATACATCGGCACAAATTTAGTCGAATGGATTTGAGGTGGGTTCTCAGTAGACAAAGCAACCCTCACCCGATTCTTCGCTTTCCACTTTATCCTCCCATTTATTATTACAGCAATTGCCATAGTCCACCTACTATTCCTCCACGAAACAGGCTCCAACAATCCAACAGGAATCTCCTCAGACGCAGACAAAATTCCATTTCACCCCTACTATACCATTAAAGACATCTTAGGAGCCTTATTACTAATTCTAGCCCTAATACTTCTGGTACTATTCACACCCGACCTCCTCGGAGACCCAGACAACTACACCCCAGCAAATCCACTCAATACACCTCCCCACATCAAACCCGAATGATACTTCTTATTTGCATACGCAATTTTACGATCAATCCCCAATAAACTAGGAGGAGTGCTAGCCCTAGCTTTCTCTATCCTAATCCTTGCTCTTATTCCCCTACTGCACACTTCCAAACAACGAAGCATAATCTTCCGACCACTCAGCCAATGCCTATTCTGAACTCTAGTAGCAGACCTACTAACACTCACATGAATCGGAGGACAACCAGTCGAACACCCATACATTATCATTGGACAACTAGCATCTATTATATACTTCCTTCTCATCCTAGTACTAATACCAACAGCCGGCACAATTGAAAACAAACTACTAAAATGAAGACAAGTCTTTGTAGTACATCTAATACACTGGTCTTGTAAACCAGAAAAGGAGAACAACCAACCTCCCTAAGACTCAAGGAAGAAACTACAGTCTCACCGTCAACCCCCAAAGCTGAAGTTCTATTTAAACTATTCCCTG
		</sequence>
		<sequence>
			<taxon idref="GQ464266_1_Bos_grunniens_W77_hgF"/>
			ACTAATGGCTAATCAGCCCATGCTCACACATAACTGTGCTGTCATACATTTGGTATTTTTTTATTTTGGGGGATGCTTGGACTCAGCTATGGCCGTCAAAGGCCCCGACCCGGAGCATCTATTGTAGCTGGACTTAACTGCATCTTGAGCACCAGCATAATGATAAGCATGCACATACAGTCAATGGTCACAGGACATAGATTATATTATATATCCCCCCCTCCATAAAAATTCCCCCTTAAATATTTACCACTACTTTTAACAGATTTTTCCCTAGTTGCTTATTTAAAATTTCCACACTTTCAATACTCAAATTAGCACTCCATATAAAGTCAATATATAAACGCAGGCCCCCCCCCCCCGTTGATGTAGCTTAATTCAAAGCAAGGCACTGAAAATGCCTAGATGAGTCTCCCGACTCCATAAACACATAGGTTTGGTCCCAGCCTTCCTGTTGACTCTTAATAAACTTACACATGCAAGCATCTACACCCCAGTGAGAATGCCCTCTAGGTTGTTAAAATCAAGAGGAGCTGGCATCAAGCACACACCCCGTAGCTCACGACGCCTTGCTTAACCACACCCCCACGGGAAACAGCAGTGACAAAAATTAAGCCATAAACGAAAGTTTGACTAAGTTATATTAATCAGGGTTGGTAAATCTCGTGCCAGCCACCGCGGTCATACGATTAACCCAAGCTAACAGGAATACGGCGTAAAACGTGCTAAAGCACCACATTAAATAGGGTTAAATTTTAATTAAGCTGTAAAAAGCCATGATTAAAATAAAAATAAATGACGAAAGTGACCCTACAACAGCCGATGCACTATAGCTAAGACCCAAACTGGGATTAGATACCCCACTATGCTTAGCCCTAAACACAGATAATTACATAAACAAAATTATTTGCCAGAGTACTACCAGCAACAGCTTAAAACTCAAAGGACTTGGCGGTGCTTTATATCCCTCTAGAGGAGCCTGTTCTGTAATCGATAAACCCCGATAAACCTCACCAGTTCTTGCTAATACAGTCTATATACCGCCATCTTCAGCAAACCCTAAAAAGGAAAAAAAGTAAGCACAATCATGATACATAAAAACGTTAGGTCAAGGTGTAACCTATGAAATGGAAAGAAATGGGCTACATTCTCTACACTAAGAGAACCAAGCACGAAAGTTATTATGAAATTAGTAACCAAAGGAGGATTTAGCAGTAAACTAAGAGTAGAGTGCTTAGTTGAATTAGGCCATGAAGCACGCACACACCGCCCGTCACCCTCCTCAAATAGATTCAATGCATCTAACCTTATTTAAACGCACTAGCTATATGAGAGGAGACAAGTCGTAACAAGGTAAGCATACTGGAAAGTGTGCTTGGATAAATCAAGATATAGCTTAAACAAAGCATCCAGTTTACACCTAGAAGACTTCATTCATTATGAATATCTTGAACTAAATCTAGCCCAAAAATACCCTCTTAACTAAACTACCAAAATAAAATAAAACAAAACATTTAATCCCAATTTAAAGTATAGGAGATAGAAATCTAGAACATGGCGCTATAGAGAAAGTACCGCAAGGGAACGATGAAAGAAAAACTAAAAGTACAAAAAAGCAAAGATTACCCCTTGTACCTTTTGCATAATGAATTAACTAGTATAAGACTTAACAAAATGAATTTCAGCTAAGCAACCCGAAACCAGACGAGCTACTTATAAACAGTTTATCAAGAACTAACTCATCTATGTGGCAAAATAGTGAGAAGATTTGTAAGTAGAGGTGACATGCCTAACGAGCCTGGTGATAGCTGGTTGTCCAGGTAATGAATCTTAGTTCAGCTTTAAAGATACCAAAAATTCAAATAAATCTCACTGTAACTTTAAAAGTTAGTCTAAAAAGGTACAGCCTTTTAGAAACGGATACAACCTTGACTAGAGAGTAAAATCTAACACTACCATAGTAGGCCTAAAAGCAGCCACCAATTGAGAAAGCGTTAAAGCTCAACAACAAAAACTAAACAGATCCCAATAACAAGTAATTAACTCCTAGCCCCAATACTGGACTAATCTATTATTGAATAGAAGTAATAATGTTAATATGAGTAACAAGAAAAACTTTCTCCTTGCATAAGTCTAAGTCAGTACCTGATAATACTCTGACCATTAACAGCTAATAAAAATAACCCAACAATAAACAATTTATTAACTATACTGTTAATCCAACACAGGAGTGCATCTAAGGAAAGATTAAAAGAAGTAAAAGGAACTCGGCAAACACAAACCCCGCCTGTTTACCAAAAACATCACCTCCAGCATCCCTAGTATTGGAGGCACTGCCTGCCCAGTGACAACTGTTTAACGGCCGCGGTATCCTGACCGTGCAAAGGTAGCATAATCATTTGTTCTCTAAATAAGGACTTGTATGAATGGCCACACGAGGGTTTTACTGTCTCTTACTTCCAATCAGTGAAATTGACCTTCCCGTGAAGAGGCGGGAATGCATAAATAAGACGAGAAGACCCTATGGAGCTTTAACTAACCAACCCAAAGAAAATAAATTTAACCATTGAGGAACAACAACAATCTCCATGAGTTGGTAGTTTCGGTTGGGGTGACCTCGGAGAATAAAAAATCCTCCGAACGATTTTAAAGACTAGACCCACAAGTCAAATCACTCTATCGCTCATTGATCCAAAAATTTGATCAACGGAACAAGTTACCCTAGGGATAACAGCGCAATCCTATTTAAGAGTCCATATCGACAATAGGGTTTACGACCTCGATGTTGGATCAGGACATCCTGATGGTGCAACCGCTATCAAAGGTTCGTTTGTTCAACGATTAAAGTCCTACGTGATCTGAGTTCAGACCGGAGCAATCCAGGTCGGTTTCTATCTATTACGTATTTCTCCCAGTACGAAAGGACAAGAGAAATAAGGCCAACTTTAAATTAAGCGCCTTAAAATAACTAATGACAGCGTCTCAATTAACAACACAAAACCCTGCCCTAGAACAGGGCTTAGTTAAGGTGGCAGAGCCCGGTAATTGCGTAAAACTTAAACTTTTATACCCAGAGATTCAAATCCTCTCCTTAACAAAATGTTCATAATTAACATCTTAATACTTATCATTCCTATCTTATTAGCCGTAGCATTCCTCACATTAGTAGAACGAAAAGTTCTAGGCTACATACAACTCCGAAAAGGTCCAAATGTCGTAGGCCCATATGGCCTACTCCAACCCATCGCCGATGCAATCAAACTTTTCATCAAAGAACCATTACGACCTGCCACGTCTTCAACCTCAATATTCATCCTAGCGCCCATTTTAGCTCTAGGCCTAGCCTTAACCATGTGAATTCCCCTACCAATACCCCATCCCCTTATTAACATAAACCTAGGAGTCCTATTTATACTAGCAATATCAAGCCTAGCCGTATACTCCATCCTCTGATCAGGCTGAGCTTCCAACTCAAAATACGCACTAATCGGAGCCCTACGAGCAGTAGCACAAACAATCTCATATGAAGTAACACTAGCAATTATCCTACTATCAGTACTCCTAATAAGTGGATCCTTTACCCTCTCCACATTAATTATTACACAAGAACAAACATGGCTAATCCTCCCAGCATGACCTCTAGCAATAATATGATTTATCTCAACATTAGCAGAAACAAACCGAGCTCCCTTTGACCTAACTGAAGGAGAATCAGAGCTAGTCTCGGGCTTCAACGTAGAATATGCAGCAGGACCATTTGCCCTCTTCTTCATAGCAGAGTACGCAAATATCATCATAATAAACATATTTACAGCAATTCTATTTCTAGGGACATCCCACAACCCACACATACCAGAACTCTACACAATCAACTTTATCATCAAATCCCTGCTACTCACAATATTATTCCTATGAATCCGAGCATCCTATCCTCGATTCCGCTATGACCAACTGATACACTTACTATGAAAAAATTTCCTGCCCCTAACACTAGCCCTATGCATATGACACGTATCACTGCCCATCCTTACATCAGGCATCCCACCACAAACATAAGAAATATGTCTGAAAAAAGAGTTACTTTGATAGAGTAAATAATAGAGGTTTAAACCCTCTTATTTCTAGAATTATAGGAATTGAACCTACTCCTAAGAATCCAAAACTCTCCGTGCTCCCAATTACACCAAATTCTATTAGTAAGGTCAGCTAATTAAGCTATCGGGCCCATACCCCGAAAATGTTGGTTCATACCCTTCCCGTACTAATAAACCCAATTATCTTTACCACTATTTTATTAACCATTATACTAGGAACCATTATTGTCATAATCAGTTCTCACTGACTACTTGTCTGAATCGGATTTGAAATAAATATACTCGCCATTATCCCTATCATAATAAAAAACCACAACCCACGAGCTACAGAAGCATCAACTAAATATTTTTTAACTCAATCAACAGCCTCAATACTACTAATAATAGCCGTCATCATTAACCTAATATTCTCAGGCCAATGAACCGTAATAAAATTATTTAACCCAATAGCCTCTATACTTATAACAATAGCCCTAGCTATAAAACTAGGAATAGCTCCATTTCACTTCTGAGTCCCAGAAGTAACGCAAGGCATCCCTCTATCCTCAGGCTTAATCCTACTGACATGACAAAAACTAGCACCTATATCTGTACTTTACCAAATCTTCCCATCAATTAACCTAAACTTAATTCTGACCCTATCAATTCTATCAATCCTAATTGGAGGCTGAGGAGGACTAAACCAAACACAACTCCGAAAAATCATAGCCTACTCATCAATCGCTCACATGGGCTGAATAACAGCAGTACTACCATACAACCCTACTATAACATTACTAAACCTAATCATCTACATTACTATAACTTCCACTATATTCACCATATTTATAGCCAATTCCACCACCACCACCCTATCATTATCACACACATGAAATAAAACACCCATTATAACCATCCTAATCCTCGCCACTCTCCTATCCATAGGAGGACTCCCTCCCCTATCAGGGTTCATACCAAAATGAATAATCATCCAAGAAATAACAAAAAACAATAGCATCATCCTACCTACCTTCATAGCAATCACAGCTCTACTAAACTTATATTTTTATATACGACTCACATATTCTACCGCACTAACAATATTCCCCTCTACAAACAACATAAAAATAAAATGACAATTTCCCCTTATAAAAAAAATAACCTTTCTACCAACAATAGTCGTACTATCTACTATAACACTACCGCTCACACCGATATTATCAGTATTAGAATAGGAATTTAGGTTAAACAGACCAAGAGCCTTCAAAGCCCTAAGCAAGTACAATTTACTTAATTCCTGATAAGGATTGCAAGACTACACCTTACATCAATTGAATGCAAATCAACCACTTTAATTAAGCTAAATCCTCACTAGACTGGTGGGCTCCACCCCCACGAAACTTTAGTTAACAGCTAAATACCCTAATTAATCAGGCTTCAATCTACTTCTCCCGCCGCAAGAAAAAAAAGGCGGGAGAAGCCCCGGCAGAATTGAAGCTGCTTCTCTGAATTTGCAATTCAACGTGTAAACTCACCACAGAGCTTGGTAAAAAGAGGGGTCAAACCTCTATCTTTAGATTTACAGTCTAATGCTTTACTCAGCCATTTTACCCATGTTCATTAACCGCTGACTATTCTCAACCAACCATAAAGATATCGGTACCCTTTATCTACTATTTGGAGCCTGGGCCGGTATAGTAGGAACAGCTCTAAGCCTTCTAATTCGCGCTGAATTAGGCCAACCCGGAACCCTGCTCGGAGACGACCAAATCTACAACGTAGTTGTAACCGCACACGCATTTGTAATAATCTTCTTTATAGTAATGCCAATTATAATTGGAGGATTCGGTAACTGACTTGTTCCTCTAATAATTGGCGCTCCCGATATGGCATTCCCCCGAATAAACAACATAAGCTTCTGACTCCTCCCTCCCTCATTTCTACTGCTCCTCGCATCCTCTATAGTTGAAGCTGGAGCAGGAACAGGCTGAACCGTGTACCCTCCCTTAGCAGGCAACCTAGCCCATGCAGGAGCCTCAGTAGATCTAACCATCTTCTCTTTACACTTAGCAGGAGTTTCCTCTATTTTAGGAGCCATCAACTTCATTACAACAATTATCAACATAAAGCCCCCCGCAATGTCACAGTACCAAACTCCCCTATTCGTATGATCCGTAATAATCACCGCCGTACTATTACTCCTCTCACTCCCTGTACTAGCAGCCGGCATTACAATGCTGCTAACAGACCGGAACCTAAATACAACCTTCTTCGACCCAGCAGGAGGAGGAGACCCCATTTTATACCAACACTTATTCTGATTCTTTGGGCACCCCGAAGTCTATATTTTAATTTTACCTGGATTTGGAATAATCTCCCATATTGTAACCTACTACTCAGGAAAAAAAGAACCATTCGGATATATAGGAATAGTCTGAGCTATAATGTCAATCGGATTTTTAGGTTTCATCGTATGAGCTCACCATATATTTACAGTCGGAATAGACGTCGACACACGAGCCTACTTCACATCGGCTACTATAATTATTGCTATTCCAACCGGAGTAAAAGTTTTCAGCTGACTAGCAACACTTCATGGAGGTAATATCAAATGGTCTCCTGCTATAATGTGAGCCCTAGGCTTTATTTTCTTATTTACAGTAGGGGGTTTAACCGGAATTGTCCTAGCTAACTCTTCTCTCGATATTGTTCTTCACGATACATATTACGTTGTCGCACACTTCCACTATGTTTTATCAATAGGAGCTGTATTTGCTATTATAGGGGGATTTGTTCATTGATTTCCACTATTCTCAGGTTACACTCTCAATGATACATGAGCCAAAATCCACTTCGCAATTATATTTGTAGGCGTCAATATGACCTTCTTCCCACAACACTTTCTAGGACTATCTGGCATGCCTCGACGATACTCCGACTATCCAGATGCATATACAATATGAAATACTGTCTCATCAATGGGCTCATTCATTTCTCTAACAGCAGTCATACTAATAGTTTTCATCATCTGAGAAGCATTCGCATCTAAACGAGAAGTTTTAACTGTAGACCTAACCACGACAAATCTAGAATGATTAAACGGATGCCCTCCACCATATCACACATTTGAAGAACCCACCTATGTCAACCTAAAATAAGAAAGGAAGGAATCGAACCCCCTACTATTGGTTTCAAGCCAACACCATAACCTCTATGTCTCTCTCAATAAACGAGGTGTTAGTAAAACATTATATAACTTTGTCAAAGTTAAGTTACAAGTGAAAACCCTGTACGCCTCATATGGCATATCCTATACAACTAGGCTTCCAAGATGCTACATCACCGATCATAGAAGAACTACTTCACTTTCATGATCACACGCTAATAATTGTCTTCTTAATTAGCTCATTAGTACTTTACATTATCTCACTAATATTAACAACAAAACTAACTCATACAAGCACAATAGATGCACAAGAAGTAGAGACAATTTGAACCATTTTGCCCGCTATTATTTTAATTCTAATTGCTCTTCCTTCTTTACGAATTCTATACATAATAGATGAAATTAATAACCCATCCCTTACGGTAAAAGCAATAGGACATCAGTGATACTGAAGCTACGAATATACAGATTATGAGGACTTAAGCTTCGACTCCTACATAATTCCAACATCAGAATTAAAGCCAGGGGAATTACGACTATTAGAAGTCGATAATCGAGTTGTACTGCCAATAGAAATAACAATCCGAATACTAGTCTCCTCTGAAGATGTGCTACACTCATGAGCCGTACCTTCTCTAGGACTGAAAACAGATGCAATCCCAGGCCGTCTGAACCAAACAACCCTTATATCGACCCGTCCAGGCCTGTATTACGGTCAATGCTCAGAAATCTGCGGATCAAACCATAGTTTTATGCCCATCGTCCTTGAATTAGTTCCACTGAAGTATTTTGAAAAATGATCTGCGTCAATATTATAAAATCACTAAGAAGCTATATAGCACTAACCTTTTAAGTTAGAGATTGAGAGCAGTATGCTCTCCTTGGTGACATGCCACAACTAGACACGTCAACATGACTGACAATAATCTTATCAATATTCTTGACCCTCTTTATTATCTTTCAATTAAAAATTTCAAAACACAACTTTTACTACAATCCAGAACTAACATCAACAAAAATATTAAAACAAAACACCCCTTGAGAAACAAAATGAACGAAAATTTATTTGCCTCTTTTATTACCCCTATAATTCTAGGTCTCCCCCTCGTAACTCTTATCGTACTATTCCCCAGCCTACTATTCCCAACATCAAATCGATTAGTGAATAATCGCTTTGTAACTCTCCAACAATGAATGCTCCAACTTGTATCAAAACAAATAATGAGTATCCACAACCCCAAAGGACAAACATGAACATTAATATTAATATCTCTAATTCTATTTATTGGGTCAACAAACCTATTAGGCCTGTTACCCCATTCATTCACACCAACAACACAACTATCAATAAACCTAGGCATAGCCATTCCCCTGTGAGCAGGAGCCGTAATTACAGGATTCCGCAATAAAACTAAAACATCACTTGCCCATTTCTTACCACAAGGAACACCAACTCCACTAATCCCAATACTAGTAATTATCGAAACTATCAGCCTTTTTATTCAACCTATAGCCCTCGCCGTGCGGTTAACAGCCAACATCACTGCAGGACATCTATTAATTCACTTAATCGGAGGGGCTACACTTGCACTAATAAGTATTAGCGCTACAACAGCTCTAATTACATTTATTATTCTAATCCTACTAACAATCCTAGAATTTGCAGTAGCTATAATCCAAGCCTATGTATTCACCCTTCTAGTCAGCCTATATCTGCATGACAACACATAATGACACACCAAACTCATGCTTATCACATAGTAAATCCAAGCCCTTGACCCCTTACAGGAGCTCTATCCGCCCTCTTAATAACATCCGGCTTAGCCATGTGGTTTCATTTTAACTCAACAGCTCTGTTAATAATTGGCCTAACAACAAACATACTAACAATATACCAATGATGACGGGATATTATTCGAGAAAGCACTTTCCAAGGGCACCATACCCCAGCTGTCCAAAAAGGCCTCCGTTATGGAATAATCCTCTTTATTATCTCCGAAGTCCTATTCTTTACCGGATTTTTCTGAGCATTCTACCATTCAAGCCTCGCCCCCACTCCCGAACTAGGCGGCTGCTGACCCCCAACAGGCATTCATCCACTAAATCCCCTAGAAGTCCCACTGCTCAACACCTCTGTCCTATTGGCCTCCGGAGTTTCTATTACCTGAGCCCATCATAGTCTGATAGAAGGAGACCGAAACCATATATTACAAGCCCTATTTATCACCATCACATTAGGGGTCTACTTTACACTACTACAAGCCTCAGAGTACTATGAGGCACCCTTTACTATCTCCGACGGAGTCTACGGCTCAACTTTTTTCGTAGCCACAGGCTTCCACGGCCTCCATGTCATCATTGGATCCACCTTCTTAATTGTCTGCTTTTTCCGCCAACTAAAATTTCATTTCACTTCTAACCACCACTTCGGCTTTGAAGCCGCTGCCTGATACTGACATTTCGTAGACGTAGTTTGACTTTTCCTCTATGTTTCTATCTATTGATGAGGCTCCTATTCTTTTAGTATTAATCAGTACAGCTGACTTCCAATCAGCTAGTTTCGGTCTAGCCCGAAAAAGAATAATAAATCTAATACTAGCCCTCCTGACCAATTTTACACTAGCTACTCTACTTGTCATTATCGCATTCTGACTTCCCCAACTAAATGTATATTCTGAGAAGACAAGTCCATACGAATGTGGATTCGACCCCATAGGATCAGCCCGCCTTCCCTTCTCCATAAAATTCTTTCTAGTAGCCATTACATTCCTCTTATTTGATCTAGAAATTGCACTCCTCTTACCACTACCATGAGCCTCACAAACAACAAACCTAAACACAATGCTTACCATAGCCCTCTTCCTAATTATCCTGCTAGCCGTAAGCCTAGCCTACGAATGAACTCAAAAAGGACTGGAATGAACCGAATATGGTACTTAGTTTAAAATAAAATAAATGATTTCGACTCATTAGATTGTGATTTAATTCATAATTACCAAATGTCTATAGTACATATAAATATTATAATAGCATTCGCAGTATCTCTTGTAGGATTACTAATATATCGATCCCACCTAATATCTTCCCTTCTATGCTTAGAAGGGATAATATTATCCCTATTCGTTATAGCAGCTCTAACAATCCTCAATTCACATTTTACATTAGCTAGCATAATACCCATTATCCTACTAGTTTTCGCAGCCTGTGAAGCAGCCCTAGGTCTATCCCTACTAGTAATAGTATCAAATACATACGGTACTGATTACGTACAAAATCTCAACCTACTCCAATGCTAAAATATATTATTCCAACAATTATACTTATACCCCTAACCTGAATATCAAAAGGTAATATAATCTGAATTAACTCCACAACACACAGCCTACTAATTAGCTTCACAAGCCTTCTCCTTATAAATCAATTTGGTGACAATAGCCTCAATTTTTCACTAATATTTTTCTCTGACTCCCTATCTACTCCACTACTAATTTTAACCATATGGCTCCTTCCCCTGATACTGATAGCTAGCCAACATCACCTATCAAAAGAAAACCTAACTCGAAAAAAACTATTCATTACTATACTAATTTTACTACAACTATTTCTAATCATAACCTTTACCGCTATAGAACTAATCTTCTTTTATATCCTATTTGAAGCAACACTAGTACCAACACTTATTATTATTACCCGATGGGGAAACCAAACAGAACGTCTAAACGCCGGACTCTATTTCCTATTCTATACATTAGCTGGCTCCTTACCCCTACTAGTCGCACTAATTTATATCCAAAACATAGTAGGATCCCTAAACTTCCTAATACTCCAATATTGAGTACAACCTATGCATAACTCCTGATCTAATATTTTCATATGACTAGCATGTATAATAGCCTTCATAGTAAAAATACCATTATACGGCCTCCACCTTTGACTACCCAAAGCTCACGTAGAAGCCCCCATCGCAGGTTCTATAGTCCTTGCAGCAATCCTACTAAAACTAGGAGGATACGGTATGCTACGAATCACACTAATTCTAAACCCTATAACCGACTTTATAGCATACCCATTCATTATACTCTCCTTATGAGGCATAATCATAACCAGCTCAATCTGCCTCCGTCAAACGGACCTAAAATCACTCATTGCATACTCTTCTGTAAGCCACATAGCACTCGTCATTGTAGCTATCCTTATCCAAACACCTTGAAGTTACATAGGAGCAACCGCTCTCATGATTGCCCATGGCCTCACATCCTCCATACTTTTCTGTCTAGCAAACTCAAACTACGAACGAATCCACAGCCGAACTATAATTCTAGCTCGAGGCCTACAAACGCTTCTTCCACTAATAGCCACCTGATGACTACTAGCAAGTCTAACCAACCTAGCCTTACCCCCAACAATCAACTTAATTGGAGAACTATTTGTAATAATGTCAACCTTTTCATGATCTAACATTACAATTATCCTAATAGGAATAAATATAGTAATCACCGCCCTATACTCTCTATATATACTAATCATAACCCAACGAGGAAAGTACACCTATCACATTAATAATATCTCACCTTCCTTTACACGAGAAAATGCACTCATATCGCTGCACATTTTACCTCTACTACTCTTATCCCTAAATCCAAAAATTATTCTAGGACCTCTATACTGTAAATATAGTTTAACAAAAACATTAGATTGTGAATCTAACAATAGAAACTCATTACCTTCTTATTTACCGAAAAAGTATGCAAGAACTGCTAATTCTATGCTCCCATACTTAACAGTATGGCTTTTTTGAACTTTTAAAGGATAGTAGTCATCCGTTGGTCTTAGGAACCGAAAAATTGGTGCAACTCCAAATAAAAGTAATAAACATATTCTCCTCATTCTCACTAGTTACTTTGCTCCTACTAACAGTACCCATTATAACAACAAGCCTTAACACCTACAAATCTTCCAACTACCCGCTCTACGTAAAAACAACTATTTCATATGCCTTCATTACCAGCATAATTCCCACAATAATATTTATTTACTCAGGCCAAGAACTAGTTATTTCAAACTGACACTGATTAACTATCCAAACCCTCAAACTATCTCTCAGCTTTAAAATAGACTATTTCTCAATAATATTCGTCCCAGTAGCACTATTCGTCACATGATCTATTATAGAATTCTCAATATGATACATACACTCAGACCCCAATATTAACAAATTCTTCAAATACTTACTCCTATTCCTCATCACTATAATAATCCTTGTAACCGCAAATAACCTATTCCAACTGTTCATTGGCTGAGAAGGTGTCGGAATTATATCATTTCTACTCATCGGATGGTGGTACGGACGAGCAGACGCAAATACAGCAGCTCTACAAGCAGTTTTATATAACCGCATCGGCGACATTGGTTTTATCCTAGCAATAGCATGATTTCTAACAAACCTAAATACCTGAGATCTCCAACAGATCTTCATACTAGACCCAAACAACTCAAATACACCCTTGATCGGACTAGTACTAGCTGCAACCGGAAAATCCGCCCAATTTGGCCTCCACCCATGACTTCCCTCTGCAATAGAAGGCCCAACTCCCGTCTCAGCACTACTTCATTCAAGCACAATGGTAGTAGCAGGTATTTTCCTACTAATCCGCTTTTACCCACTCACAGAAAATAATAAACACATTCAATCTATTACATTATGTCTAGGAGCCATTACCACATTATTCACAGCGATATGCGCTCTCACCCAAAATGACATTAAGAAAATCATCGCCTTCTCCACATCTAGTCAACTGGGCCTTATAATGGTAACAATTGGCATTAACCAACCCTACCTAGCATTTCTCCACATCTGCACCCACGCCTTTTTCAAAGCTATACTATTTATATGCTCCGGTTCTATAATTCACAGCCTAAACGACGAACAAGACATCCGAAAAATAGGAGGCCTATTTAAAGCCATACCATTCACTACAACAGCCCTCATTGTTGGCAGTCTCGCACTAACAGGAGTACCCTTCCTCACAGGATTTTACTCCAAAGACCTAATCATCGAAGCCGCCAACACGTCTTATACCAACGCCTGAGCCCTTTTAATAACATTAATCGCCACCTCTTTCACAGCCATTTATAGCACCCGTATCATCTTCTTCGCACTCCTAGGACAACCCCGATTTTCTACCCTAATTAACATCAACGAAAACAACCCCCTCCTAATCAACTCTATCAAACGCTTGCTAATCGGAAGCCTCTTCGCAGGGTATATTATCTCCAACAACATTCCCCCAACAACAGTCCCCCAAATAACTATACCCTACTATCTAAAAACAACAGCCCTAATCGTTACAATCCTAGGCTTCACCTTAGCCCTAGAAATTAGCAACATAACTAAAAACCTAAAATTTCACTACCCCTCAAACGCCTTCAAATTCTCCACCTTGCTAGGATACTTCCCTACAATTATACATCGCCTAGCTCCATACATAAATCTATCAATAAGCCAAAAATCAGCATCCTCCCTTCTAGACCTAATCTGACTAGAAGCCATTCTACCAAAAACCATTTCACTCGCTCAAATAAAAGCATCTACCCTGGTTACAAACCAAAAAGGCCTAATCAAACTATATTTCCTCTCTTTCCTAATTACAATTCTCATTAGCATAATCCTATTTAATTTCCACGAGTAATTTCTATAATAACCACAACACCAATAAATAAAGACCACCCAGTTACAATAACTAATCAAGTACCATAACTGTATAAAGCTGCAATCCCTATGGCCTCCTCACTAAAAAACCCAGAATCCCCCGTATCATAAATTACCCAATCCCCTAAACCATTAAACTCAAACACAATCTCCACCTCCTTATCCTTTAACACATAATAAACCATAAAAAACTCCATCAACAAGCCAGTAATAAATGCCCCTAAAACAGCCTTATTAGAAAGTCAAATCTCAGGGTACTGTTCCGTAGCCATAGCCGTTGTATAACCAAAAACCACCATCATACCCCCCAAATAAATTAAAAAAACCATTAACCCCAGAAAAGACCCACCAAAATTCAACACAATTCCACAACCAACCCCACCACTCACAATTAACCCCAACCCCCCATAAATAGGTGAAGGTTTCGAAGAAAACCCTACGAAACCAATCACAAAGATAACACTTAAAATAAATACAATGTATAGTATCATTATTCTTACATGGAATCTAACCATGACCAATGATATGAAAAACCATCGTTGTCATTCAACTACAAGAACACTAATGACTAATATTCGAAAATCCCATCCACTAATAAAAATTGTAAATAACGCATTCATTGACCTTCCAGCTCCATCAAACATTTCATCATGGTGAAACTTCGGCTCCCTCCTAGGAGTATGCTTAATCCTACAAATCCTCACAGGCCTATTCCTAGCAATACACTACACATCCGATACAACAACAGCATTCTCCTCCGTTGCCCATATCTGCCGAGACGTGAACTACGGCTGAATTATCCGATATATACACGCAAACGGAGCTTCAATATTCTTTATCTGCTTATATATACACGTAGGACGGGGCCTATATTACGGGTCTTACACCTTCCTAGAAACATGAAATATTGGAGTAATTCTTCTACTTACAGTAATAGCTACAGCATTCATAGGATACGTACTACCATGAGGACAAATATCATTTTGAGGGGCAACAGTCATTACCAACCTCCTATCAGCAATTCCATACATCGGCACAAATTTAGTCGAATGGATTTGAGGTGGGTTCTCAGTAGACAAAGCAACCCTCACCCGATTCTTCGCTTTCCACTTTATCCTCCCATTTATTATTACAGCAATTGCCATAGTCCACCTACTATTCCTCCACGAAACAGGCTCCAACAATCCAACAGGAATCTCCTCAGACGCAGACAAAATTCCATTTCACCCCTACTATACCATTAAAGACATCTTAGGAGCCTTATTACTAATTCTAGCCCTAATACTTCTGGTACTATTCACACCCGACCTCCTCGGAGACCCAGACAACTACACCCCAGCAAATCCACTCAATACACCTCCCCACATCAAACCCGAATGATACTTCTTATTTGCATACGCAATTTTACGATCAATCCCCAATAAACTAGGAGGAGTGCTAGCCCTAGCTTTCTCTATCCTAATCCTTGCTCTTATTCCTCTACTGCACACTTCCAAACAACGAAGCATAATCTTCCGACCACTCAGCCAATGCCTATTCTGAACTCTAGTAGCAGACCTACTAACACTCACATGAATCGGAGGACAACCAGTCGAACACCCATACATCATCATTGGACAACTAGCATCTATTATATACTTCCTTCTCATCCTAGTACTAATACCAACAGCCGGCACAATTGAAAACAAACTACTAAAATGAAGACAAGTCTTTGTAGTACATCTAATACACTGGTCTTGTAAACCAGAAAAGGAGAACAACCAACCTCCCTAAGACTCAAGGAAGAAACTACAGTCTCACCGTCAACCCCCAAAGCTGAAGTTCTATTTAAACTATTCCCTG
		</sequence>
		<sequence>
			<taxon idref="GQ464252_1_Bos_grunniens_W18_hgB"/>
[truncated: 854,739 more chars]
